# Supplementary material for: De novo assembly and analysis of the transcriptome of Ocimum americanum var. pilosum under cold stress
Source: BMC Genomics. 2016 Mar 9;17:209. doi: 10.1186/s12864-016-2507-7 (PMC4784345; doi:10.1186/s12864-016-2507-7)
Supplement: Additional file 1: Table S1. — List of annotated unigenes and lists of up-regulated genes and down-regulated genes in chilling-treated samples. (XLS 14564 kb). [file 12864_2016_2507_MOESM1_ESM.xls]

## Sheet: Unigenes
Gene ID	NCBI NR database				Swiss-Prot database					KEGG pathway
	GI Number	E-value	Description	GO ID	Accession	Gene name	E-value	Organism species	Description	KO	Description	Pathway
Ob_00001	NA	NA	NA	NA	NA	NA	NA	NA	NA	NA	NA	NA
Ob_00002	NA	NA	NA	NA	NA	NA	NA	NA	NA	NA	NA	NA
Ob_00003	GI:527203403	3e-41	hypothetical protein M569_04890 [Genlisea aurea]	NA	Q9M1V3	PCMP-H83	2e-33	Arabidopsis thaliana	Pentatricopeptide repeat-containing protein At3g63370	NA	NA	NA
Ob_00004	GI:125571588	1e-173	hypothetical protein OsJ_03023 [Oryza sativa Japonica Group]	NA	Q5BJN8	Sde2	2e-16	Rattus norvegicus	Protein SDE2 homolog	NA	NA	NA
Ob_00005	NA	NA	NA	NA	NA	NA	NA	NA	NA	NA	NA	NA
Ob_00006	NA	NA	NA	NA	NA	NA	NA	NA	NA	NA	NA	NA
Ob_00007	GI:297602115	3e-56	Os04g0149400 [Oryza sativa Japonica Group]	NA	NA	NA	NA	NA	NA	NA	NA	NA
Ob_00008	GI:557527607	5e-102	hypothetical protein CICLE_v10025905mg [Citrus clementina]	GO:0000165;GO:0000166;GO:0004672;GO:0004674;GO:0004707;GO:0005515;GO:0005524;GO:0006468;GO:0006952;GO:0016301;GO:0016310;GO:0016740;GO:0016772;GO:0042542;GO:0005575;GO:0009611;GO:0009409;GO:0009651;GO:0009751;GO:0009817;GO:0000303;GO:0005622;GO:0006355;GO:0006612;GO:0006635;GO:0006970;GO:0007165;GO:0008219;GO:0009617;GO:0009733;GO:0009734;GO:0009737;GO:0009743;GO:0009755;GO:0009862;GO:0009863;GO:…	Q40517	NTF3	1e-100	Nicotiana tabacum	Mitogen-activated protein kinase homolog NTF3	K04371	MAPK1_3; mitogen-activated protein kinase 1/3 [EC:2.7.11.24]	Ras signaling pathway [PATH:ko04014];Rap1 signaling pathway [PATH:ko04015];MAPK signaling pathway [PATH:ko04010];MAPK signaling pathway - fly [PATH:ko04013];ErbB signaling pathway [PATH:ko04012];TGF-beta signaling pathway [PATH:ko04350];VEGF signaling pathway [PATH:ko04370];TNF signaling pathway [PATH:ko04668];HIF-1 signaling pathway [PATH:ko04066];FoxO signaling pathway [PATH:ko04068];cAMP signa…
Ob_00009	GI:491668178	2e-66	Chain A, Structure Of The Starch Branching Enzyme I (bei) Complexed With Maltopentaose From Oryza Sativa L &gt;gi|491668179|pdb|3VU2|B Chain B, Structure Of The Starch Branching Enzyme I (bei) Complexed With Maltopentaose From Oryza Sativa L]	GO:0003824;GO:0003844;GO:0004553;GO:0005975;GO:0005978;GO:0043169;GO:0009536;GO:0005982;GO:0009501;GO:0009507;GO:0016740;GO:0016757;GO:0019252;	Q01401	SBE1	2e-67	Oryza sativa subsp. japonica	1,4-alpha-glucan-branching enzyme, chloroplastic/amyloplastic	NA	NA	NA
Ob_00010	NA	NA	NA	NA	NA	NA	NA	NA	NA	NA	NA	NA
Ob_00011	GI:462394547	5e-78	hypothetical protein PRUPE_ppa019612mg, partial [Prunus persica]	NA	Q9SFV9	At3g07290	6e-74	Arabidopsis thaliana	Pentatricopeptide repeat-containing protein At3g07290, mitochondrial	NA	NA	NA
Ob_00012	GI:222623556	2e-54	hypothetical protein OsJ_08153 [Oryza sativa Japonica Group]	NA	NA	NA	NA	NA	NA	NA	NA	NA
Ob_00013	GI:527189175	2e-48	hypothetical protein M569_13860, partial [Genlisea aurea]	NA	Q8LPF0	TAF2	3e-38	Arabidopsis thaliana	Transcription initiation factor TFIID subunit 2	NA	NA	NA
Ob_00014	GI:218197057	3e-36	hypothetical protein OsI_20525 [Oryza sativa Indica Group]	GO:0015031;GO:0016021;GO:0016020;GO:0005886;GO:0006810;GO:0030658;GO:0031410;	Q60EA5	SCAMP3	5e-38	Oryza sativa subsp. japonica	Secretory carrier-associated membrane protein 3	NA	NA	NA
Ob_00015	GI:125590242	3e-121	hypothetical protein OsJ_14641 [Oryza sativa Japonica Group]	GO:0005739;GO:0008121;GO:0016020;GO:0016491;GO:0016679;GO:0046872;GO:0051536;GO:0051537;GO:0055114;GO:0070469;GO:1902600;GO:0005743;GO:0016021;GO:0009060;GO:0009408;GO:0005750;	P49727	NA	6e-118	Zea mays	Cytochrome b-c1 complex subunit Rieske, mitochondrial	K00411	UQCRFS1; ubiquinol-cytochrome c reductase iron-sulfur subunit [EC:1.10.2.2]	Oxidative phosphorylation [PATH:ko00190];Two-component system [PATH:ko02020];Cardiac muscle contraction [PATH:ko04260];Alzheimer's disease [PATH:ko05010];Parkinson's disease [PATH:ko05012];Huntington's disease [PATH:ko05016];Non-alcoholic fatty liver disease (NAFLD) [PATH:ko04932];
Ob_00016	NA	NA	NA	NA	NA	NA	NA	NA	NA	NA	NA	NA
Ob_00017	NA	NA	NA	NA	NA	NA	NA	NA	NA	NA	NA	NA
Ob_00018	NA	NA	NA	NA	NA	NA	NA	NA	NA	NA	NA	NA
Ob_00019	NA	NA	NA	NA	NA	NA	NA	NA	NA	NA	NA	NA
Ob_00020	GI:470124343	3e-34	PREDICTED: mediator of RNA polymerase II transcription subunit 33A-like [Fragaria vesca subsp. vesca]	NA	Q9LUG9	MED33A	2e-25	Arabidopsis thaliana	Mediator of RNA polymerase II transcription subunit 33A	NA	NA	NA
Ob_00021	GI:508778198	1e-39	Uncharacterized protein TCM_026877 [Theobroma cacao]	NA	P11369	Pol	4e-12	Mus musculus	LINE-1 retrotransposable element ORF2 protein	NA	NA	NA
Ob_00022	GI:32489033	0	OSJNBa0084K01.2 [Oryza sativa Japonica Group]	GO:0006777;GO:0032324;GO:0016023;GO:0005829;GO:0009734;GO:0030151;	Q39054	CNX1	8e-148	Arabidopsis thaliana	Molybdopterin biosynthesis protein CNX1	K15376	GPHN; gephyrin [EC:2.10.1.1 2.7.7.75]	GABAergic synapse [PATH:ko04727];
Ob_00023	GI:32489033	2e-111	OSJNBa0084K01.2 [Oryza sativa Japonica Group]	GO:0006777;GO:0032324;GO:0016023;GO:0005829;GO:0009734;GO:0030151;	Q39054	CNX1	1e-69	Arabidopsis thaliana	Molybdopterin biosynthesis protein CNX1	K15376	GPHN; gephyrin [EC:2.10.1.1 2.7.7.75]	GABAergic synapse [PATH:ko04727];
Ob_00024	GI:115476338	9e-77	Os08g0404300 [Oryza sativa Japonica Group]	NA	Q0BL03	rpmA	1e-31	Francisella tularensis subsp. holarctica (strain OSU18)	50S ribosomal protein L27	K02899	RP-L27; large subunit ribosomal protein L27	Ribosome [PATH:ko03010];
Ob_00025	GI:115478070	1e-100	Os09g0133200 [Oryza sativa Japonica Group]	NA	H9BFQ2	NA	5e-69	Erythroxylum coca	Tropinone reductase-like 3	K11147	DHRS4; dehydrogenase/reductase SDR family member 4 [EC:1.1.-.-]	Retinol metabolism [PATH:ko00830];Peroxisome [PATH:ko04146];
Ob_00026	NA	NA	NA	NA	NA	NA	NA	NA	NA	NA	NA	NA
Ob_00027	NA	NA	NA	NA	NA	NA	NA	NA	NA	NA	NA	NA
Ob_00028	GI:147801964	2e-21	hypothetical protein VITISV_021899 [Vitis vinifera]	NA	P04146	GIP	4e-10	Drosophila melanogaster	Copia protein	NA	NA	NA
Ob_00029	NA	NA	NA	NA	NA	NA	NA	NA	NA	NA	NA	NA
Ob_00030	NA	NA	NA	NA	NA	NA	NA	NA	NA	NA	NA	NA
Ob_00031	NA	NA	NA	NA	NA	NA	NA	NA	NA	NA	NA	NA
Ob_00032	GI:115472835	1e-95	Os07g0566200 [Oryza sativa Japonica Group]	NA	Q8H4S6	Os07g0566200	2e-97	Oryza sativa subsp. japonica	Probable protein phosphatase 2C 64	NA	NA	NA
Ob_00033	GI:222618039	2e-08	hypothetical protein OsJ_00986 [Oryza sativa Japonica Group]	GO:0008152;GO:0016881;GO:0005739;GO:0006464;GO:0004842;GO:0016579;	NA	NA	NA	NA	NA	NA	NA	NA
Ob_00034	GI:551364033	9e-15	putative Ty1-copia-like retrotransposon [Cercis chinensis]	NA	NA	NA	NA	NA	NA	NA	NA	NA
Ob_00035	GI:115460520	3e-63	Os04g0614000 [Oryza sativa Japonica Group]	GO:0005774;GO:0008152;GO:0016491;GO:0055114;GO:0016020;GO:0005777;GO:0006629;GO:0006631;GO:0006635;GO:0008670;	Q9LTV6	At3g12800	4e-46	Arabidopsis thaliana	Peroxisomal 2,4-dienoyl-CoA reductase	NA	NA	NA
Ob_00036	NA	NA	NA	NA	NA	NA	NA	NA	NA	NA	NA	NA
Ob_00037	GI:508780225	4e-23	Nucleotide binding,nucleic acid binding,RNA binding [Theobroma cacao]	NA	NA	NA	NA	NA	NA	NA	NA	NA
Ob_00038	NA	NA	NA	NA	NA	NA	NA	NA	NA	NA	NA	NA
Ob_00039	GI:115443623	8e-65	Os02g0101700 [Oryza sativa Japonica Group]	GO:0004842;GO:0005634;GO:0005737;GO:0005886;GO:0010091;GO:0016874;GO:0042023;GO:0042787;GO:0010228;GO:0016567;GO:0016926;GO:0050665;	Q6WWW4	UPL3	8e-52	Arabidopsis thaliana	E3 ubiquitin-protein ligase UPL3	NA	NA	NA
Ob_00040	GI:307147621	2e-70	AGL6 [Diospyros digyna]	GO:0003677;GO:0003700;GO:0005515;GO:0005634;GO:0006351;GO:0006355;GO:0046983;	Q6EU39	MADS6	3e-61	Oryza sativa subsp. japonica	MADS-box transcription factor 6	K09264	MADS-box transcription factor	NA
Ob_00041	GI:115440957	2e-63	Os01g0840200 [Oryza sativa Japonica Group]	NA	NA	NA	NA	NA	NA	NA	NA	NA
Ob_00042	GI:115477897	8e-76	Os08g0566900 [Oryza sativa Japonica Group]	NA	Q9ZS51	PMP22	6e-40	Arabidopsis thaliana	Peroxisomal membrane protein PMP22	K13347	PXMP2; peroxisomal membrane protein 2	Peroxisome [PATH:ko04146];
Ob_00043	NA	NA	NA	NA	NA	NA	NA	NA	NA	NA	NA	NA
Ob_00044	NA	NA	NA	NA	NA	NA	NA	NA	NA	NA	NA	NA
Ob_00045	NA	NA	NA	NA	NA	NA	NA	NA	NA	NA	NA	NA
Ob_00046	GI:222630054	4e-66	hypothetical protein OsJ_16973 [Oryza sativa Japonica Group]	GO:0003677;GO:0003682;GO:0005634;GO:0005739;	NA	NA	NA	NA	NA	NA	NA	NA
Ob_00047	GI:297600256	1e-89	Os03g0125600 [Oryza sativa Japonica Group]	GO:0000166;GO:0004672;GO:0004674;GO:0005524;GO:0005886;GO:0006468;GO:0016020;GO:0016021;GO:0016301;GO:0016310;GO:0016740;GO:0016772;GO:0046777;GO:0007623;GO:0042546;	Q3EDL4	At1g01540	4e-48	Arabidopsis thaliana	Probable serine/threonine-protein kinase At1g01540	NA	NA	NA
Ob_00048	NA	NA	NA	NA	NA	NA	NA	NA	NA	NA	NA	NA
Ob_00049	GI:350528643	6e-88	mitogen-activated protein kinase 1 [Prunus salicina]	GO:0000165;GO:0000166;GO:0000911;GO:0002376;GO:0004672;GO:0004674;GO:0004707;GO:0005515;GO:0005524;GO:0005634;GO:0005737;GO:0005829;GO:0005856;GO:0005874;GO:0006096;GO:0006355;GO:0006468;GO:0006612;GO:0006833;GO:0006950;GO:0006952;GO:0006970;GO:0006972;GO:0007030;GO:0007112;GO:0007154;GO:0007165;GO:0009266;GO:0009409;GO:0009414;GO:0009504;GO:0009555;GO:0009595;GO:0009611;GO:0009617;GO:0009620;GO:…	Q9LMM5	MPK11	3e-88	Arabidopsis thaliana	Mitogen-activated protein kinase 11	K04371	MAPK1_3; mitogen-activated protein kinase 1/3 [EC:2.7.11.24]	Ras signaling pathway [PATH:ko04014];Rap1 signaling pathway [PATH:ko04015];MAPK signaling pathway [PATH:ko04010];MAPK signaling pathway - fly [PATH:ko04013];ErbB signaling pathway [PATH:ko04012];TGF-beta signaling pathway [PATH:ko04350];VEGF signaling pathway [PATH:ko04370];TNF signaling pathway [PATH:ko04668];HIF-1 signaling pathway [PATH:ko04066];FoxO signaling pathway [PATH:ko04068];cAMP signa…
Ob_00050	NA	NA	NA	NA	NA	NA	NA	NA	NA	NA	NA	NA
Ob_00051	NA	NA	NA	NA	NA	NA	NA	NA	NA	NA	NA	NA
Ob_00052	GI:629669	4e-62	glucuronosyl transferase homolog, ripening-related - tomato (fragment)]	NA	Q9LTH2	UGT76E2	6e-41	Arabidopsis thaliana	UDP-glycosyltransferase 76E2	NA	NA	NA
Ob_00053	GI:19698472	1e-63	SERK3 [Helianthus annuus]	GO:0004672;GO:0004674;GO:0004675;GO:0005524;GO:0006468;GO:0007030;GO:0007178;GO:0009556;GO:0009742;GO:0009793;GO:0010152;GO:0010227;GO:0016020;GO:0016021;GO:0016301;GO:0016310;GO:0016772;GO:0033612;GO:0042802;GO:0043234;GO:0016023;GO:0000166;GO:0004713;GO:0004714;GO:0005515;GO:0005768;GO:0005886;GO:0010008;GO:0016740;GO:0018108;GO:0000226;GO:0000911;GO:0005783;GO:0005789;GO:0007062;GO:0009880;GO:…	Q9XIC7	SERK2	2e-60	Arabidopsis thaliana	Somatic embryogenesis receptor kinase 2	NA	NA	NA
Ob_00054	GI:50508112	2e-25	40S ribosomal protein S15 [Oryza sativa Japonica Group]	GO:0003723;GO:0003735;GO:0005730;GO:0005774;GO:0005829;GO:0005840;GO:0005886;GO:0006412;GO:0009506;GO:0015935;GO:0022626;GO:0022627;GO:0030529;GO:0001510;GO:0005737;	O65059	RPS15	4e-26	Picea mariana	40S ribosomal protein S15	NA	NA	NA
Ob_00055	NA	NA	NA	NA	NA	NA	NA	NA	NA	NA	NA	NA
Ob_00056	NA	NA	NA	NA	NA	NA	NA	NA	NA	NA	NA	NA
Ob_00057	GI:115465581	5e-38	Os05g0574500 [Oryza sativa Japonica Group]	GO:0000166;GO:0003924;GO:0005515;GO:0005525;GO:0005634;GO:0005794;GO:0006184;GO:0006406;GO:0006606;GO:0006810;GO:0006886;GO:0006913;GO:0007165;GO:0007264;GO:0009506;GO:0015031;GO:0005618;GO:0005829;GO:0005886;GO:0009651;GO:0046686;GO:0048046;GO:0005635;GO:0005730;GO:0005737;GO:0005576;GO:0005622;GO:0006997;	Q7GD79	RAN2	8e-40	Oryza sativa subsp. japonica	GTP-binding nuclear protein Ran-2	NA	NA	NA
Ob_00058	NA	NA	NA	NA	NA	NA	NA	NA	NA	NA	NA	NA
Ob_00059	NA	NA	NA	NA	NA	NA	NA	NA	NA	NA	NA	NA
Ob_00060	NA	NA	NA	NA	NA	NA	NA	NA	NA	NA	NA	NA
Ob_00061	GI:115445951	7e-165	Os02g0448400 [Oryza sativa Japonica Group]	GO:0016023;GO:0009306;GO:0000139;GO:0003674;GO:0005794;GO:0008289;GO:0016020;GO:0016021;GO:0046872;	B6ETT4	SYT2	1e-110	Arabidopsis thaliana	Synaptotagmin-2	NA	NA	NA
Ob_00062	GI:115445951	6e-70	Os02g0448400 [Oryza sativa Japonica Group]	GO:0016023;GO:0009306;GO:0000139;GO:0003674;GO:0005794;GO:0008289;GO:0016020;GO:0016021;GO:0046872;	Q9SKR2	SYT1	2e-49	Arabidopsis thaliana	Synaptotagmin-1	NA	NA	NA
Ob_00063	NA	NA	NA	NA	NA	NA	NA	NA	NA	NA	NA	NA
Ob_00064	NA	NA	NA	NA	NA	NA	NA	NA	NA	NA	NA	NA
Ob_00065	GI:115444957	5e-31	Os02g0208200 [Oryza sativa Japonica Group]	NA	NA	NA	NA	NA	NA	NA	NA	NA
Ob_00066	GI:557525098	1e-31	hypothetical protein CICLE_v10028333mg [Citrus clementina]	NA	Q9AVQ1	DES	9e-26	Solanum tuberosum	9-divinyl ether synthase	NA	NA	NA
Ob_00067	NA	NA	NA	NA	NA	NA	NA	NA	NA	NA	NA	NA
Ob_00068	GI:193211383	1e-41	plastid phosphate/phosphoenolpyruvate translocator1 [Zea mays]	GO:0005215;GO:0006810;GO:0008643;GO:0009507;GO:0009536;GO:0009670;GO:0015121;GO:0015714;GO:0016020;GO:0016021;GO:0031969;GO:0035436;GO:0005739;GO:0009941;GO:0015120;GO:0015713;	Q69VR7	PPT1	2e-43	Oryza sativa subsp. japonica	Phosphoenolpyruvate/phosphate translocator 1, chloroplastic	NA	NA	NA
Ob_00069	GI:462419783	6e-59	hypothetical protein PRUPE_ppa008800mg [Prunus persica]	GO:0001510;GO:0003735;GO:0005515;GO:0005622;GO:0005840;GO:0006414;GO:0022626;GO:0030529;GO:0042254;GO:0005507;GO:0005634;GO:0005730;GO:0005829;GO:0005886;GO:0009409;GO:0009506;GO:0009507;GO:0009651;GO:0009664;GO:0010043;GO:0042545;GO:0046686;GO:0048046;GO:0016020;GO:0034059;GO:0022625;GO:0032403;	Q42112	RPP0B	3e-58	Arabidopsis thaliana	60S acidic ribosomal protein P0-2	K02941	RP-LP0; large subunit ribosomal protein LP0	Ribosome [PATH:ko03010];
Ob_00070	NA	NA	NA	NA	NA	NA	NA	NA	NA	NA	NA	NA
Ob_00071	NA	NA	NA	NA	NA	NA	NA	NA	NA	NA	NA	NA
Ob_00072	GI:449463807	3e-13	PREDICTED: uncharacterized protein LOC101211618 [Cucumis sativus]	NA	NA	NA	NA	NA	NA	NA	NA	NA
Ob_00073	GI:218189779	2e-106	hypothetical protein OsI_05294 [Oryza sativa Indica Group]	GO:0004672;GO:0004674;GO:0005524;GO:0005886;GO:0006468;GO:0009507;GO:0016020;GO:0016021;GO:0016772;GO:0016023;GO:0016301;GO:0016310;	C0LGD7	At1g06840	2e-50	Arabidopsis thaliana	Probable LRR receptor-like serine/threonine-protein kinase At1g06840	NA	NA	NA
Ob_00074	GI:57900294	6e-89	receptor protein kinase-like [Oryza sativa Japonica Group]	GO:0004672;GO:0004674;GO:0005524;GO:0006468;GO:0016020;GO:0016021;GO:0016301;GO:0016310;GO:0016772;GO:0016023;GO:0005886;GO:0009507;	C0LGD7	At1g06840	1e-69	Arabidopsis thaliana	Probable LRR receptor-like serine/threonine-protein kinase At1g06840	NA	NA	NA
Ob_00075	NA	NA	NA	NA	NA	NA	NA	NA	NA	NA	NA	NA
Ob_00076	GI:460387324	4e-13	PREDICTED: pollen-specific protein SF21-like [Solanum lycopersicum]	GO:0060918;	O23969	SF21	6e-06	Helianthus annuus	Pollen-specific protein SF21	NA	NA	NA
Ob_00077	GI:557532954	1e-39	hypothetical protein CICLE_v10013459mg [Citrus clementina]	NA	O49680	PCMP-E2	3e-32	Arabidopsis thaliana	Pentatricopeptide repeat-containing protein At4g19220, mitochondrial	NA	NA	NA
Ob_00078	GI:115465313	2e-47	Os05g0552500 [Oryza sativa Japonica Group]	GO:0005576;GO:0005768;GO:0005794;GO:0005802;GO:0016491;GO:0016972;GO:0043157;GO:0043268;GO:0045454;GO:0055114;GO:0016023;	Q6AUC6	QSOX1	1e-47	Oryza sativa subsp. japonica	Sulfhydryl oxidase 1	NA	NA	NA
Ob_00079	GI:356494914	4e-80	PREDICTED: DUF246 domain-containing protein At1g04910-like [Glycine max]	NA	Q8W486	At1g04910	4e-27	Arabidopsis thaliana	Uncharacterized protein At1g04910	NA	NA	NA
Ob_00080	GI:462404745	6e-32	hypothetical protein PRUPE_ppa023358mg [Prunus persica]	NA	Q9FH92	IRX15-L	1e-13	Arabidopsis thaliana	Protein IRX15-LIKE	NA	NA	NA
Ob_00081	GI:108706129	3e-109	Cysteinyl-tRNA synthetase, putative, expressed [Oryza sativa Japonica Group]	NA	A5WEW9	cysS	5e-11	Psychrobacter sp. (strain PRwf-1)	Cysteine--tRNA ligase	NA	NA	NA
Ob_00082	GI:224118926	3e-07	predicted protein [Populus trichocarpa]	NA	NA	NA	NA	NA	NA	NA	NA	NA
Ob_00083	GI:115478158	3e-123	Os09g0249700 [Oryza sativa Japonica Group]	GO:0000902;GO:0005829;GO:0005886;GO:0008601;GO:0016049;GO:0042325;GO:0046686;GO:0048193;GO:0050790;GO:0000159;GO:0005618;GO:0006499;GO:0005515;GO:0005634;GO:0006007;GO:0006511;GO:0008361;GO:0009637;GO:0009640;GO:0009723;GO:0009733;GO:0009734;GO:0009738;GO:0009789;GO:0009853;GO:0009873;GO:0009926;GO:0010119;GO:0035304;GO:0043481;GO:0048364;GO:0048443;GO:0051788;GO:0080129;	Q38950	PP2AA2	1e-118	Arabidopsis thaliana	Serine/threonine-protein phosphatase 2A 65 kDa regulatory subunit A beta isoform	K03456	PPP2R1; serine/threonine-protein phosphatase 2A regulatory subunit A	mRNA surveillance pathway [PATH:ko03015];TGF-beta signaling pathway [PATH:ko04350];Hippo signaling pathway [PATH:ko04390];Hippo signaling pathway -fly [PATH:ko04391];PI3K-Akt signaling pathway [PATH:ko04151];AMPK signaling pathway [PATH:ko04152];Cell cycle - yeast [PATH:ko04111];Meiosis - yeast [PATH:ko04113];Oocyte meiosis [PATH:ko04114];Tight junction [PATH:ko04530];Adrenergic signaling in card…
Ob_00084	GI:115478158	2e-158	Os09g0249700 [Oryza sativa Japonica Group]	GO:0000902;GO:0005829;GO:0005886;GO:0008601;GO:0016049;GO:0042325;GO:0046686;GO:0048193;GO:0050790;GO:0000159;GO:0005618;GO:0006499;GO:0005515;GO:0005634;GO:0006007;GO:0006511;GO:0008361;GO:0009637;GO:0009640;GO:0009723;GO:0009733;GO:0009734;GO:0009738;GO:0009789;GO:0009853;GO:0009873;GO:0009926;GO:0010119;GO:0035304;GO:0043481;GO:0048364;GO:0048443;GO:0051788;GO:0080129;	Q38950	PP2AA2	3e-140	Arabidopsis thaliana	Serine/threonine-protein phosphatase 2A 65 kDa regulatory subunit A beta isoform	K03456	PPP2R1; serine/threonine-protein phosphatase 2A regulatory subunit A	mRNA surveillance pathway [PATH:ko03015];TGF-beta signaling pathway [PATH:ko04350];Hippo signaling pathway [PATH:ko04390];Hippo signaling pathway -fly [PATH:ko04391];PI3K-Akt signaling pathway [PATH:ko04151];AMPK signaling pathway [PATH:ko04152];Cell cycle - yeast [PATH:ko04111];Meiosis - yeast [PATH:ko04113];Oocyte meiosis [PATH:ko04114];Tight junction [PATH:ko04530];Adrenergic signaling in card…
Ob_00085	GI:115453635	4e-95	Os03g0428800 [Oryza sativa Japonica Group]	NA	NA	NA	NA	NA	NA	NA	NA	NA
Ob_00086	NA	NA	NA	NA	NA	NA	NA	NA	NA	NA	NA	NA
Ob_00087	GI:48428322	6e-25	RecName: Full=Agglutinin; AltName: Full=CCA &gt;gi|11762088|gb|AAG40322.1|AF319617_1 agglutinin [Castanea crenata]	NA	P82859	NA	1e-26	Castanea crenata	Agglutinin	NA	NA	NA
Ob_00088	GI:514825543	3e-13	PREDICTED: uncharacterized protein LOC101773123 [Setaria italica]	NA	NA	NA	NA	NA	NA	NA	NA	NA
Ob_00089	NA	NA	NA	NA	NA	NA	NA	NA	NA	NA	NA	NA
Ob_00090	GI:460410829	9e-07	PREDICTED: uncharacterized protein LOC101264695 [Solanum lycopersicum]	NA	NA	NA	NA	NA	NA	NA	NA	NA
Ob_00091	GI:115447731	7e-163	Os02g0661100 [Oryza sativa Japonica Group]	GO:0003824;GO:0004805;GO:0005992;GO:0006950;GO:0008152;GO:0009409;GO:0009651;GO:0016311;GO:0016787;	Q75WV3	TPP1	1e-164	Oryza sativa subsp. japonica	Probable trehalose-phosphate phosphatase 1	K01087	otsB; trehalose 6-phosphate phosphatase [EC:3.1.3.12]	Starch and sucrose metabolism [PATH:ko00500];
Ob_00092	NA	NA	NA	NA	NA	NA	NA	NA	NA	NA	NA	NA
Ob_00093	GI:115489664	0	Os12g0625000 [Oryza sativa Japonica Group]	GO:0004124;GO:0005737;GO:0006535;GO:0008652;GO:0016740;GO:0019344;GO:0005739;GO:0005634;GO:0048046;GO:0046686;GO:0016020;GO:0009570;GO:0009507;GO:0007568;GO:0005886;GO:0005829;GO:0005777;GO:0005774;GO:0005515;GO:0006094;GO:0006096;GO:0006816;GO:0006833;GO:0006972;GO:0007030;GO:0009266;GO:0009611;GO:0009651;GO:0009684;GO:0009805;GO:0009853;GO:0019761;	Q9XEA6	RCS1	0	Oryza sativa subsp. japonica	Cysteine synthase	K01738	cysK; cysteine synthase A [EC:2.5.1.47]	Carbon metabolism [PATH:ko01200];Biosynthesis of amino acids [PATH:ko01230];Sulfur metabolism [PATH:ko00920];Cysteine and methionine metabolism [PATH:ko00270];
Ob_00094	GI:550318768	2e-11	hypothetical protein POPTR_0018s14510g [Populus trichocarpa]	NA	Q9SA25	WAKL8	9e-11	Arabidopsis thaliana	Wall-associated receptor kinase-like 8	NA	NA	NA
Ob_00095	NA	NA	NA	NA	NA	NA	NA	NA	NA	NA	NA	NA
Ob_00096	GI:359481956	1e-17	PREDICTED: uncharacterized protein LOC100259589 [Vitis vinifera]	NA	NA	NA	NA	NA	NA	NA	NA	NA
Ob_00097	GI:115479005	2e-122	Os09g0394900 [Oryza sativa Japonica Group]	NA	Q9C9X3	ANN5	2e-63	Arabidopsis thaliana	Annexin D5	NA	NA	NA
Ob_00098	GI:115479005	2e-72	Os09g0394900 [Oryza sativa Japonica Group]	NA	Q9C9X3	ANN5	9e-32	Arabidopsis thaliana	Annexin D5	NA	NA	NA
Ob_00099	NA	NA	NA	NA	NA	NA	NA	NA	NA	NA	NA	NA
Ob_00100	NA	NA	NA	NA	NA	NA	NA	NA	NA	NA	NA	NA
Ob_00101	NA	NA	NA	NA	NA	NA	NA	NA	NA	NA	NA	NA
Ob_00102	GI:115486827	2e-68	Os11g0707600 [Oryza sativa Japonica Group]	GO:0005506;GO:0006633;GO:0016020;GO:0016021;GO:0016491;GO:0055114;GO:0009941;GO:0080065;	Q8VWZ8	SMO2-2	5e-56	Arabidopsis thaliana	Methylsterol monooxygenase 2-2	NA	NA	NA
Ob_00103	GI:125602230	3e-65	hypothetical protein OsJ_26078 [Oryza sativa Japonica Group]	NA	Q84WW5	PVA13	4e-47	Arabidopsis thaliana	Vesicle-associated protein 1-3	NA	NA	NA
Ob_00104	NA	NA	NA	NA	NA	NA	NA	NA	NA	NA	NA	NA
Ob_00105	NA	NA	NA	NA	NA	NA	NA	NA	NA	NA	NA	NA
Ob_00106	GI:255543935	2e-51	ankyrin-repeat containing protein, putative [Ricinus communis]	GO:0000166;GO:0000956;GO:0004672;GO:0004674;GO:0004842;GO:0005515;GO:0005524;GO:0005768;GO:0005769;GO:0005794;GO:0005802;GO:0006468;GO:0006952;GO:0008270;GO:0009737;GO:0009738;GO:0009788;GO:0016197;GO:0016301;GO:0016310;GO:0016567;GO:0016740;GO:0016772;GO:0016874;GO:0032940;GO:0043621;GO:0046872;GO:0048589;	Q9FY48	KEG	2e-48	Arabidopsis thaliana	E3 ubiquitin-protein ligase KEG	NA	NA	NA
Ob_00107	GI:356508302	6e-50	PREDICTED: E3 ubiquitin-protein ligase KEG-like [Glycine max]	GO:0000166;GO:0000956;GO:0004672;GO:0004674;GO:0004842;GO:0005515;GO:0005524;GO:0005768;GO:0005769;GO:0005794;GO:0005802;GO:0006468;GO:0006952;GO:0008270;GO:0009737;GO:0009738;GO:0009788;GO:0016197;GO:0016301;GO:0016310;GO:0016567;GO:0016740;GO:0016772;GO:0016874;GO:0032940;GO:0043621;GO:0046872;GO:0048589;	Q9FY48	KEG	1e-50	Arabidopsis thaliana	E3 ubiquitin-protein ligase KEG	NA	NA	NA
Ob_00108	NA	NA	NA	NA	NA	NA	NA	NA	NA	NA	NA	NA
Ob_00109	GI:115438460	8e-72	Os01g0610500 [Oryza sativa Japonica Group]	GO:0005794;GO:0005829;GO:0016020;GO:0016192;	Q54TS4	yipf1	8e-21	Dictyostelium discoideum	Protein YIPF1 homolog	NA	NA	NA
Ob_00110	GI:115453939	2e-100	Os03g0586600 [Oryza sativa Japonica Group]	GO:0000394;GO:0000418;GO:0000419;GO:0003677;GO:0003899;GO:0005634;GO:0005665;GO:0006351;GO:0006366;	Q9FJ98	NRPB6A	5e-76	Arabidopsis thaliana	DNA-directed RNA polymerases II, IV and V subunit 6A	K03014	RPB6; DNA-directed RNA polymerases I, II, and III subunit RPABC2	Purine metabolism [PATH:ko00230];Pyrimidine metabolism [PATH:ko00240];RNA polymerase [PATH:ko03020];Cytosolic DNA-sensing pathway [PATH:ko04623];Huntington's disease [PATH:ko05016];Epstein-Barr virus infection [PATH:ko05169];
Ob_00111	GI:115471967	2e-99	Os07g0463100 [Oryza sativa Japonica Group]	GO:0000394;GO:0000418;GO:0000419;GO:0003677;GO:0003899;GO:0005634;GO:0005665;GO:0006351;GO:0006366;	Q9FJ98	NRPB6A	8e-76	Arabidopsis thaliana	DNA-directed RNA polymerases II, IV and V subunit 6A	K03014	RPB6; DNA-directed RNA polymerases I, II, and III subunit RPABC2	Purine metabolism [PATH:ko00230];Pyrimidine metabolism [PATH:ko00240];RNA polymerase [PATH:ko03020];Cytosolic DNA-sensing pathway [PATH:ko04623];Huntington's disease [PATH:ko05016];Epstein-Barr virus infection [PATH:ko05169];
Ob_00112	GI:460383317	5e-36	PREDICTED: aspartic proteinase-like protein 2-like [Solanum lycopersicum]	NA	Q9S9K4	At1g65240	6e-26	Arabidopsis thaliana	Aspartic proteinase-like protein 2	NA	NA	NA
Ob_00113	GI:225428602	1e-65	PREDICTED: allene oxide synthase, chloroplastic-like [Vitis vinifera]	NA	Q9AVQ1	DES	3e-52	Solanum tuberosum	9-divinyl ether synthase	NA	NA	NA
Ob_00114	GI:297734087	3e-75	unnamed protein product [Vitis vinifera]	GO:0016866;GO:0030244;GO:0005794;GO:0033356;GO:0052691;GO:0005829;GO:0009506;GO:0090376;GO:0005515;GO:0016853;GO:0000138;GO:0005618;GO:0005774;GO:0005795;GO:0009555;GO:0009651;GO:0022626;GO:0046686;GO:0071669;GO:0005737;GO:0016020;	P80607	UPTG	1e-68	Zea mays	Alpha-1,4-glucan-protein synthase [UDP-forming]	K13379	RGP; reversibly glycosylated polypeptide / UDP-arabinopyranose mutase [EC:2.4.1.- 5.4.99.30]	NA
Ob_00115	GI:460406029	3e-18	PREDICTED: putative late blight resistance protein homolog R1B-12-like [Solanum lycopersicum]	NA	Q8W1E0	R1A	1e-09	Solanum demissum	Late blight resistance protein R1-A	NA	NA	NA
Ob_00116	NA	NA	NA	NA	NA	NA	NA	NA	NA	NA	NA	NA
Ob_00117	GI:222640638	3e-81	hypothetical protein OsJ_27474 [Oryza sativa Japonica Group]	GO:0008152;GO:0016491;GO:0016620;GO:0055114;	Q8LK61	GAPN	1e-79	Triticum aestivum	NADP-dependent glyceraldehyde-3-phosphate dehydrogenase	NA	NA	NA
Ob_00118	NA	NA	NA	NA	NA	NA	NA	NA	NA	NA	NA	NA
Ob_00119	GI:62734124	1e-66	Ulp1 protease family, C-terminal catalytic domain, putative [Oryza sativa Japonica Group]	NA	NA	NA	NA	NA	NA	NA	NA	NA
Ob_00120	GI:255590580	4e-57	conserved hypothetical protein [Ricinus communis]	NA	NA	NA	NA	NA	NA	NA	NA	NA
Ob_00121	GI:527195859	1e-65	hypothetical protein M569_09840, partial [Genlisea aurea]	NA	O64470	SHT	2e-39	Arabidopsis thaliana	Spermidine hydroxycinnamoyl transferase	K13065	E2.3.1.133; shikimate O-hydroxycinnamoyltransferase [EC:2.3.1.133]	Phenylpropanoid biosynthesis [PATH:ko00940];Stilbenoid, diarylheptanoid and gingerol biosynthesis [PATH:ko00945];Flavonoid biosynthesis [PATH:ko00941];
Ob_00122	NA	NA	NA	NA	NA	NA	NA	NA	NA	NA	NA	NA
Ob_00123	GI:490148326	2e-12	ERF1 [Salvia miltiorrhiza]	NA	Q8L9K1	ERF13	7e-06	Arabidopsis thaliana	Ethylene-responsive transcription factor 13	NA	NA	NA
Ob_00124	NA	NA	NA	NA	NA	NA	NA	NA	NA	NA	NA	NA
Ob_00125	NA	NA	NA	NA	NA	NA	NA	NA	NA	NA	NA	NA
Ob_00126	NA	NA	NA	NA	NA	NA	NA	NA	NA	NA	NA	NA
Ob_00127	GI:222624313	1e-07	hypothetical protein OsJ_09671 [Oryza sativa Japonica Group]	GO:0003677;GO:0003700;GO:0005634;GO:0006351;GO:0006355;GO:0009536;	NA	NA	NA	NA	NA	NA	NA	NA
Ob_00128	NA	NA	NA	NA	NA	NA	NA	NA	NA	NA	NA	NA
Ob_00129	GI:460376150	5e-45	PREDICTED: ABC transporter B family member 9-like, partial [Solanum lycopersicum]	NA	Q9M0M2	ABCB9	2e-44	Arabidopsis thaliana	ABC transporter B family member 9	NA	NA	NA
Ob_00130	NA	NA	NA	NA	NA	NA	NA	NA	NA	NA	NA	NA
Ob_00131	NA	NA	NA	NA	NA	NA	NA	NA	NA	NA	NA	NA
Ob_00132	GI:222640040	3e-137	hypothetical protein OsJ_26296 [Oryza sativa Japonica Group]	NA	Q9LEB4	RBP45	4e-95	Nicotiana plumbaginifolia	Polyadenylate-binding protein RBP45	NA	NA	NA
Ob_00133	GI:222640040	5e-65	hypothetical protein OsJ_26296 [Oryza sativa Japonica Group]	NA	Q9LEB4	RBP45	1e-31	Nicotiana plumbaginifolia	Polyadenylate-binding protein RBP45	NA	NA	NA
Ob_00134	GI:444720890	1e-07	hypothetical protein TREES_T100009146 [Tupaia chinensis]	NA	NA	NA	NA	NA	NA	NA	NA	NA
Ob_00135	GI:297600897	6e-42	Os03g0344700 [Oryza sativa Japonica Group]	NA	NA	NA	NA	NA	NA	NA	NA	NA
Ob_00136	NA	NA	NA	NA	NA	NA	NA	NA	NA	NA	NA	NA
Ob_00137	NA	NA	NA	NA	NA	NA	NA	NA	NA	NA	NA	NA
Ob_00138	NA	NA	NA	NA	NA	NA	NA	NA	NA	NA	NA	NA
Ob_00139	NA	NA	NA	NA	NA	NA	NA	NA	NA	NA	NA	NA
Ob_00140	NA	NA	NA	NA	NA	NA	NA	NA	NA	NA	NA	NA
Ob_00141	NA	NA	NA	NA	NA	NA	NA	NA	NA	NA	NA	NA
Ob_00142	NA	NA	NA	NA	NA	NA	NA	NA	NA	NA	NA	NA
Ob_00143	GI:359491867	5e-06	PREDICTED: uncharacterized protein LOC100852622 [Vitis vinifera]	NA	NA	NA	NA	NA	NA	NA	NA	NA
Ob_00144	GI:222624171	2e-130	hypothetical protein OsJ_09363 [Oryza sativa Japonica Group]	GO:0000166;GO:0000325;GO:0005524;GO:0005773;GO:0005774;GO:0006200;GO:0006810;GO:0007165;GO:0008152;GO:0008281;GO:0009651;GO:0016021;GO:0016887;GO:0017111;GO:0030007;GO:0042626;GO:0055085;GO:0005739;GO:0016020;GO:0000226;GO:0000911;GO:0006855;GO:0006888;GO:0008559;GO:0016787;GO:0042908;GO:0043090;	Q7GB25	ABCC5	1e-110	Arabidopsis thaliana	ABC transporter C family member 5	NA	NA	NA
Ob_00145	NA	NA	NA	NA	NA	NA	NA	NA	NA	NA	NA	NA
Ob_00146	NA	NA	NA	NA	NA	NA	NA	NA	NA	NA	NA	NA
Ob_00147	NA	NA	NA	NA	NA	NA	NA	NA	NA	NA	NA	NA
Ob_00148	NA	NA	NA	NA	NA	NA	NA	NA	NA	NA	NA	NA
Ob_00149	NA	NA	NA	NA	NA	NA	NA	NA	NA	NA	NA	NA
Ob_00150	GI:125590656	4e-135	hypothetical protein OsJ_15088 [Oryza sativa Japonica Group]	GO:0005777;GO:0008152;GO:0008802;GO:0016491;GO:0016620;GO:0019285;GO:0055114;GO:0071454;GO:0004029;GO:0005739;GO:0009414;GO:0009737;GO:0046685;GO:0005618;GO:0005829;GO:0009507;GO:0009516;GO:0009536;GO:0009651;GO:0005737;GO:0006950;GO:0031456;	O24174	Os04g0464200	1e-136	Oryza sativa subsp. japonica	Betaine aldehyde dehydrogenase	K00130	betB; betaine-aldehyde dehydrogenase [EC:1.2.1.8]	Glycine, serine and threonine metabolism [PATH:ko00260];
Ob_00151	GI:125590656	8e-151	hypothetical protein OsJ_15088 [Oryza sativa Japonica Group]	GO:0005777;GO:0008152;GO:0008802;GO:0016491;GO:0016620;GO:0019285;GO:0055114;GO:0071454;GO:0004029;GO:0005739;GO:0009414;GO:0009737;GO:0046685;GO:0005618;GO:0005829;GO:0009507;GO:0009516;GO:0009536;GO:0009651;GO:0005737;GO:0006950;GO:0031456;	O24174	Os04g0464200	3e-152	Oryza sativa subsp. japonica	Betaine aldehyde dehydrogenase	K00130	betB; betaine-aldehyde dehydrogenase [EC:1.2.1.8]	Glycine, serine and threonine metabolism [PATH:ko00260];
Ob_00152	NA	NA	NA	NA	Q1A1A1	FOXG1	8e-06	Ceratotherium simum	Forkhead box protein G1	NA	NA	NA
Ob_00153	GI:225439823	9e-38	PREDICTED: uncharacterized protein LOC100243200 [Vitis vinifera]	NA	NA	NA	NA	NA	NA	NA	NA	NA
Ob_00154	GI:222636918	2e-166	hypothetical protein OsJ_23995 [Oryza sativa Japonica Group]	NA	NA	NA	NA	NA	NA	K01187	malZ; alpha-glucosidase [EC:3.2.1.20]	Galactose metabolism [PATH:ko00052];Starch and sucrose metabolism [PATH:ko00500];
Ob_00155	NA	NA	NA	NA	NA	NA	NA	NA	NA	NA	NA	NA
Ob_00156	NA	NA	NA	NA	NA	NA	NA	NA	NA	NA	NA	NA
Ob_00157	GI:108711517	7e-148	protein kinase family protein, putative, expressed [Oryza sativa Japonica Group]	GO:0000166;GO:0004672;GO:0004674;GO:0005515;GO:0005524;GO:0006468;GO:0016301;GO:0016310;GO:0016772;GO:0006487;GO:0009536;GO:0005739;	NA	NA	NA	NA	NA	NA	NA	NA
Ob_00158	GI:125571183	2e-77	hypothetical protein OsJ_02616 [Oryza sativa Japonica Group]	GO:0000166;GO:0000478;GO:0003883;GO:0005524;GO:0005829;GO:0006221;GO:0006541;GO:0016874;GO:0044210;GO:0046686;	Q54V77	ctps	3e-50	Dictyostelium discoideum	CTP synthase	K01937	pyrG; CTP synthase [EC:6.3.4.2]	Pyrimidine metabolism [PATH:ko00240];
Ob_00159	GI:124359207	4e-27	FAR1; Zinc finger, SWIM-type [Medicago truncatula]	NA	NA	NA	NA	NA	NA	NA	NA	NA
Ob_00160	GI:115478593	6e-65	Os09g0327400 [Oryza sativa Japonica Group]	GO:0003824;GO:0005975;GO:0009507;GO:0009570;GO:0016853;GO:0030246;GO:0048046;GO:0009536;	Q40784	NA	3e-10	Cenchrus ciliaris	Putative glucose-6-phosphate 1-epimerase	K01792	E5.1.3.15; glucose-6-phosphate 1-epimerase [EC:5.1.3.15]	Glycolysis / Gluconeogenesis [PATH:ko00010];
Ob_00161	GI:215695267	2e-106	unnamed protein product [Oryza sativa Japonica Group]	NA	Q8W4A7	GUX3	2e-67	Arabidopsis thaliana	Putative UDP-glucuronate:xylan alpha-glucuronosyltransferase 3	NA	NA	NA
Ob_00162	GI:224085085	4e-09	f-box family protein [Populus trichocarpa]	NA	NA	NA	NA	NA	NA	NA	NA	NA
Ob_00163	NA	NA	NA	NA	NA	NA	NA	NA	NA	NA	NA	NA
Ob_00164	GI:356560526	4e-07	PREDICTED: F-box/kelch-repeat protein At3g06240-like [Glycine max]	NA	NA	NA	NA	NA	NA	NA	NA	NA
Ob_00165	NA	NA	NA	NA	NA	NA	NA	NA	NA	NA	NA	NA
Ob_00166	GI:222623423	3e-108	hypothetical protein OsJ_07892 [Oryza sativa Japonica Group]	GO:0003676;GO:0005515;GO:0003723;GO:0004521;GO:0005634;GO:0005737;GO:0005829;GO:0006306;GO:0006342;GO:0006346;GO:0006351;GO:0006355;GO:0006417;GO:0006952;GO:0007062;GO:0007155;GO:0007267;GO:0007275;GO:0009616;GO:0009733;GO:0009793;GO:0009850;GO:0009855;GO:0009880;GO:0009887;GO:0009926;GO:0009955;GO:0009965;GO:0010014;GO:0010050;GO:0010051;GO:0010072;GO:0010073;GO:0010090;GO:0010218;GO:0010228;GO:…	Q6EU14	AGO1A	6e-110	Oryza sativa subsp. japonica	Protein argonaute 1A	K11593	EIF2C; eukaryotic translation initiation factor 2C	NA
Ob_00167	GI:125549934	2e-20	hypothetical protein OsI_17631 [Oryza sativa Indica Group]	NA	NA	NA	NA	NA	NA	NA	NA	NA
Ob_00168	GI:90399103	9e-149	H0423H10.3 [Oryza sativa Indica Group]	NA	P87216	vip1	6e-10	Schizosaccharomyces pombe (strain 972 / ATCC 24843)	Protein vip1	NA	NA	NA
Ob_00169	GI:156753189	3e-128	RING-HC protein 1 [Oryza sativa Japonica Group]	GO:0005773;GO:0008270;GO:0046872;GO:0016020;GO:0016023;GO:0008150;GO:0016021;	Q5BKL8	xiap	3e-08	Xenopus tropicalis	E3 ubiquitin-protein ligase XIAP	NA	NA	NA
Ob_00170	GI:156753189	4e-103	RING-HC protein 1 [Oryza sativa Japonica Group]	GO:0005773;GO:0008270;GO:0046872;GO:0016020;GO:0016023;GO:0008150;GO:0016021;	NA	NA	NA	NA	NA	NA	NA	NA
Ob_00171	GI:115469362	1e-141	Os06g0662000 [Oryza sativa Japonica Group]	GO:0000166;GO:0005524;GO:0006810;GO:0006811;GO:0015991;GO:0015992;GO:0016787;GO:0016820;GO:0033178;GO:0033180;GO:0046034;GO:0046961;GO:0090378;GO:0090377;GO:0009705;GO:0016887;GO:0009941;GO:0009507;GO:0009506;GO:0005886;GO:0009651;GO:0005774;GO:0005773;GO:0009555;GO:0007030;GO:0005618;GO:0000325;GO:0002020;GO:0005794;GO:0048046;GO:0016020;GO:0000902;GO:0006007;GO:0006094;GO:0006096;GO:0006098;GO:…	Q40002	NA	3e-134	Hordeum vulgare	V-type proton ATPase catalytic subunit A (Fragment)	K02145	ATPeV1A; V-type H+-transporting ATPase subunit A [EC:3.6.3.14]	Oxidative phosphorylation [PATH:ko00190];Phagosome [PATH:ko04145];Collecting duct acid secretion [PATH:ko04966];Synaptic vesicle cycle [PATH:ko04721];Rheumatoid arthritis [PATH:ko05323];Vibrio cholerae infection [PATH:ko05110];Epithelial cell signaling in Helicobacter pylori infection [PATH:ko05120];
Ob_00172	NA	NA	NA	NA	NA	NA	NA	NA	NA	NA	NA	NA
Ob_00173	NA	NA	NA	NA	NA	NA	NA	NA	NA	NA	NA	NA
Ob_00174	NA	NA	NA	NA	NA	NA	NA	NA	NA	NA	NA	NA
Ob_00175	NA	NA	NA	NA	NA	NA	NA	NA	NA	NA	NA	NA
Ob_00176	NA	NA	NA	NA	NA	NA	NA	NA	NA	NA	NA	NA
Ob_00177	NA	NA	NA	NA	NA	NA	NA	NA	NA	NA	NA	NA
Ob_00178	NA	NA	NA	NA	NA	NA	NA	NA	NA	NA	NA	NA
Ob_00179	NA	NA	NA	NA	NA	NA	NA	NA	NA	NA	NA	NA
Ob_00180	GI:222630340	2e-130	hypothetical protein OsJ_17269 [Oryza sativa Japonica Group]	GO:0016021;GO:0016023;GO:0016020;GO:0005768;GO:0005773;GO:0005774;GO:0005794;GO:0005802;GO:0009506;	P58021	Tm9sf2	9e-55	Mus musculus	Transmembrane 9 superfamily member 2	K17086	TM9SF2_4; transmembrane 9 superfamily member 2/4	NA
Ob_00181	NA	NA	NA	NA	NA	NA	NA	NA	NA	NA	NA	NA
Ob_00182	GI:297734245	9e-67	unnamed protein product [Vitis vinifera]	GO:0000287;GO:0003824;GO:0006518;GO:0008152;GO:0016853;GO:0016854;GO:0046872;GO:0009536;	O34508	ykfB	3e-10	Bacillus subtilis (strain 168)	L-Ala-D/L-Glu epimerase	NA	NA	NA
Ob_00183	GI:125596998	4e-58	hypothetical protein OsJ_21115 [Oryza sativa Japonica Group]	NA	Q0DCM5	MAN6	3e-28	Oryza sativa subsp. japonica	Mannan endo-1,4-beta-mannosidase 6	NA	NA	NA
Ob_00184	NA	NA	NA	NA	NA	NA	NA	NA	NA	NA	NA	NA
Ob_00185	NA	NA	NA	NA	NA	NA	NA	NA	NA	NA	NA	NA
Ob_00186	NA	NA	NA	NA	NA	NA	NA	NA	NA	NA	NA	NA
Ob_00187	GI:215694021	6e-35	unnamed protein product [Oryza sativa Japonica Group]	NA	Q5QMP3	DI19-3	2e-35	Oryza sativa subsp. japonica	Protein DEHYDRATION-INDUCED 19 homolog 3	NA	NA	NA
Ob_00188	NA	NA	NA	NA	NA	NA	NA	NA	NA	NA	NA	NA
Ob_00189	GI:460406029	2e-24	PREDICTED: putative late blight resistance protein homolog R1B-12-like [Solanum lycopersicum]	NA	Q6L3Z4	R1B-12	6e-12	Solanum demissum	Putative late blight resistance protein homolog R1B-12	NA	NA	NA
Ob_00190	NA	NA	NA	NA	NA	NA	NA	NA	NA	NA	NA	NA
Ob_00191	GI:115466888	4e-74	Os06g0193400 [Oryza sativa Japonica Group]	GO:0005634;GO:0046983;	NA	NA	NA	NA	NA	NA	NA	NA
Ob_00192	GI:125571861	2e-117	hypothetical protein OsJ_03294 [Oryza sativa Japonica Group]	GO:0005634;GO:0005737;GO:0005777;GO:0005829;GO:0005886;GO:0005739;	P04929	NA	2e-11	Plasmodium lophurae	Histidine-rich glycoprotein	NA	NA	NA
Ob_00193	GI:125602450	0	hypothetical protein OsJ_26316 [Oryza sativa Japonica Group]	GO:0004462;GO:0008152;GO:0046872;GO:0009414;GO:0016829;GO:0050832;GO:0045122;GO:0005575;GO:0005739;	Q948T6	GLX-I	0	Oryza sativa subsp. japonica	Lactoylglutathione lyase	K01759	GLO1; lactoylglutathione lyase [EC:4.4.1.5]	Pyruvate metabolism [PATH:ko00620];MAPK signaling pathway - yeast [PATH:ko04011];
Ob_00194	NA	NA	NA	NA	NA	NA	NA	NA	NA	NA	NA	NA
Ob_00195	NA	NA	NA	NA	NA	NA	NA	NA	NA	NA	NA	NA
Ob_00196	GI:223635522	1e-96	RecName: Full=Probable protein phosphatase 2C 41; Short=OsPP2C41 &gt;gi|116310173|emb|CAH67186.1| H0815C01.7 [Oryza sativa Indica Group]	NA	Q7XQU7	Os04g0452000	2e-98	Oryza sativa subsp. japonica	Probable protein phosphatase 2C 41	K17506	PPM1L; protein phosphatase 1L [EC:3.1.3.16]	NA
Ob_00197	GI:32488329	2e-77	OSJNBa0086B14.22 [Oryza sativa Japonica Group]	NA	Q7XQU7	Os04g0452000	8e-78	Oryza sativa subsp. japonica	Probable protein phosphatase 2C 41	NA	NA	NA
Ob_00198	GI:502133574	2e-08	PREDICTED: formin-like protein 3-like [Cicer arietinum]	NA	Q7G6K7	FH3	2e-08	Oryza sativa subsp. japonica	Formin-like protein 3	NA	NA	NA
Ob_00199	NA	NA	NA	NA	NA	NA	NA	NA	NA	NA	NA	NA
Ob_00200	NA	NA	NA	NA	NA	NA	NA	NA	NA	NA	NA	NA
Ob_00201	NA	NA	NA	NA	NA	NA	NA	NA	NA	NA	NA	NA
Ob_00202	NA	NA	NA	NA	NA	NA	NA	NA	NA	NA	NA	NA
Ob_00203	GI:115467228	4e-114	Os06g0229200 [Oryza sativa Japonica Group]	GO:0005794;GO:0006486;GO:0008378;GO:0010488;GO:0010493;GO:0016020;GO:0016021;GO:0016740;GO:0016757;GO:0030246;GO:0016023;	Q8L7F9	B3GALT15	9e-76	Arabidopsis thaliana	Beta-1,3-galactosyltransferase 15	NA	NA	NA
Ob_00204	GI:47497334	4e-102	unknown protein [Oryza sativa Japonica Group]	GO:0016023;GO:0005783;GO:0005794;GO:0010584;	NA	NA	NA	NA	NA	NA	NA	NA
Ob_00205	GI:126567463	4e-109	iron transporter protein IRT1 [Nicotiana tabacum]	NA	Q8W245	ZIP10	1e-96	Arabidopsis thaliana	Probable zinc transporter 10	K14709	SLC39A1_2_3; solute carrier family 39 (zinc transporter), member 1/2/3	NA
Ob_00206	GI:460415661	2e-86	PREDICTED: probable disease resistance protein RF9-like [Solanum lycopersicum]	NA	Q8W4J9	RPP8	7e-48	Arabidopsis thaliana	Disease resistance protein RPP8	NA	NA	NA
Ob_00207	NA	NA	NA	NA	NA	NA	NA	NA	NA	NA	NA	NA
Ob_00208	GI:297604806	4e-08	Os05g0533700 [Oryza sativa Japonica Group]	GO:0005747;GO:0008137;GO:0008270;GO:0016491;GO:0046872;GO:0048038;GO:0051536;GO:0051539;GO:0055114;GO:0005739;GO:0003954;GO:0006486;GO:0006511;GO:0009853;GO:0051788;GO:0070469;GO:0080129;	P42027	NA	1e-08	Brassica oleracea	NADH dehydrogenase [ubiquinone] iron-sulfur protein 7, mitochondrial	NA	NA	NA
Ob_00209	NA	NA	NA	NA	NA	NA	NA	NA	NA	NA	NA	NA
Ob_00210	GI:242037375	7e-26	hypothetical protein SORBIDRAFT_01g000860 [Sorghum bicolor]	NA	Q9SRQ7	NPC4	4e-22	Arabidopsis thaliana	Non-specific phospholipase C4	NA	NA	NA
Ob_00211	NA	NA	NA	NA	NA	NA	NA	NA	NA	NA	NA	NA
Ob_00212	GI:550330568	3e-16	hypothetical protein POPTR_0010s25170g [Populus trichocarpa]	GO:0003735;GO:0005618;GO:0005622;GO:0005829;GO:0005840;GO:0005886;GO:0006407;GO:0006412;GO:0022626;GO:0022627;GO:0005737;GO:0030529;	P46302	RPS28	1e-15	Zea mays	40S ribosomal protein S28	NA	NA	NA
Ob_00213	GI:115487560	2e-80	Os12g0170100 [Oryza sativa Japonica Group]	GO:0003677;GO:0009941;GO:0005739;	Q9XI21	At1g15480	7e-31	Arabidopsis thaliana	Pentatricopeptide repeat-containing protein At1g15480, mitochondrial	NA	NA	NA
Ob_00214	GI:37359317	4e-69	SPO11-1B [Oryza sativa Japonica Group]	NA	Q9LZ03	TOP6A	6e-09	Arabidopsis thaliana	DNA topoisomerase 6 subunit A	NA	NA	NA
Ob_00215	GI:22267587	3e-94	putative methionine aminopeptidase [Oryza sativa Japonica Group]	GO:0004177;GO:0005737;GO:0005829;GO:0006508;GO:0008233;GO:0008235;GO:0010048;GO:0016485;GO:0016787;GO:0022626;GO:0031365;GO:0043481;GO:0046872;GO:0048440;GO:0070006;GO:0070084;	Q9SLN5	MAP1A	4e-87	Arabidopsis thaliana	Methionine aminopeptidase 1A	K01265	map; methionyl aminopeptidase [EC:3.4.11.18]	NA
Ob_00216	NA	NA	NA	NA	NA	NA	NA	NA	NA	NA	NA	NA
Ob_00217	NA	NA	NA	NA	NA	NA	NA	NA	NA	NA	NA	NA
Ob_00218	NA	NA	NA	NA	NA	NA	NA	NA	NA	NA	NA	NA
Ob_00219	GI:297604927	1e-98	Os05g0566500 [Oryza sativa Japonica Group]	NA	P56820	TIF3D1	6e-68	Arabidopsis thaliana	Eukaryotic translation initiation factor 3 subunit D	K03251	EIF3D; translation initiation factor 3 subunit D	RNA transport [PATH:ko03013];
Ob_00220	GI:125556356	5e-157	hypothetical protein OsI_23994 [Oryza sativa Indica Group]	NA	Q9FF66	UBC22	4e-109	Arabidopsis thaliana	Ubiquitin-conjugating enzyme E2 22	K10583	UBE2S; ubiquitin-conjugating enzyme E2 S [EC:6.3.2.19]	Ubiquitin mediated proteolysis [PATH:ko04120];
Ob_00221	GI:527207470	9e-25	hypothetical protein M569_02019 [Genlisea aurea]	NA	NA	NA	NA	NA	NA	NA	NA	NA
Ob_00222	NA	NA	NA	NA	NA	NA	NA	NA	NA	NA	NA	NA
Ob_00223	NA	NA	NA	NA	NA	NA	NA	NA	NA	NA	NA	NA
Ob_00224	GI:75294330	3e-150	RecName: Full=Probable succinyl-CoA ligase [ADP-forming]	GO:0000166;GO:0003824;GO:0003878;GO:0004775;GO:0005507;GO:0005524;GO:0005618;GO:0005739;GO:0006099;GO:0008152;GO:0016874;GO:0046686;GO:0046872;GO:0048037;GO:0006104;GO:0006105;GO:0006626;GO:0009220;GO:0006094;GO:0006096;GO:0006511;GO:0009627;GO:0009651;GO:0009744;GO:0009749;GO:0009750;GO:0009853;GO:0034976;GO:0051788;GO:0080129;	Q6ZL94	Os07g0577700	4e-152	Oryza sativa subsp. japonica	Probable succinyl-CoA ligase [ADP-forming] subunit alpha, mitochondrial	K01899	LSC1; succinyl-CoA synthetase alpha subunit [EC:6.2.1.4 6.2.1.5]	Carbon metabolism [PATH:ko01200];Citrate cycle (TCA cycle) [PATH:ko00020];Propanoate metabolism [PATH:ko00640];
Ob_00225	GI:32526679	3e-68	putative phospholipase D beta 1 [Oryza sativa Japonica Group]	NA	Q9C5Y0	PLDDELTA	3e-49	Arabidopsis thaliana	Phospholipase D delta	NA	NA	NA
Ob_00226	GI:357456501	1e-11	Peptide transporter PTR5 [Medicago truncatula]	NA	Q9M1I2	NPF5.4	1e-11	Arabidopsis thaliana	Protein NRT1/ PTR FAMILY 5.4	NA	NA	NA
Ob_00227	GI:225426856	4e-25	PREDICTED: probable (S)-N-methylcoclaurine 3&apos;-hydroxylase isozyme 2-like [Vitis vinifera]	NA	Q9SBQ9	CYP75B2	7e-17	Petunia hybrida	Flavonoid 3'-monooxygenase	NA	NA	NA
Ob_00228	NA	NA	NA	NA	NA	NA	NA	NA	NA	NA	NA	NA
Ob_00229	GI:460402870	1e-22	PREDICTED: uncharacterized protein LOC101250835 [Solanum lycopersicum]	NA	NA	NA	NA	NA	NA	NA	NA	NA
Ob_00230	NA	NA	NA	NA	NA	NA	NA	NA	NA	NA	NA	NA
Ob_00231	GI:115469972	3e-169	Os06g0715500 [Oryza sativa Japonica Group]	GO:0005773;GO:0005774;GO:0005783;GO:0005794;GO:0005886;GO:0009535;GO:0016023;	P45434	At2g21160	1e-94	Arabidopsis thaliana	Translocon-associated protein subunit alpha	K13249	SSR1; translocon-associated protein subunit alpha	Protein processing in endoplasmic reticulum [PATH:ko04141];
Ob_00232	NA	NA	NA	NA	NA	NA	NA	NA	NA	NA	NA	NA
Ob_00233	NA	NA	NA	NA	NA	NA	NA	NA	NA	NA	NA	NA
Ob_00234	NA	NA	NA	NA	NA	NA	NA	NA	NA	NA	NA	NA
Ob_00235	GI:115446743	3e-129	Os02g0562300 [Oryza sativa Japonica Group]	NA	NA	NA	NA	NA	NA	NA	NA	NA
Ob_00236	GI:147819992	1e-34	hypothetical protein VITISV_035871 [Vitis vinifera]	NA	P10978	NA	2e-16	Nicotiana tabacum	Retrovirus-related Pol polyprotein from transposon TNT 1-94	NA	NA	NA
Ob_00237	GI:508775359	4e-38	Phosphoprotein phosphatase, putative isoform 3 [Theobroma cacao]	NA	Q75QN6	PHS1	2e-34	Arabidopsis thaliana	Dual specificity protein phosphatase PHS1	NA	NA	NA
Ob_00238	GI:108708244	6e-137	Villin-3, putative, expressed [Oryza sativa Japonica Group]	NA	O81645	VLN3	2e-90	Arabidopsis thaliana	Villin-3	NA	NA	NA
Ob_00239	NA	NA	NA	NA	NA	NA	NA	NA	NA	NA	NA	NA
Ob_00240	GI:115484221	8e-53	Os11g0152700 [Oryza sativa Japonica Group]	GO:0005739;GO:0003677;GO:0003700;GO:0006351;GO:0006355;GO:0043565;	O24160	TGA21	3e-23	Nicotiana tabacum	TGACG-sequence-specific DNA-binding protein TGA-2.1	NA	NA	NA
Ob_00241	GI:225448150	1e-33	PREDICTED: ATP-dependent RNA helicase DHX29 [Vitis vinifera]	NA	NA	NA	NA	NA	NA	NA	NA	NA
Ob_00242	NA	NA	NA	NA	NA	NA	NA	NA	NA	NA	NA	NA
Ob_00243	NA	NA	NA	NA	NA	NA	NA	NA	NA	NA	NA	NA
Ob_00244	GI:508702643	2e-11	Uncharacterized protein TCM_004165 [Theobroma cacao]	NA	NA	NA	NA	NA	NA	NA	NA	NA
Ob_00245	NA	NA	NA	NA	NA	NA	NA	NA	NA	NA	NA	NA
Ob_00246	GI:115473251	2e-93	Os07g0604800 [Oryza sativa Japonica Group]	GO:0005515;GO:0005794;GO:0009506;GO:0016853;GO:0016866;GO:0030244;GO:0033356;GO:0052691;GO:0000138;GO:0005618;GO:0005774;GO:0005795;GO:0005829;GO:0009555;GO:0009651;GO:0022626;GO:0046686;GO:0071669;GO:0090376;GO:0005737;GO:0016020;	Q6Z4G3	UAM3	3e-95	Oryza sativa subsp. japonica	UDP-arabinopyranose mutase 3	K13379	RGP; reversibly glycosylated polypeptide / UDP-arabinopyranose mutase [EC:2.4.1.- 5.4.99.30]	NA
Ob_00247	GI:115473251	5e-95	Os07g0604800 [Oryza sativa Japonica Group]	GO:0005515;GO:0005794;GO:0009506;GO:0016853;GO:0016866;GO:0030244;GO:0033356;GO:0052691;GO:0000138;GO:0005618;GO:0005774;GO:0005795;GO:0005829;GO:0009555;GO:0009651;GO:0022626;GO:0046686;GO:0071669;GO:0090376;GO:0005737;GO:0016020;	Q6Z4G3	UAM3	8e-97	Oryza sativa subsp. japonica	UDP-arabinopyranose mutase 3	K13379	RGP; reversibly glycosylated polypeptide / UDP-arabinopyranose mutase [EC:2.4.1.- 5.4.99.30]	NA
Ob_00248	GI:327493221	2e-43	callose synthase [Solanum nigrum]	NA	Q9SFU6	CALS9	2e-24	Arabidopsis thaliana	Callose synthase 9	NA	NA	NA
Ob_00249	GI:527188699	4e-08	calcium-dependent protein kinase 17, partial [Genlisea aurea]	GO:0000166;GO:0004672;GO:0004674;GO:0005509;GO:0005524;GO:0005737;GO:0005886;GO:0006468;GO:0016020;GO:0016301;GO:0016310;GO:0016740;GO:0016772;GO:0046872;GO:0080092;GO:0046777;GO:0009536;	NA	NA	NA	NA	NA	NA	NA	NA
Ob_00250	GI:502107490	4e-06	PREDICTED: family of serine hydrolases 3-like [Cicer arietinum]	NA	Q39752	CAMF1	6e-07	Fagus sylvatica	Calmodulin	NA	NA	NA
Ob_00251	NA	NA	NA	NA	NA	NA	NA	NA	NA	NA	NA	NA
Ob_00252	NA	NA	NA	NA	NA	NA	NA	NA	NA	NA	NA	NA
Ob_00253	GI:502162104	3e-37	PREDICTED: tetratricopeptide repeat protein 7B-like isoform X1 [Cicer arietinum]	GO:0005516;GO:0016132;	NA	NA	NA	NA	NA	NA	NA	NA
Ob_00254	GI:222613281	3e-104	hypothetical protein OsJ_32490 [Oryza sativa Japonica Group]	GO:0004674;GO:0005634;GO:0005737;GO:0005956;GO:0006468;GO:0007623;GO:0019887;GO:0042753;GO:0045859;GO:0048573;GO:0005515;GO:0071900;GO:0000278;GO:0006396;GO:0008134;GO:0042752;	P40228	CKB1	3e-92	Arabidopsis thaliana	Casein kinase II subunit beta	K03115	CSNK2B; casein kinase II subunit beta	Ribosome biogenesis in eukaryotes [PATH:ko03008];Wnt signaling pathway [PATH:ko04310];NF-kappa B signaling pathway [PATH:ko04064];Adherens junction [PATH:ko04520];Tight junction [PATH:ko04530];Circadian rhythm - plant [PATH:ko04712];Measles [PATH:ko05162];Herpes simplex infection [PATH:ko05168];Epstein-Barr virus infection [PATH:ko05169];
Ob_00255	NA	NA	NA	NA	NA	NA	NA	NA	NA	NA	NA	NA
Ob_00256	GI:508776951	5e-62	Non-LTR retroelement reverse transcriptase [Theobroma cacao]	NA	P0C2F6	At1g65750	7e-58	Arabidopsis thaliana	Putative ribonuclease H protein At1g65750	NA	NA	NA
Ob_00257	NA	NA	NA	NA	NA	NA	NA	NA	NA	NA	NA	NA
Ob_00258	NA	NA	NA	NA	NA	NA	NA	NA	NA	NA	NA	NA
Ob_00259	NA	NA	NA	NA	NA	NA	NA	NA	NA	NA	NA	NA
Ob_00260	NA	NA	NA	NA	NA	NA	NA	NA	NA	NA	NA	NA
Ob_00261	GI:225468906	5e-43	PREDICTED: cytochrome P450 82C4 [Vitis vinifera]	NA	H2DH24	NA	1e-34	Panax ginseng	Cytochrome P450 CYP82D47	NA	NA	NA
Ob_00262	GI:508722365	3e-15	Receptor kinase 3, putative [Theobroma cacao]	NA	Q9S972	SD16	3e-09	Arabidopsis thaliana	Receptor-like serine/threonine-protein kinase SD1-6	NA	NA	NA
Ob_00263	NA	NA	NA	NA	NA	NA	NA	NA	NA	NA	NA	NA
Ob_00264	GI:29367425	8e-25	heat shock-related protein [Oryza sativa Japonica Group]	GO:0000166;GO:0005524;GO:0006457;GO:0006950;GO:0051082;GO:0009536;GO:0005515;GO:0006810;GO:0009408;GO:0009507;GO:0009532;GO:0009570;GO:0009579;GO:0009644;GO:0009941;GO:0015031;GO:0034976;GO:0042542;GO:0045036;GO:0046686;GO:0048046;	Q02028	HSP70	9e-12	Pisum sativum	Stromal 70 kDa heat shock-related protein, chloroplastic	NA	NA	NA
Ob_00265	GI:115487998	2e-85	Os12g0244100 [Oryza sativa Japonica Group]	GO:0000166;GO:0005524;GO:0006457;GO:0006950;GO:0051082;GO:0009536;GO:0005515;GO:0006810;GO:0009408;GO:0009507;GO:0009532;GO:0009570;GO:0009579;GO:0009644;GO:0009941;GO:0015031;GO:0034976;GO:0042542;GO:0045036;GO:0046686;GO:0048046;	Q02028	HSP70	9e-78	Pisum sativum	Stromal 70 kDa heat shock-related protein, chloroplastic	NA	NA	NA
Ob_00266	GI:164375525	1e-18	HR-like lesion-inducer family protein [Oryza sativa Japonica Group]	GO:0005783;GO:0005794;GO:0016023;	NA	NA	NA	NA	NA	NA	NA	NA
Ob_00267	GI:115482068	2e-97	Os10g0422000 [Oryza sativa Japonica Group]	NA	NA	NA	NA	NA	NA	NA	NA	NA
Ob_00268	GI:115471127	0	Os07g0208500 [Oryza sativa Japonica Group]	GO:0005768;GO:0005794;GO:0005802;GO:0005886;GO:0008270;GO:0009506;GO:0009809;GO:0009833;GO:0009834;GO:0016020;GO:0016021;GO:0016740;GO:0016757;GO:0016760;GO:0030244;GO:0043255;GO:0046872;	Q84ZN6	CESA8	0	Oryza sativa subsp. japonica	Probable cellulose synthase A catalytic subunit 8 [UDP-forming]	K10999	CESA; cellulose synthase A [EC:2.4.1.12]	NA
Ob_00269	GI:125557649	2e-69	hypothetical protein OsI_25338 [Oryza sativa Indica Group]	GO:0005886;GO:0008270;GO:0016020;GO:0016021;GO:0016740;GO:0016757;GO:0016760;GO:0030244;GO:0046872;GO:0005768;GO:0005794;GO:0005802;GO:0009506;GO:0009809;GO:0009833;GO:0009834;GO:0043255;	Q84ZN6	CESA8	3e-71	Oryza sativa subsp. japonica	Probable cellulose synthase A catalytic subunit 8 [UDP-forming]	NA	NA	NA
Ob_00270	GI:527206907	2e-51	hypothetical protein M569_02423, partial [Genlisea aurea]	NA	Q6NLC8	At1g66480	5e-31	Arabidopsis thaliana	Uncharacterized protein At1g66480	NA	NA	NA
Ob_00271	GI:527203980	6e-27	hypothetical protein M569_04480, partial [Genlisea aurea]	NA	NA	NA	NA	NA	NA	NA	NA	NA
Ob_00272	NA	NA	NA	NA	NA	NA	NA	NA	NA	NA	NA	NA
Ob_00273	GI:115465994	1e-70	Os06g0112800 [Oryza sativa Japonica Group]	GO:0000148;GO:0003843;GO:0006075;GO:0016020;GO:0016023;	Q9SJM0	CALS10	2e-42	Arabidopsis thaliana	Callose synthase 10	NA	NA	NA
Ob_00274	NA	NA	NA	NA	NA	NA	NA	NA	NA	NA	NA	NA
Ob_00275	NA	NA	NA	NA	NA	NA	NA	NA	NA	NA	NA	NA
Ob_00276	NA	NA	NA	NA	NA	NA	NA	NA	NA	NA	NA	NA
Ob_00277	GI:344178892	4e-37	gag-pol polyprotein [Eustoma exaltatum subsp. russellianum]	NA	NA	NA	NA	NA	NA	NA	NA	NA
Ob_00278	NA	NA	NA	NA	NA	NA	NA	NA	NA	NA	NA	NA
Ob_00279	GI:125569427	4e-101	hypothetical protein OsJ_00785 [Oryza sativa Japonica Group]	GO:0004601;GO:0006979;GO:0020037;GO:0055114;GO:0090378;GO:0042542;GO:0009723;GO:0046861;GO:0016688;GO:0042803;GO:0042744;GO:0005739;GO:0005773;GO:0005774;GO:0005777;GO:0005778;GO:0009506;GO:0009507;GO:0009514;GO:0009536;GO:0009941;GO:0016020;GO:0016021;GO:0016491;GO:0046872;	Q6ZJJ1	APX4	4e-102	Oryza sativa subsp. japonica	Probable L-ascorbate peroxidase 4	K00434	E1.11.1.11; L-ascorbate peroxidase [EC:1.11.1.11]	Ascorbate and aldarate metabolism [PATH:ko00053];Glutathione metabolism [PATH:ko00480];
Ob_00280	NA	NA	NA	NA	NA	NA	NA	NA	NA	NA	NA	NA
Ob_00281	GI:115468654	9e-161	Os06g0574500 [Oryza sativa Japonica Group]	GO:0004721;GO:0005634;GO:0005737;GO:0005829;GO:0005886;GO:0006470;GO:0006499;GO:0009903;GO:0016787;GO:0034613;GO:0046872;GO:0004722;GO:0006007;GO:0016311;GO:0008152;GO:2000012;GO:0000775;GO:0000922;GO:0005694;GO:0005856;GO:0007126;GO:0046982;	Q0DBD3	PP2A1	1e-162	Oryza sativa subsp. japonica	Serine/threonine-protein phosphatase PP2A-1 catalytic subunit	K04382	PPP2C; serine/threonine-protein phosphatase 2A catalytic subunit [EC:3.1.3.16]	mRNA surveillance pathway [PATH:ko03015];TGF-beta signaling pathway [PATH:ko04350];Hippo signaling pathway [PATH:ko04390];Hippo signaling pathway -fly [PATH:ko04391];PI3K-Akt signaling pathway [PATH:ko04151];AMPK signaling pathway [PATH:ko04152];Cell cycle - yeast [PATH:ko04111];Meiosis - yeast [PATH:ko04113];Oocyte meiosis [PATH:ko04114];Tight junction [PATH:ko04530];Adrenergic signaling in card…
Ob_00282	GI:525313705	9e-57	SlArf/Xyl4 protein precursor [Solanum lycopersicum]	NA	Q9SGZ5	BXL7	4e-53	Arabidopsis thaliana	Probable beta-D-xylosidase 7	NA	NA	NA
Ob_00283	GI:115481982	1e-30	Os10g0411700 [Oryza sativa Japonica Group]	GO:0003735;GO:0005618;GO:0005622;GO:0005829;GO:0005840;GO:0005886;GO:0006407;GO:0006412;GO:0022626;GO:0022627;GO:0030529;GO:0005737;	P46302	RPS28	3e-31	Zea mays	40S ribosomal protein S28	NA	NA	NA
Ob_00284	GI:255571817	4e-14	conserved hypothetical protein [Ricinus communis]	NA	NA	NA	NA	NA	NA	NA	NA	NA
Ob_00285	NA	NA	NA	NA	NA	NA	NA	NA	NA	NA	NA	NA
Ob_00286	NA	NA	NA	NA	NA	NA	NA	NA	NA	NA	NA	NA
Ob_00287	NA	NA	NA	NA	NA	NA	NA	NA	NA	NA	NA	NA
Ob_00288	NA	NA	NA	NA	NA	NA	NA	NA	NA	NA	NA	NA
Ob_00289	GI:462420908	2e-21	hypothetical protein PRUPE_ppa014621mg [Prunus persica]	NA	Q9LRJ9	CRRSP38	2e-20	Arabidopsis thaliana	Cysteine-rich repeat secretory protein 38	NA	NA	NA
Ob_00290	NA	NA	NA	NA	NA	NA	NA	NA	NA	NA	NA	NA
Ob_00291	NA	NA	NA	NA	NA	NA	NA	NA	NA	NA	NA	NA
Ob_00292	NA	NA	NA	NA	NA	NA	NA	NA	NA	NA	NA	NA
Ob_00293	NA	NA	NA	NA	NA	NA	NA	NA	NA	NA	NA	NA
Ob_00294	GI:462394616	4e-74	hypothetical protein PRUPE_ppa021879mg [Prunus persica]	NA	Q9UJ78	ZMYM5	6e-27	Homo sapiens	Zinc finger MYM-type protein 5	NA	NA	NA
Ob_00295	NA	NA	NA	NA	NA	NA	NA	NA	NA	NA	NA	NA
Ob_00296	GI:38352013	8e-171	glycerol kinase-like protein [Oryza sativa Japonica Group]	GO:0000166;GO:0002237;GO:0004370;GO:0005524;GO:0005737;GO:0005829;GO:0005975;GO:0006071;GO:0006072;GO:0006635;GO:0006952;GO:0009617;GO:0010188;GO:0016301;GO:0016310;GO:0016740;GO:0016773;GO:0019563;GO:0042742;GO:0080167;	Q9M8L4	GLPK	9e-129	Arabidopsis thaliana	Glycerol kinase	K00864	glpK; glycerol kinase [EC:2.7.1.30]	Glycerolipid metabolism [PATH:ko00561];PPAR signaling pathway [PATH:ko03320];Plant-pathogen interaction [PATH:ko04626];
Ob_00297	GI:38352013	6e-147	glycerol kinase-like protein [Oryza sativa Japonica Group]	GO:0000166;GO:0002237;GO:0004370;GO:0005524;GO:0005737;GO:0005829;GO:0005975;GO:0006071;GO:0006072;GO:0006635;GO:0006952;GO:0009617;GO:0010188;GO:0016301;GO:0016310;GO:0016740;GO:0016773;GO:0019563;GO:0042742;GO:0080167;	Q9M8L4	GLPK	1e-109	Arabidopsis thaliana	Glycerol kinase	K00864	glpK; glycerol kinase [EC:2.7.1.30]	Glycerolipid metabolism [PATH:ko00561];PPAR signaling pathway [PATH:ko03320];Plant-pathogen interaction [PATH:ko04626];
Ob_00298	GI:115477519	0	Os08g0535400 [Oryza sativa Japonica Group]	GO:0008152;GO:0008270;GO:0016020;GO:0016021;GO:0016740;GO:0016746;GO:0019706;GO:0046872;	Q0WQK2	PAT07	8e-158	Arabidopsis thaliana	Probable protein S-acyltransferase 7	K16675	ZDHHC14; probable palmitoyltransferase ZDHHC14 [EC:2.3.1.-]	Hippo signaling pathway -fly [PATH:ko04391];
Ob_00299	NA	NA	NA	NA	NA	NA	NA	NA	NA	NA	NA	NA
Ob_00300	NA	NA	NA	NA	NA	NA	NA	NA	NA	NA	NA	NA
Ob_00301	GI:470132778	1e-41	PREDICTED: uncharacterized protein LOC101292807 [Fragaria vesca subsp. vesca]	NA	NA	NA	NA	NA	NA	NA	NA	NA
Ob_00302	NA	NA	NA	NA	NA	NA	NA	NA	NA	NA	NA	NA
Ob_00303	GI:57899806	3e-89	putative fructokinase [Oryza sativa Japonica Group]	GO:0016023;GO:0000166;GO:0004747;GO:0005524;GO:0005829;GO:0005886;GO:0005975;GO:0006014;GO:0008865;GO:0009506;GO:0016301;GO:0016310;GO:0016740;GO:0016773;GO:0019252;GO:0046835;GO:0008150;GO:0003674;	Q0JGZ6	FRK1	6e-90	Oryza sativa subsp. japonica	Fructokinase-1	K00847	E2.7.1.4; fructokinase [EC:2.7.1.4]	Fructose and mannose metabolism [PATH:ko00051];Starch and sucrose metabolism [PATH:ko00500];Amino sugar and nucleotide sugar metabolism [PATH:ko00520];
Ob_00304	GI:218197308	4e-145	hypothetical protein OsI_21073 [Oryza sativa Indica Group]	GO:0000166;GO:0000478;GO:0003883;GO:0005524;GO:0005829;GO:0006221;GO:0006541;GO:0016874;GO:0044210;GO:0046686;	Q6GME1	ctps2	1e-77	Xenopus laevis	CTP synthase 2	K01937	pyrG; CTP synthase [EC:6.3.4.2]	Pyrimidine metabolism [PATH:ko00240];
Ob_00305	GI:222618822	8e-64	hypothetical protein OsJ_02527 [Oryza sativa Japonica Group]	GO:0005773;GO:0005794;GO:0005886;GO:0008152;GO:0009505;GO:0016853;GO:0034976;GO:0045454;GO:0016023;GO:0003756;GO:0005576;GO:0006457;	Q67UF5	PDIL2-3	8e-64	Oryza sativa subsp. japonica	Protein disulfide isomerase-like 2-3	NA	NA	NA
Ob_00306	GI:57899404	3e-72	putative ATP-dependent RNA helicase DB10 [Oryza sativa Japonica Group]	NA	Q5JKF2	Os01g0549400	2e-72	Oryza sativa subsp. japonica	DEAD-box ATP-dependent RNA helicase 40	NA	NA	NA
Ob_00307	GI:296087616	7e-30	unnamed protein product [Vitis vinifera]	NA	NA	NA	NA	NA	NA	NA	NA	NA
Ob_00308	NA	NA	NA	NA	NA	NA	NA	NA	NA	NA	NA	NA
Ob_00309	GI:187609456	1e-98	RecName: Full=Homeobox-leucine zipper protein HOX29; AltName: Full=HD-ZIP protein HOX29; AltName: Full=Homeodomain transcription factor HOX29; AltName: Full=OSHB5; AltName: Full=OsHox29 &gt;gi|187369569|dbj|BAG31403.1| class III homeodomain-leucine zipper protein [Oryza sativa Japonica Group]	NA	Q5QMZ9	HOX29	2e-100	Oryza sativa subsp. japonica	Homeobox-leucine zipper protein HOX29	NA	NA	NA
Ob_00310	GI:147811059	3e-32	hypothetical protein VITISV_017087 [Vitis vinifera]	NA	Q0WRX3	SCPL40	1e-26	Arabidopsis thaliana	Serine carboxypeptidase-like 40	NA	NA	NA
Ob_00311	GI:224139184	8e-32	predicted protein [Populus trichocarpa]	NA	C0LGJ1	At1g74360	2e-15	Arabidopsis thaliana	Probable LRR receptor-like serine/threonine-protein kinase At1g74360	NA	NA	NA
Ob_00312	NA	NA	NA	NA	NA	NA	NA	NA	NA	NA	NA	NA
Ob_00313	GI:340806898	7e-62	hypothetical chloroplast RF2 [Ochna mossambicensis]	NA	P56786	ycf2-A	3e-63	Arabidopsis thaliana	Protein Ycf2	NA	NA	NA
Ob_00314	GI:508705654	7e-89	RS-norcoclaurine 6-O-methyltransferase [Theobroma cacao]	NA	Q6WUC2	PSOMT1	4e-48	Papaver somniferum	(R,S)-reticuline 7-O-methyltransferase	NA	NA	NA
Ob_00315	GI:115469150	2e-102	Os06g0642900 [Oryza sativa Japonica Group]	GO:0009536;	NA	NA	NA	NA	NA	NA	NA	NA
Ob_00316	NA	NA	NA	NA	NA	NA	NA	NA	NA	NA	NA	NA
Ob_00317	GI:218192616	9e-122	hypothetical protein OsI_11143 [Oryza sativa Indica Group]	GO:0005773;GO:0016023;	P13284	IFI30	3e-18	Homo sapiens	Gamma-interferon-inducible lysosomal thiol reductase	K08059	IFI30; interferon, gamma-inducible protein 30	Antigen processing and presentation [PATH:ko04612];
Ob_00318	GI:460394467	1e-77	PREDICTED: pre-mRNA-processing-splicing factor 8-like [Solanum lycopersicum]	GO:0000398;GO:0003676;GO:0003723;GO:0005681;GO:0009506;GO:0017070;GO:0030623;GO:0016023;GO:0003674;GO:0007062;GO:0007129;GO:0007131;GO:0010332;GO:0032204;GO:0032504;GO:0042138;GO:0043247;GO:0045132;GO:0000244;GO:0000375;GO:0005515;GO:0005634;GO:0005654;GO:0005682;GO:0006397;GO:0008380;GO:0010467;GO:0016020;GO:0016607;GO:0030529;GO:0044822;GO:0071013;GO:0022008;GO:0071011;	Q99PV0	Prpf8	4e-65	Mus musculus	Pre-mRNA-processing-splicing factor 8	NA	NA	NA
Ob_00319	GI:527203402	1e-90	hypothetical protein M569_04889, partial [Genlisea aurea]	NA	NA	NA	NA	NA	NA	NA	NA	NA
Ob_00320	GI:374639393	0	copalyl diphosphate synthase 3, partial [Salvia miltiorrhiza]	NA	G3CCC0	CPS2	9e-173	Nicotiana tabacum	Copal-8-ol diphosphate hydratase, chloroplastic	K04120	E5.5.1.13; ent-copalyl diphosphate synthase [EC:5.5.1.13]	Diterpenoid biosynthesis [PATH:ko00904];
Ob_00321	NA	NA	NA	NA	NA	NA	NA	NA	NA	NA	NA	NA
Ob_00322	GI:557531042	2e-16	hypothetical protein CICLE_v10011960mg [Citrus clementina]	NA	Q9ZUS8	MAKR3	2e-06	Arabidopsis thaliana	Probable membrane-associated kinase regulator 3	NA	NA	NA
Ob_00323	NA	NA	NA	NA	NA	NA	NA	NA	NA	NA	NA	NA
Ob_00324	NA	NA	NA	NA	NA	NA	NA	NA	NA	NA	NA	NA
Ob_00325	GI:550330568	8e-17	hypothetical protein POPTR_0010s25170g [Populus trichocarpa]	GO:0003735;GO:0005618;GO:0005622;GO:0005829;GO:0005840;GO:0005886;GO:0006407;GO:0006412;GO:0022626;GO:0022627;GO:0005737;GO:0030529;	P46302	RPS28	5e-16	Zea mays	40S ribosomal protein S28	NA	NA	NA
Ob_00326	GI:115473033	1e-131	Os07g0583600 [Oryza sativa Japonica Group]	NA	Q8GVE1	CIGR2	2e-133	Oryza sativa subsp. japonica	Chitin-inducible gibberellin-responsive protein 2	NA	NA	NA
Ob_00327	GI:115473033	2e-138	Os07g0583600 [Oryza sativa Japonica Group]	NA	Q8GVE1	CIGR2	4e-140	Oryza sativa subsp. japonica	Chitin-inducible gibberellin-responsive protein 2	NA	NA	NA
Ob_00328	GI:527198931	9e-22	hypothetical protein M569_07880, partial [Genlisea aurea]	NA	Q9SPL2	CIP8	1e-10	Arabidopsis thaliana	E3 ubiquitin-protein ligase CIP8	NA	NA	NA
Ob_00329	GI:89574404	2e-84	limonene synthase [Rosmarinus officinalis]	NA	Q6PWU2	NA	7e-81	Vitis vinifera	(-)-alpha-terpineol synthase	NA	NA	NA
Ob_00330	NA	NA	NA	NA	NA	NA	NA	NA	NA	NA	NA	NA
Ob_00331	GI:116309003	3e-116	OSIGBa0146N20.7 [Oryza sativa Indica Group]	GO:0003676;GO:0008270;GO:0015074;GO:0003677;GO:0006310;	P10978	NA	1e-103	Nicotiana tabacum	Retrovirus-related Pol polyprotein from transposon TNT 1-94	NA	NA	NA
Ob_00332	GI:550323578	6e-29	hypothetical protein POPTR_0014s05720g [Populus trichocarpa]	NA	P29136	NA	8e-13	Glycine max	Metalloendoproteinase 1	NA	NA	NA
Ob_00333	GI:115454641	2e-52	Os03g0684700 [Oryza sativa Japonica Group]	GO:0009706;GO:0009941;GO:0016020;	NA	NA	NA	NA	NA	NA	NA	NA
Ob_00334	NA	NA	NA	NA	NA	NA	NA	NA	NA	NA	NA	NA
Ob_00335	GI:12248376	7e-51	chalcone synthase [Torenia hybrida]	GO:0003824;GO:0005575;GO:0008152;GO:0009058;GO:0009813;GO:0016210;GO:0016740;GO:0016746;GO:0016747;GO:0005737;GO:0009715;GO:0034081;GO:1901696;GO:0042803;GO:0010224;GO:0009611;GO:0006979;GO:0009705;GO:0005783;GO:0031540;GO:0009926;GO:0005634;GO:0009753;GO:0009629;GO:0009733;	Q43188	CHS2	4e-51	Solanum tuberosum	Chalcone synthase 2	K00660	CHS; chalcone synthase [EC:2.3.1.74]	Flavonoid biosynthesis [PATH:ko00941];Circadian rhythm - plant [PATH:ko04712];
Ob_00336	GI:215692734	0	unnamed protein product [Oryza sativa Japonica Group]	GO:0003824;GO:0004739;GO:0005739;GO:0005759;GO:0006086;GO:0006096;GO:0008152;GO:0016491;GO:0055114;GO:0005730;GO:0005774;GO:0042742;GO:0048046;GO:0006626;GO:0034982;	Q0J0H4	Os09g0509200	0	Oryza sativa subsp. japonica	Pyruvate dehydrogenase E1 component subunit beta-2, mitochondrial	K00162	PDHB; pyruvate dehydrogenase E1 component beta subunit [EC:1.2.4.1]	Carbon metabolism [PATH:ko01200];Glycolysis / Gluconeogenesis [PATH:ko00010];Citrate cycle (TCA cycle) [PATH:ko00020];Pyruvate metabolism [PATH:ko00620];HIF-1 signaling pathway [PATH:ko04066];
Ob_00337	GI:297605413	0	Os06g0223800 [Oryza sativa Japonica Group]	GO:0005739;GO:0005737;GO:0005886;GO:0009506;GO:0030244;GO:0051211;GO:0009832;GO:0016049;GO:0030243;	Q5XEZ8	PUB2	2e-06	Arabidopsis thaliana	U-box domain-containing protein 2	NA	NA	NA
Ob_00338	GI:19073595	2e-44	NBS-LRR-like protein [Mentha longifolia]	NA	Q9M667	RPP13	6e-22	Arabidopsis thaliana	Disease resistance protein RPP13	NA	NA	NA
Ob_00339	GI:125569351	0	hypothetical protein OsJ_00706 [Oryza sativa Japonica Group]	GO:0000166;GO:0003824;GO:0003872;GO:0005524;GO:0005737;GO:0005829;GO:0005945;GO:0006002;GO:0006096;GO:0008152;GO:0010053;GO:0016301;GO:0016310;GO:0016740;GO:0046835;GO:0046872;GO:0005886;GO:0009536;	Q94AA4	PFK3	0	Arabidopsis thaliana	6-phosphofructokinase 3	K00850	pfkA; 6-phosphofructokinase 1 [EC:2.7.1.11]	Carbon metabolism [PATH:ko01200];Biosynthesis of amino acids [PATH:ko01230];Glycolysis / Gluconeogenesis [PATH:ko00010];Pentose phosphate pathway [PATH:ko00030];Fructose and mannose metabolism [PATH:ko00051];Galactose metabolism [PATH:ko00052];Methane metabolism [PATH:ko00680];AMPK signaling pathway [PATH:ko04152];
Ob_00340	NA	NA	NA	NA	NA	NA	NA	NA	NA	NA	NA	NA
Ob_00341	NA	NA	NA	NA	NA	NA	NA	NA	NA	NA	NA	NA
Ob_00342	NA	NA	NA	NA	NA	NA	NA	NA	NA	NA	NA	NA
Ob_00343	NA	NA	NA	NA	NA	NA	NA	NA	NA	NA	NA	NA
Ob_00344	GI:115435778	6e-62	Os01g0261100 [Oryza sativa Japonica Group]	NA	NA	NA	NA	NA	NA	NA	NA	NA
Ob_00345	GI:108710351	3e-89	early-responsive to dehydration protein, putative, expressed [Oryza sativa Japonica Group]	GO:0016020;GO:0016023;	Q03516	RSN1	4e-10	Saccharomyces cerevisiae (strain ATCC 204508 / S288c)	Uncharacterized protein RSN1	NA	NA	NA
Ob_00346	NA	NA	NA	NA	NA	NA	NA	NA	NA	NA	NA	NA
Ob_00347	GI:508714582	3e-35	Nuclear transcription factor Y subunit B-5 [Theobroma cacao]	NA	O82248	NFYB5	3e-31	Arabidopsis thaliana	Nuclear transcription factor Y subunit B-5	NA	NA	NA
Ob_00348	GI:527200846	7e-77	hypothetical protein M569_06619, partial [Genlisea aurea]	GO:0000166;GO:0003676;GO:0003723;GO:0004386;GO:0004518;GO:0004519;GO:0004525;GO:0005524;GO:0005634;GO:0006396;GO:0007275;GO:0016787;GO:0016891;GO:0031047;GO:0035196;GO:0046872;GO:0090305;GO:0090501;GO:0090502;	Q8LMR2	DCL1	2e-72	Oryza sativa subsp. japonica	Endoribonuclease Dicer homolog 1	NA	NA	NA
Ob_00349	GI:218194884	0	hypothetical protein OsI_15969 [Oryza sativa Indica Group]	GO:0004601;GO:0006979;GO:0020037;GO:0055114;GO:0009536;GO:0009507;GO:0009570;GO:0016491;GO:0016688;GO:0042744;GO:0046872;GO:0009534;GO:0009631;GO:0010019;GO:0016020;GO:0071588;	Q7XJ02	APX7	0	Oryza sativa subsp. japonica	Probable L-ascorbate peroxidase 7, chloroplastic	K00434	E1.11.1.11; L-ascorbate peroxidase [EC:1.11.1.11]	Ascorbate and aldarate metabolism [PATH:ko00053];Glutathione metabolism [PATH:ko00480];
Ob_00350	NA	NA	NA	NA	NA	NA	NA	NA	NA	NA	NA	NA
Ob_00351	GI:108864433	8e-92	Auxin response factor 2, putative, expressed [Oryza sativa Japonica Group]	NA	Q2R3F5	ARF23	6e-93	Oryza sativa subsp. japonica	Auxin response factor 23	NA	NA	NA
Ob_00352	GI:38345908	0	OSJNBb0059K02.16 [Oryza sativa Japonica Group]	NA	P54802	NAGLU	9e-24	Homo sapiens	Alpha-N-acetylglucosaminidase	K01205	NAGLU; alpha-N-acetylglucosaminidase [EC:3.2.1.50]	Glycosaminoglycan degradation [PATH:ko00531];Lysosome [PATH:ko04142];
Ob_00353	GI:115448657	3e-50	Os02g0745100 [Oryza sativa Japonica Group]	GO:0005215;GO:0006810;GO:0016020;GO:0016021;GO:0005886;GO:0015115;GO:0015708;GO:0048226;	Q6Z2T3	NIP2-1	5e-52	Oryza sativa subsp. japonica	Aquaporin NIP2-1	NA	NA	NA
Ob_00354	NA	NA	NA	NA	NA	NA	NA	NA	NA	NA	NA	NA
Ob_00355	NA	NA	NA	NA	NA	NA	NA	NA	NA	NA	NA	NA
Ob_00356	GI:125552221	3e-78	hypothetical protein OsI_19846 [Oryza sativa Indica Group]	NA	Q9MA90	PNC1	3e-51	Arabidopsis thaliana	Peroxisomal adenine nucleotide carrier 1	NA	NA	NA
Ob_00357	GI:115463705	2e-46	Os05g0392700 [Oryza sativa Japonica Group]	NA	B6ZJZ9	PNC1	2e-24	Glycine max	Peroxisomal adenine nucleotide carrier 1	NA	NA	NA
Ob_00358	NA	NA	NA	NA	NA	NA	NA	NA	NA	NA	NA	NA
Ob_00359	NA	NA	NA	NA	NA	NA	NA	NA	NA	NA	NA	NA
Ob_00360	NA	NA	NA	NA	NA	NA	NA	NA	NA	NA	NA	NA
Ob_00361	GI:115473125	1e-34	Os07g0592200 [Oryza sativa Japonica Group]	NA	NA	NA	NA	NA	NA	NA	NA	NA
Ob_00362	GI:115473125	1e-143	Os07g0592200 [Oryza sativa Japonica Group]	NA	NA	NA	NA	NA	NA	NA	NA	NA
Ob_00363	GI:125578721	6e-102	hypothetical protein OsJ_35451 [Oryza sativa Japonica Group]	NA	Q2QWT4	Os12g0183300	1e-83	Oryza sativa subsp. japonica	3'(2'),5'-bisphosphate nucleotidase	NA	NA	NA
Ob_00364	GI:460389972	7e-48	PREDICTED: probable LRR receptor-like serine/threonine-protein kinase At3g47570-like [Solanum lycopersicum]	NA	Q9ZVR7	PSKR1	9e-25	Arabidopsis thaliana	Phytosulfokine receptor 1	NA	NA	NA
Ob_00365	NA	NA	NA	NA	NA	NA	NA	NA	NA	NA	NA	NA
Ob_00366	GI:17298163	3e-67	26S proteasome regulatory particle non-ATPase subunit9b [Oryza sativa Japonica Group]	GO:0000502;GO:0005634;GO:0005829;GO:0030163;GO:0006094;GO:0006096;GO:0006511;GO:0007010;GO:0009651;GO:0009853;GO:0010498;GO:0043161;GO:0043248;GO:0046686;GO:0051604;GO:0051788;GO:0080129;	Q8GYA6	RPN9B	1e-56	Arabidopsis thaliana	26S proteasome non-ATPase regulatory subunit 13 homolog B	K03039	PSMD13; 26S proteasome regulatory subunit N9	Proteasome [PATH:ko03050];Epstein-Barr virus infection [PATH:ko05169];
Ob_00367	NA	NA	NA	NA	NA	NA	NA	NA	NA	NA	NA	NA
Ob_00368	NA	NA	NA	NA	NA	NA	NA	NA	NA	NA	NA	NA
Ob_00369	GI:508715062	5e-15	Uncharacterized protein TCM_021521 [Theobroma cacao]	NA	NA	NA	NA	NA	NA	NA	NA	NA
Ob_00370	GI:125538067	1e-11	hypothetical protein OsI_05837 [Oryza sativa Indica Group]	GO:0009507;GO:0014032;GO:0030318;GO:0042981;GO:0000375;GO:0000398;GO:0003682;GO:0005515;GO:0005634;GO:0005681;GO:0005689;GO:0009952;GO:0071013;GO:0005654;GO:0006397;GO:0008380;GO:0010467;GO:0016607;GO:0043231;GO:0044822;	NA	NA	NA	NA	NA	NA	NA	NA
Ob_00371	NA	NA	NA	NA	NA	NA	NA	NA	NA	NA	NA	NA
Ob_00372	NA	NA	NA	NA	NA	NA	NA	NA	NA	NA	NA	NA
Ob_00373	NA	NA	NA	NA	NA	NA	NA	NA	NA	NA	NA	NA
Ob_00374	GI:52076696	2e-48	RNA polymerase I specific transcription initiation factor RRN3-like [Oryza sativa Japonica Group]	NA	NA	NA	NA	NA	NA	NA	NA	NA
Ob_00375	GI:116309891	1e-73	H0525E10.11 [Oryza sativa Indica Group]	NA	Q8S3U9	SEC5A	8e-30	Arabidopsis thaliana	Exocyst complex component SEC5A	NA	NA	NA
Ob_00376	GI:147782307	2e-26	hypothetical protein VITISV_004835 [Vitis vinifera]	NA	NA	NA	NA	NA	NA	NA	NA	NA
Ob_00377	NA	NA	NA	NA	NA	NA	NA	NA	NA	NA	NA	NA
Ob_00378	GI:115480914	0	Os10g0115600 [Oryza sativa Japonica Group]	NA	Q42404	RNU1	6e-100	Arabidopsis thaliana	U1 small nuclear ribonucleoprotein 70 kDa	K11093	SNRP70; U1 small nuclear ribonucleoprotein 70kDa	Spliceosome [PATH:ko03040];
Ob_00379	NA	NA	NA	NA	NA	NA	NA	NA	NA	NA	NA	NA
Ob_00380	GI:255554971	3e-28	Pectinesterase precursor, putative [Ricinus communis]	NA	Q96575	PME2.2	1e-28	Solanum lycopersicum	Pectinesterase 2.2	NA	NA	NA
Ob_00381	GI:255555325	3e-09	conserved hypothetical protein [Ricinus communis]	NA	NA	NA	NA	NA	NA	NA	NA	NA
Ob_00382	GI:357454723	2e-08	Transcription factor bHLH87 [Medicago truncatula]	NA	Q8S3D2	BHLH87	8e-06	Arabidopsis thaliana	Transcription factor bHLH87	NA	NA	NA
Ob_00383	NA	NA	NA	NA	NA	NA	NA	NA	NA	NA	NA	NA
Ob_00384	NA	NA	NA	NA	NA	NA	NA	NA	NA	NA	NA	NA
Ob_00385	GI:347600728	5e-12	hypothetical protein EOVG_00278 [Emiliania huxleyi virus 88]	NA	P21997	NA	1e-11	Volvox carteri	Sulfated surface glycoprotein 185	NA	NA	NA
Ob_00386	NA	NA	NA	NA	NA	NA	NA	NA	NA	NA	NA	NA
Ob_00387	GI:218192596	2e-142	hypothetical protein OsI_11112 [Oryza sativa Indica Group]	GO:0000166;GO:0004066;GO:0005524;GO:0006529;GO:0006541;GO:0008152;GO:0008652;GO:0009063;GO:0009646;GO:0009744;GO:0009749;GO:0009750;GO:0016874;GO:0043617;GO:0070981;GO:0004071;GO:0005829;	Q10MX3	Os03g0291500	5e-144	Oryza sativa subsp. japonica	Asparagine synthetase [glutamine-hydrolyzing] 1	K01953	asnB; asparagine synthase (glutamine-hydrolysing) [EC:6.3.5.4]	Alanine, aspartate and glutamate metabolism [PATH:ko00250];
Ob_00388	NA	NA	NA	NA	NA	NA	NA	NA	NA	NA	NA	NA
Ob_00389	NA	NA	NA	NA	NA	NA	NA	NA	NA	NA	NA	NA
Ob_00390	GI:115467508	8e-122	Os06g0268700 [Oryza sativa Japonica Group]	NA	A2ZC67	ASP1	1e-20	Oryza sativa subsp. indica	Aspartic proteinase Asp1	NA	NA	NA
Ob_00391	NA	NA	NA	NA	NA	NA	NA	NA	NA	NA	NA	NA
Ob_00392	NA	NA	NA	NA	NA	NA	NA	NA	NA	NA	NA	NA
Ob_00393	GI:218201855	2e-90	hypothetical protein OsI_30754 [Oryza sativa Indica Group]	GO:0003676;GO:0008270;GO:0015074;GO:0046872;GO:0003677;GO:0006310;	P04146	GIP	1e-37	Drosophila melanogaster	Copia protein	NA	NA	NA
Ob_00394	NA	NA	NA	NA	NA	NA	NA	NA	NA	NA	NA	NA
Ob_00395	GI:502089977	2e-12	PREDICTED: uncharacterized protein LOC101488814 [Cicer arietinum]	NA	NA	NA	NA	NA	NA	NA	NA	NA
Ob_00396	GI:332591468	1e-16	gasa5 like protein [Pinus pinaster]	NA	P27057	GAST1	3e-16	Solanum lycopersicum	Protein GAST1	NA	NA	NA
Ob_00397	GI:38345945	4e-104	OSJNBb0103I08.16 [Oryza sativa Japonica Group]	GO:0008152;GO:0016788;GO:0009536;	NA	NA	NA	NA	NA	K14648	ENDOU; poly(U)-specific endoribonuclease [EC:3.1.-.-]	NA
Ob_00398	NA	NA	NA	NA	NA	NA	NA	NA	NA	NA	NA	NA
Ob_00399	NA	NA	NA	NA	NA	NA	NA	NA	NA	NA	NA	NA
Ob_00400	GI:527204352	5e-25	hypothetical protein M569_04211 [Genlisea aurea]	NA	Q9STG2	COPT2	9e-08	Arabidopsis thaliana	Copper transporter 2	K14686	SLC31A1; solute carrier family 31 (copper transporter), member 1	Mineral absorption [PATH:ko04978];
Ob_00401	NA	NA	NA	NA	NA	NA	NA	NA	NA	NA	NA	NA
Ob_00402	NA	NA	NA	NA	NA	NA	NA	NA	NA	NA	NA	NA
Ob_00403	GI:460364993	3e-91	PREDICTED: SNF1-related protein kinase regulatory subunit gamma-1-like [Solanum lycopersicum]	NA	Q9CAR3	CBSCBS2	1e-83	Arabidopsis thaliana	SNF1-related protein kinase regulatory subunit gamma-1-like	NA	NA	NA
Ob_00404	GI:115450343	5e-129	Os03g0118400 [Oryza sativa Japonica Group]	GO:0000166;GO:0004672;GO:0004674;GO:0004693;GO:0005515;GO:0005524;GO:0006468;GO:0008353;GO:0016301;GO:0016310;GO:0016740;GO:0016772;GO:0051726;GO:0016023;GO:0000278;GO:0005634;GO:0005737;GO:0005829;GO:0005886;GO:0006995;GO:0007049;GO:0007067;GO:0008284;GO:0008356;GO:0009409;GO:0009555;GO:0009574;GO:0009793;GO:0010005;GO:0010048;GO:0010440;GO:0040020;GO:0042023;GO:0045736;GO:0048229;GO:0051301;	P29618	CDKA-1	9e-131	Oryza sativa subsp. japonica	Cyclin-dependent kinase A-1	K02206	CDK2; cyclin-dependent kinase 2 [EC:2.7.11.22]	FoxO signaling pathway [PATH:ko04068];PI3K-Akt signaling pathway [PATH:ko04151];Cell cycle [PATH:ko04110];Oocyte meiosis [PATH:ko04114];p53 signaling pathway [PATH:ko04115];Progesterone-mediated oocyte maturation [PATH:ko04914];Pathways in cancer [PATH:ko05200];Viral carcinogenesis [PATH:ko05203];Prostate cancer [PATH:ko05215];Small cell lung cancer [PATH:ko05222];Measles [PATH:ko05162];Hepatitis…
Ob_00405	NA	NA	NA	NA	NA	NA	NA	NA	NA	NA	NA	NA
Ob_00406	NA	NA	NA	NA	P0C2F6	At1g65750	6e-06	Arabidopsis thaliana	Putative ribonuclease H protein At1g65750	NA	NA	NA
Ob_00407	GI:147828230	3e-08	hypothetical protein VITISV_016964 [Vitis vinifera]	NA	NA	NA	NA	NA	NA	NA	NA	NA
Ob_00408	NA	NA	NA	NA	NA	NA	NA	NA	NA	NA	NA	NA
Ob_00409	NA	NA	NA	NA	NA	NA	NA	NA	NA	NA	NA	NA
Ob_00410	GI:125606362	2e-178	hypothetical protein OsJ_30047 [Oryza sativa Japonica Group]	GO:0000166;GO:0003676;GO:0003723;GO:0004386;GO:0005524;GO:0005634;GO:0005730;GO:0006200;GO:0008026;GO:0008152;GO:0016787;GO:0009536;	Q650T9	Os09g0520700	4e-180	Oryza sativa subsp. japonica	DEAD-box ATP-dependent RNA helicase 7	K16911	DDX21; ATP-dependent RNA helicase DDX21 [EC:3.6.4.13]	NA
Ob_00411	GI:125606362	7e-161	hypothetical protein OsJ_30047 [Oryza sativa Japonica Group]	GO:0000166;GO:0003676;GO:0003723;GO:0004386;GO:0005524;GO:0005634;GO:0005730;GO:0006200;GO:0008026;GO:0008152;GO:0016787;GO:0009536;	Q650T9	Os09g0520700	1e-162	Oryza sativa subsp. japonica	DEAD-box ATP-dependent RNA helicase 7	K16911	DDX21; ATP-dependent RNA helicase DDX21 [EC:3.6.4.13]	NA
Ob_00412	GI:222641472	0	hypothetical protein OsJ_29161 [Oryza sativa Japonica Group]	NA	Q9LRA7	TPS9	0	Arabidopsis thaliana	Probable alpha,alpha-trehalose-phosphate synthase [UDP-forming] 9	K16055	TPS; trehalose 6-phosphate synthase/phosphatase [EC:2.4.1.15 3.1.3.12]	Starch and sucrose metabolism [PATH:ko00500];
Ob_00413	NA	NA	NA	NA	NA	NA	NA	NA	NA	NA	NA	NA
Ob_00414	GI:460389272	3e-46	PREDICTED: uncharacterized protein LOC101249924 [Solanum lycopersicum]	NA	NA	NA	NA	NA	NA	NA	NA	NA
Ob_00415	GI:115444753	8e-36	Os02g0191300 [Oryza sativa Japonica Group]	GO:0016020;GO:0016021;	NA	NA	NA	NA	NA	NA	NA	NA
Ob_00416	GI:115444753	2e-89	Os02g0191300 [Oryza sativa Japonica Group]	GO:0016020;GO:0016021;	A8KBL5	slc38a11	7e-08	Danio rerio	Putative sodium-coupled neutral amino acid transporter 11	NA	NA	NA
Ob_00417	NA	NA	NA	NA	NA	NA	NA	NA	NA	NA	NA	NA
Ob_00418	GI:508701942	3e-58	Cytochrome P450 [Theobroma cacao]	NA	Q9LSF8	CYP82G1	8e-48	Arabidopsis thaliana	Cytochrome P450 82G1	K17961	CYP82G1; cytochrome P450, family 82, subfamily G, polypeptide 1 [EC:1.14.-.-]	Diterpenoid biosynthesis [PATH:ko00904];
Ob_00419	GI:460403149	3e-74	PREDICTED: cytochrome P450 82C4-like [Solanum lycopersicum]	NA	Q9LSF8	CYP82G1	1e-49	Arabidopsis thaliana	Cytochrome P450 82G1	K17961	CYP82G1; cytochrome P450, family 82, subfamily G, polypeptide 1 [EC:1.14.-.-]	Diterpenoid biosynthesis [PATH:ko00904];
Ob_00420	GI:222622583	2e-96	hypothetical protein OsJ_06216 [Oryza sativa Japonica Group]	NA	NA	NA	NA	NA	NA	NA	NA	NA
Ob_00421	GI:108712043	3e-97	RNA-binding protein Luc7-like 2, putative, expressed [Oryza sativa Japonica Group]	GO:0003729;GO:0005685;GO:0005829;GO:0006376;GO:0008284;GO:0009567;	Q9CYI4	Luc7l	8e-26	Mus musculus	Putative RNA-binding protein Luc7-like 1	NA	NA	NA
Ob_00422	NA	NA	NA	NA	NA	NA	NA	NA	NA	NA	NA	NA
Ob_00423	NA	NA	NA	NA	NA	NA	NA	NA	NA	NA	NA	NA
Ob_00424	NA	NA	NA	NA	NA	NA	NA	NA	NA	NA	NA	NA
Ob_00425	GI:550339610	7e-27	hypothetical protein POPTR_0005s23620g, partial [Populus trichocarpa]	NA	Q93YS2	At3g63340	1e-18	Arabidopsis thaliana	Probable protein phosphatase 2C 51	NA	NA	NA
Ob_00426	GI:508714943	6e-52	Calcium-dependent lipid-binding family protein isoform 1 [Theobroma cacao]	NA	NA	NA	NA	NA	NA	NA	NA	NA
Ob_00427	GI:475610636	8e-70	Ubiquitin-conjugating enzyme E2-17 kDa [Aegilops tauschii]	GO:0000166;GO:0004842;GO:0005524;GO:0006301;GO:0006511;GO:0006635;GO:0009407;GO:0010286;GO:0016567;GO:0016874;GO:0016881;GO:0042023;GO:0043161;GO:0043248;GO:0051510;GO:0051788;GO:0080129;GO:0005886;GO:0006464;GO:0016579;GO:0031625;GO:0005515;GO:0005634;GO:0005737;GO:0009960;GO:0051049;	P35135	NA	6e-67	Solanum lycopersicum	Ubiquitin-conjugating enzyme E2-17 kDa	K06689	UBE2D_E; ubiquitin-conjugating enzyme E2 D/E [EC:6.3.2.19]	Protein processing in endoplasmic reticulum [PATH:ko04141];Ubiquitin mediated proteolysis [PATH:ko04120];
Ob_00428	NA	NA	NA	NA	NA	NA	NA	NA	NA	NA	NA	NA
Ob_00429	NA	NA	NA	NA	NA	NA	NA	NA	NA	NA	NA	NA
Ob_00430	NA	NA	NA	NA	NA	NA	NA	NA	NA	NA	NA	NA
Ob_00431	NA	NA	NA	NA	NA	NA	NA	NA	NA	NA	NA	NA
Ob_00432	GI:42407684	4e-68	putative 60S ribosomal protein L31 [Oryza sativa Japonica Group]	GO:0003735;GO:0005622;GO:0005840;GO:0005886;GO:0006412;GO:0009507;GO:0022625;GO:0022626;GO:0030529;GO:0005618;GO:0009506;	Q9M573	RPL31	2e-62	Perilla frutescens	60S ribosomal protein L31	K02910	RP-L31e; large subunit ribosomal protein L31e	Ribosome [PATH:ko03010];
Ob_00433	NA	NA	NA	NA	NA	NA	NA	NA	NA	NA	NA	NA
Ob_00434	NA	NA	NA	NA	NA	NA	NA	NA	NA	NA	NA	NA
Ob_00435	NA	NA	NA	NA	NA	NA	NA	NA	NA	NA	NA	NA
Ob_00436	NA	NA	NA	NA	NA	NA	NA	NA	NA	NA	NA	NA
Ob_00437	NA	NA	NA	NA	NA	NA	NA	NA	NA	NA	NA	NA
Ob_00438	NA	NA	NA	NA	NA	NA	NA	NA	NA	NA	NA	NA
Ob_00439	NA	NA	NA	NA	NA	NA	NA	NA	NA	NA	NA	NA
Ob_00440	NA	NA	NA	NA	NA	NA	NA	NA	NA	NA	NA	NA
Ob_00441	GI:218184289	9e-159	hypothetical protein OsI_33051 [Oryza sativa Indica Group]	GO:0005618;GO:0005634;GO:0005730;GO:0005737;GO:0005753;GO:0008270;GO:0009507;GO:0015986;GO:0045261;GO:0046933;GO:0046961;GO:0005739;GO:0005754;GO:0006754;GO:0005743;GO:0006511;GO:0006810;GO:0006811;GO:0009853;GO:0015992;GO:0016020;GO:0019243;GO:0051788;GO:0080129;	P26360	ATPC	4e-135	Ipomoea batatas	ATP synthase subunit gamma, mitochondrial	K02136	ATPeF1G; F-type H+-transporting ATPase subunit gamma	Oxidative phosphorylation [PATH:ko00190];Alzheimer's disease [PATH:ko05010];Parkinson's disease [PATH:ko05012];Huntington's disease [PATH:ko05016];
Ob_00442	GI:149392102	5e-53	copz2 mRNA for nonclathrin coat protein zeta2-cop [Oryza sativa Indica Group]	GO:0000139;GO:0005737;GO:0005794;GO:0005886;GO:0006810;GO:0015031;GO:0016020;GO:0016192;GO:0030663;GO:0031410;	Q6Z844	COPZ2	3e-54	Oryza sativa subsp. japonica	Coatomer subunit zeta-2	NA	NA	NA
Ob_00443	GI:115458184	2e-125	Os04g0402100 [Oryza sativa Japonica Group]	GO:0005509;GO:0005739;GO:0005773;GO:0005774;GO:0005783;GO:0005886;GO:0006457;GO:0009505;GO:0009506;GO:0009507;GO:0051082;GO:0016023;GO:0005789;GO:0009408;GO:0009627;GO:0009644;GO:0016020;GO:0016021;GO:0034976;GO:0042542;GO:0046872;	Q39994	NA	1e-103	Helianthus tuberosus	Calnexin homolog	K08054	CANX; calnexin	Protein processing in endoplasmic reticulum [PATH:ko04141];Phagosome [PATH:ko04145];Antigen processing and presentation [PATH:ko04612];Thyroid hormone synthesis [PATH:ko04918];HTLV-I infection [PATH:ko05166];
Ob_00444	GI:115458184	0	Os04g0402100 [Oryza sativa Japonica Group]	GO:0005509;GO:0005739;GO:0005773;GO:0005774;GO:0005783;GO:0005886;GO:0006457;GO:0009505;GO:0009506;GO:0009507;GO:0051082;GO:0016023;GO:0005789;GO:0009408;GO:0009627;GO:0009644;GO:0016020;GO:0016021;GO:0034976;GO:0042542;GO:0046872;	Q39817	NA	0	Glycine max	Calnexin homolog	K08054	CANX; calnexin	Protein processing in endoplasmic reticulum [PATH:ko04141];Phagosome [PATH:ko04145];Antigen processing and presentation [PATH:ko04612];Thyroid hormone synthesis [PATH:ko04918];HTLV-I infection [PATH:ko05166];
Ob_00445	GI:147798886	6e-15	hypothetical protein VITISV_006810 [Vitis vinifera]	NA	NA	NA	NA	NA	NA	NA	NA	NA
Ob_00446	NA	NA	NA	NA	NA	NA	NA	NA	NA	NA	NA	NA
Ob_00447	NA	NA	NA	NA	NA	NA	NA	NA	NA	NA	NA	NA
Ob_00448	NA	NA	NA	NA	NA	NA	NA	NA	NA	NA	NA	NA
Ob_00449	NA	NA	NA	NA	NA	NA	NA	NA	NA	NA	NA	NA
Ob_00450	NA	NA	NA	NA	NA	NA	NA	NA	NA	NA	NA	NA
Ob_00451	GI:21741573	1e-164	OSJNBa0094O15.3 [Oryza sativa Japonica Group]	GO:0004252;GO:0005794;GO:0006508;GO:0016021;GO:0016020;	Q12893	TMEM115	1e-18	Homo sapiens	Transmembrane protein 115	NA	NA	NA
Ob_00452	NA	NA	NA	NA	NA	NA	NA	NA	NA	NA	NA	NA
Ob_00453	NA	NA	NA	NA	NA	NA	NA	NA	NA	NA	NA	NA
Ob_00454	NA	NA	NA	NA	NA	NA	NA	NA	NA	NA	NA	NA
Ob_00455	GI:42733490	8e-35	BRI1-KD interacting protein 114 [Oryza sativa Japonica Group]	GO:0000166;GO:0004550;GO:0005524;GO:0005634;GO:0005737;GO:0006165;GO:0006183;GO:0006228;GO:0006241;GO:0009570;GO:0009579;GO:0009585;GO:0009734;GO:0009941;GO:0016301;GO:0016310;GO:0016740;GO:0042542;GO:0009536;GO:0005515;GO:0009117;GO:0009411;GO:0009507;GO:0019288;GO:0046872;	O64903	NDPK2	1e-29	Arabidopsis thaliana	Nucleoside diphosphate kinase II, chloroplastic	NA	NA	NA
Ob_00456	GI:115437452	0	Os01g0550100 [Oryza sativa Japonica Group]	GO:0004843;GO:0006508;GO:0006511;GO:0008233;GO:0008234;GO:0009506;GO:0016787;GO:0036459;GO:0016023;	Q949Y0	UBP6	0	Arabidopsis thaliana	Ubiquitin carboxyl-terminal hydrolase 6	K11843	USP14; ubiquitin carboxyl-terminal hydrolase 14 [EC:3.1.2.15]	NA
Ob_00457	GI:115452319	0	Os03g0284100 [Oryza sativa Japonica Group]	NA	Q10N34	PRR73	0	Oryza sativa subsp. japonica	Two-component response regulator-like PRR73	K12129	PRR7; pseudo-response regulator 7	Circadian rhythm - plant [PATH:ko04712];
Ob_00458	GI:449483282	1e-95	PREDICTED: exopolygalacturonase-like [Cucumis sativus]	NA	Q6H9K0	plaa2	9e-72	Platanus acerifolia	Exopolygalacturonase (Fragment)	NA	NA	NA
Ob_00459	NA	NA	NA	NA	NA	NA	NA	NA	NA	NA	NA	NA
Ob_00460	GI:462401179	1e-25	hypothetical protein PRUPE_ppa008565mg [Prunus persica]	NA	Q4KYM5	CYCD4-2	4e-15	Oryza sativa subsp. japonica	Cyclin-D4-2	NA	NA	NA
Ob_00461	NA	NA	NA	NA	NA	NA	NA	NA	NA	NA	NA	NA
Ob_00462	GI:215737356	2e-44	unnamed protein product [Oryza sativa Japonica Group]	NA	NA	NA	NA	NA	NA	NA	NA	NA
Ob_00463	GI:359479860	2e-06	PREDICTED: uncharacterized protein LOC100853168 [Vitis vinifera]	NA	NA	NA	NA	NA	NA	NA	NA	NA
Ob_00464	GI:115462185	0	Os05g0155500 [Oryza sativa Japonica Group]	GO:0005634;GO:0005737;GO:0006606;GO:0006810;GO:0008565;GO:0015031;GO:0048471;GO:0006886;GO:0005515;GO:0005618;GO:0005635;GO:0005730;GO:0005829;GO:0006094;GO:0007010;GO:0010498;GO:0048767;GO:0009407;GO:0009506;GO:0006007;GO:0006499;GO:0006612;GO:0006820;GO:0006862;GO:0006888;GO:0010363;GO:0015696;GO:0015802;GO:0030581;GO:0043069;GO:0043090;GO:0043269;GO:0080034;GO:0000226;GO:0000911;GO:0006260;GO:…	Q9SLX0	Os05g0155500	0	Oryza sativa subsp. japonica	Importin subunit alpha-1b	NA	NA	NA
Ob_00465	NA	NA	NA	NA	NA	NA	NA	NA	NA	NA	NA	NA
Ob_00466	NA	NA	NA	NA	NA	NA	NA	NA	NA	NA	NA	NA
Ob_00467	NA	NA	NA	NA	NA	NA	NA	NA	NA	NA	NA	NA
Ob_00468	NA	NA	NA	NA	NA	NA	NA	NA	NA	NA	NA	NA
Ob_00469	GI:255548505	2e-07	protein disulfide isomerase, putative [Ricinus communis]	GO:0003756;GO:0005774;GO:0005783;GO:0006094;GO:0006096;GO:0006457;GO:0009505;GO:0009553;GO:0009567;GO:0009627;GO:0009651;GO:0009793;GO:0016853;GO:0034976;GO:0045454;GO:0046686;GO:0048868;GO:0005576;GO:0008152;GO:0016023;GO:0009055;GO:0022900;	P38661	NA	4e-09	Medicago sativa	Probable protein disulfide-isomerase A6	NA	NA	NA
Ob_00470	GI:462418739	3e-08	hypothetical protein PRUPE_ppa008131mg [Prunus persica]	GO:0003674;GO:0005769;GO:0005886;GO:0008150;GO:0015095;GO:0015693;GO:0016020;	NA	NA	NA	NA	NA	NA	NA	NA
Ob_00471	NA	NA	NA	NA	NA	NA	NA	NA	NA	NA	NA	NA
Ob_00472	GI:115436430	1e-147	Os01g0348600 [Oryza sativa Japonica Group]	GO:0003824;GO:0003857;GO:0005618;GO:0005730;GO:0006631;GO:0008152;GO:0009506;GO:0016491;GO:0016508;GO:0016616;GO:0050662;GO:0055114;GO:0004165;GO:0004300;GO:0005777;GO:0006629;GO:0006635;GO:0008692;GO:0009514;GO:0016829;GO:0016853;GO:0018812;GO:0016023;GO:0007031;GO:0009062;GO:0009407;GO:0043161;GO:0051788;GO:0080129;	O49809	NA	6e-106	Brassica napus	Glyoxysomal fatty acid beta-oxidation multifunctional protein MFP-a	NA	NA	NA
Ob_00473	NA	NA	NA	NA	NA	NA	NA	NA	NA	NA	NA	NA
Ob_00474	NA	NA	NA	NA	NA	NA	NA	NA	NA	NA	NA	NA
Ob_00475	GI:30409136	2e-101	histidine amino acid transporter [Oryza sativa Indica Group]	GO:0003333;GO:0009536;GO:0015171;GO:0016020;GO:0016021;GO:0043090;GO:0080167;GO:0005886;GO:0006499;GO:0006612;GO:0006810;GO:0006820;GO:0006862;GO:0006865;GO:0006888;GO:0010363;GO:0015293;GO:0015696;GO:0015802;GO:0030968;GO:0043069;GO:0043269;GO:0055085;GO:0015172;GO:0015175;GO:0015800;GO:0015804;	Q9LRB5	LHT2	1e-78	Arabidopsis thaliana	Lysine histidine transporter 2	NA	NA	NA
Ob_00476	NA	NA	NA	NA	NA	NA	NA	NA	NA	NA	NA	NA
Ob_00477	GI:460372040	8e-06	PREDICTED: NAC domain-containing protein 8-like [Solanum lycopersicum]	NA	NA	NA	NA	NA	NA	NA	NA	NA
Ob_00478	GI:470133683	5e-58	PREDICTED: probable glutathione S-transferase-like [Fragaria vesca subsp. vesca]	NA	P32110	HSP26-A	3e-51	Glycine max	Probable glutathione S-transferase	K00799	GST; glutathione S-transferase [EC:2.5.1.18]	Glutathione metabolism [PATH:ko00480];Metabolism of xenobiotics by cytochrome P450 [PATH:ko00980];Drug metabolism - cytochrome P450 [PATH:ko00982];Chemical carcinogenesis [PATH:ko05204];
Ob_00479	NA	NA	NA	NA	NA	NA	NA	NA	NA	NA	NA	NA
Ob_00480	NA	NA	NA	NA	NA	NA	NA	NA	NA	NA	NA	NA
Ob_00481	GI:460377368	6e-38	PREDICTED: molybdenum cofactor sulfurase-like [Solanum lycopersicum]	NA	NA	NA	NA	NA	NA	NA	NA	NA
Ob_00482	GI:462423602	3e-09	hypothetical protein PRUPE_ppa021624mg [Prunus persica]	NA	NA	NA	NA	NA	NA	NA	NA	NA
Ob_00483	NA	NA	NA	NA	NA	NA	NA	NA	NA	NA	NA	NA
Ob_00484	NA	NA	NA	NA	NA	NA	NA	NA	NA	NA	NA	NA
Ob_00485	GI:75159221	2e-176	RecName: Full=Probable glucuronosyltransferase Os01g0926700 &gt;gi|20160728|dbj|BAB89670.1| P0482D04.17 [Oryza sativa Japonica Group]	GO:0000139;GO:0005794;GO:0008152;GO:0016020;GO:0016021;GO:0016740;GO:0016757;GO:0016023;GO:0009832;GO:0009834;GO:0010413;GO:0010417;GO:0045492;GO:0080116;	Q8S1X7	Os01g0926700	3e-178	Oryza sativa subsp. japonica	Probable glucuronosyltransferase Os01g0926700	NA	NA	NA
Ob_00486	GI:75159221	1e-87	RecName: Full=Probable glucuronosyltransferase Os01g0926700 &gt;gi|20160728|dbj|BAB89670.1| P0482D04.17 [Oryza sativa Japonica Group]	GO:0000139;GO:0005794;GO:0008152;GO:0016020;GO:0016021;GO:0016740;GO:0016757;GO:0016023;GO:0009832;GO:0009834;GO:0010413;GO:0010417;GO:0045492;GO:0080116;	Q8S1X7	Os01g0926700	2e-89	Oryza sativa subsp. japonica	Probable glucuronosyltransferase Os01g0926700	NA	NA	NA
Ob_00487	GI:505739733	3e-11	germacrene-D synthase [Lavandula angustifolia]	NA	E2E2N7	TPS4	4e-10	Origanum vulgare	Bicyclogermacrene synthase	NA	NA	NA
Ob_00488	GI:149390873	2e-50	gmp synthase [Oryza sativa Indica Group]	GO:0001510;GO:0003922;GO:0004066;GO:0005524;GO:0005829;GO:0006164;GO:0006177;GO:0006529;GO:0006541;GO:0006606;GO:0009220;GO:0016462;GO:0016740;	Q6MLD2	guaA	2e-29	Bdellovibrio bacteriovorus (strain ATCC 15356 / DSM 50701 / NCIB 9529 / HD100)	GMP synthase [glutamine-hydrolyzing]	NA	NA	NA
Ob_00489	GI:115475912	4e-61	Os08g0326600 [Oryza sativa Japonica Group]	GO:0001510;GO:0003922;GO:0004066;GO:0005524;GO:0005829;GO:0006164;GO:0006177;GO:0006529;GO:0006541;GO:0006606;GO:0009220;GO:0016462;GO:0016740;	O66601	guaA	7e-40	Aquifex aeolicus (strain VF5)	GMP synthase [glutamine-hydrolyzing]	NA	NA	NA
Ob_00490	NA	NA	NA	NA	NA	NA	NA	NA	NA	NA	NA	NA
Ob_00491	GI:296081763	6e-10	unnamed protein product [Vitis vinifera]	NA	NA	NA	NA	NA	NA	NA	NA	NA
Ob_00492	NA	NA	NA	NA	NA	NA	NA	NA	NA	NA	NA	NA
Ob_00493	GI:222640294	7e-81	hypothetical protein OsJ_26793 [Oryza sativa Japonica Group]	GO:0000166;GO:0004812;GO:0004829;GO:0005524;GO:0005618;GO:0005737;GO:0005829;GO:0005886;GO:0006418;GO:0006435;GO:0009507;GO:0016020;GO:0016876;GO:0043039;GO:0005739;GO:0006094;GO:0006412;GO:0007010;GO:0010498;GO:0016874;	O04630	THRRS	5e-59	Arabidopsis thaliana	Threonine--tRNA ligase, mitochondrial	K01868	TARS; threonyl-tRNA synthetase [EC:6.1.1.3]	Aminoacyl-tRNA biosynthesis [PATH:ko00970];
Ob_00494	GI:462398983	2e-06	hypothetical protein PRUPE_ppa022115mg [Prunus persica]	NA	NA	NA	NA	NA	NA	NA	NA	NA
Ob_00495	NA	NA	NA	NA	NA	NA	NA	NA	NA	NA	NA	NA
Ob_00496	GI:125543034	1e-66	hypothetical protein OsI_10669 [Oryza sativa Indica Group]	GO:0000041;GO:0003824;GO:0004351;GO:0005516;GO:0005829;GO:0006536;GO:0010167;GO:0010359;GO:0015706;GO:0016829;GO:0016831;GO:0019752;GO:0030170;GO:0046686;GO:0048767;GO:0009536;GO:0005634;GO:0006612;GO:0006807;GO:0006833;GO:0006970;GO:0009651;GO:0009750;GO:0009963;GO:0010363;GO:0030003;GO:0070838;GO:0006520;	Q42521	GAD1	3e-58	Arabidopsis thaliana	Glutamate decarboxylase 1	K01580	E4.1.1.15; glutamate decarboxylase [EC:4.1.1.15]	Butanoate metabolism [PATH:ko00650];Alanine, aspartate and glutamate metabolism [PATH:ko00250];beta-Alanine metabolism [PATH:ko00410];Taurine and hypotaurine metabolism [PATH:ko00430];GABAergic synapse [PATH:ko04727];Type I diabetes mellitus [PATH:ko04940];
Ob_00497	NA	NA	NA	NA	NA	NA	NA	NA	NA	NA	NA	NA
Ob_00498	NA	NA	NA	NA	NA	NA	NA	NA	NA	NA	NA	NA
Ob_00499	GI:222616606	1e-102	hypothetical protein OsJ_35159 [Oryza sativa Japonica Group]	GO:0005509;GO:0008150;GO:0030048;GO:0046872;GO:0051645;GO:0051646;GO:0060151;	Q8W4L0	CML49	2e-89	Arabidopsis thaliana	Probable calcium-binding protein CML49	NA	NA	NA
Ob_00500	GI:527207383	4e-57	hypothetical protein M569_02084 [Genlisea aurea]	NA	NA	NA	NA	NA	NA	NA	NA	NA
Ob_00501	GI:115447229	5e-107	Os02g0609400 [Oryza sativa Japonica Group]	NA	NA	NA	NA	NA	NA	NA	NA	NA
Ob_00502	GI:356569674	2e-107	PREDICTED: uncharacterized protein LOC100788433 [Glycine max]	NA	Q7LHG5	TY3B-I	2e-17	Saccharomyces cerevisiae (strain ATCC 204508 / S288c)	Transposon Ty3-I Gag-Pol polyprotein	NA	NA	NA
Ob_00503	NA	NA	NA	NA	NA	NA	NA	NA	NA	NA	NA	NA
Ob_00504	NA	NA	NA	NA	NA	NA	NA	NA	NA	NA	NA	NA
Ob_00505	NA	NA	NA	NA	NA	NA	NA	NA	NA	NA	NA	NA
Ob_00506	GI:108710273	3e-61	pleckstriny domain-containing protein, putative, expressed [Oryza sativa Japonica Group]	GO:0009505;GO:0009536;	NA	NA	NA	NA	NA	NA	NA	NA
Ob_00507	GI:115454489	2e-119	Os03g0666200 [Oryza sativa Japonica Group]	NA	NA	NA	NA	NA	NA	NA	NA	NA
Ob_00508	NA	NA	NA	NA	NA	NA	NA	NA	NA	NA	NA	NA
Ob_00509	GI:460395112	5e-29	PREDICTED: uncharacterized protein LOC101257086 [Solanum lycopersicum]	NA	P04146	GIP	3e-14	Drosophila melanogaster	Copia protein	NA	NA	NA
Ob_00510	GI:38344889	6e-47	OSJNBa0033G05.13 [Oryza sativa Japonica Group]	GO:0003676;GO:0015074;GO:0005739;GO:0003677;GO:0006310;	P10978	NA	2e-30	Nicotiana tabacum	Retrovirus-related Pol polyprotein from transposon TNT 1-94	NA	NA	NA
Ob_00511	NA	NA	NA	NA	NA	NA	NA	NA	NA	NA	NA	NA
Ob_00512	GI:502161839	5e-30	PREDICTED: probable L-type lectin-domain containing receptor kinase S.5-like [Cicer arietinum]	NA	Q9FG33	LECRKS5	1e-16	Arabidopsis thaliana	Probable L-type lectin-domain containing receptor kinase S.5	NA	NA	NA
Ob_00513	NA	NA	NA	NA	NA	NA	NA	NA	NA	NA	NA	NA
Ob_00514	GI:225446300	3e-130	PREDICTED: sodium transporter HKT1-like [Vitis vinifera]	NA	Q6H501	HKT6	7e-103	Oryza sativa subsp. japonica	Probable cation transporter HKT6	NA	NA	NA
Ob_00515	GI:238882966	9e-06	AdoMet-dependent rRNA methyltransferase SPB1 [Candida albicans WO-1]	NA	Q59KF3	SPB1	6e-06	Candida albicans (strain SC5314 / ATCC MYA-2876)	AdoMet-dependent rRNA methyltransferase SPB1	NA	NA	NA
Ob_00516	GI:359496850	3e-10	PREDICTED: uncharacterized protein LOC100854728 [Vitis vinifera]	NA	NA	NA	NA	NA	NA	NA	NA	NA
Ob_00517	GI:147775005	2e-45	hypothetical protein VITISV_013478 [Vitis vinifera]	NA	Q99315	TY3B-G	2e-07	Saccharomyces cerevisiae (strain ATCC 204508 / S288c)	Transposon Ty3-G Gag-Pol polyprotein	NA	NA	NA
Ob_00518	GI:508706118	5e-29	Ribonuclease H protein [Theobroma cacao]	NA	P0C2F6	At1g65750	2e-27	Arabidopsis thaliana	Putative ribonuclease H protein At1g65750	NA	NA	NA
Ob_00519	NA	NA	NA	NA	NA	NA	NA	NA	NA	NA	NA	NA
Ob_00520	NA	NA	NA	NA	NA	NA	NA	NA	NA	NA	NA	NA
Ob_00521	GI:115458146	8e-79	Os04g0398600 [Oryza sativa Japonica Group]	GO:0016023;GO:0000139;GO:0005794;GO:0008152;GO:0016020;GO:0016021;GO:0016740;GO:0016757;GO:0009834;GO:0010417;GO:0080116;	Q7XLG3	Os04g0398600	1e-80	Oryza sativa subsp. japonica	Probable glucuronosyltransferase Os04g0398600	NA	NA	NA
Ob_00522	GI:460371169	2e-09	PREDICTED: putative B3 domain-containing protein At5g66980-like [Solanum lycopersicum]	NA	NA	NA	NA	NA	NA	NA	NA	NA
Ob_00523	GI:115466002	0	Os06g0113900 [Oryza sativa Japonica Group]	GO:0016020;	NA	NA	NA	NA	NA	NA	NA	NA
Ob_00524	GI:115486896	7e-72	Os12g0105800 [Oryza sativa Japonica Group]	GO:0004672;GO:0006468;GO:0016301;GO:0016310;GO:0016772;GO:0016023;GO:0005524;	Q9LYN6	At3g56050	2e-35	Arabidopsis thaliana	Probable inactive receptor-like protein kinase At3g56050	NA	NA	NA
Ob_00525	GI:115486896	3e-113	Os12g0105800 [Oryza sativa Japonica Group]	GO:0004672;GO:0006468;GO:0016301;GO:0016310;GO:0016772;GO:0016023;GO:0005524;	NA	NA	NA	NA	NA	NA	NA	NA
Ob_00526	GI:400131566	2e-18	T4.5 [Malus x robusta]	NA	P04146	GIP	2e-17	Drosophila melanogaster	Copia protein	NA	NA	NA
Ob_00527	NA	NA	NA	NA	NA	NA	NA	NA	NA	NA	NA	NA
Ob_00528	GI:508712775	5e-21	C2 domain-containing protein / GRAM domain-containing protein isoform 6, partial [Theobroma cacao]	GO:0009617;GO:0009627;GO:0009697;GO:0031348;GO:0045087;	NA	NA	NA	NA	NA	NA	NA	NA
Ob_00529	GI:115472891	7e-74	Os07g0570300 [Oryza sativa Japonica Group]	GO:0003824;GO:0004222;GO:0006508;GO:0046872;GO:0009536;	O22941	PXM16	7e-41	Arabidopsis thaliana	Zinc-metallopeptidase, peroxisomal	NA	NA	NA
Ob_00530	NA	NA	NA	NA	NA	NA	NA	NA	NA	NA	NA	NA
Ob_00531	NA	NA	NA	NA	NA	NA	NA	NA	NA	NA	NA	NA
Ob_00532	NA	NA	NA	NA	NA	NA	NA	NA	NA	NA	NA	NA
Ob_00533	NA	NA	NA	NA	NA	NA	NA	NA	NA	NA	NA	NA
Ob_00534	GI:62734287	2e-178	At1g05520/T25N20_16 [Oryza sativa Japonica Group]	GO:0005829;GO:0006810;GO:0006886;GO:0006888;GO:0008270;GO:0015031;GO:0030127;	Q05AS9	sec23a	4e-78	Xenopus tropicalis	Protein transport protein Sec23A	K14006	SEC23; protein transport protein SEC23	Protein processing in endoplasmic reticulum [PATH:ko04141];
Ob_00535	GI:115485309	2e-122	Os11g0433500 [Oryza sativa Japonica Group]	GO:0005829;GO:0006810;GO:0006886;GO:0006888;GO:0008270;GO:0015031;GO:0030127;GO:0000902;GO:0006007;GO:0006816;GO:0007030;GO:0009651;GO:0016049;GO:0048193;	P0CR38	SEC23	6e-63	Cryptococcus neoformans var. neoformans serotype D (strain JEC21 / ATCC MYA-565)	Protein transport protein SEC23	K14006	SEC23; protein transport protein SEC23	Protein processing in endoplasmic reticulum [PATH:ko04141];
Ob_00536	NA	NA	NA	NA	NA	NA	NA	NA	NA	NA	NA	NA
Ob_00537	GI:431812557	4e-59	UDP-glucosyltransferase isoform 1 [Picrorhiza kurrooa]	NA	Q9ZUV0	UGT86A2	5e-49	Arabidopsis thaliana	UDP-glycosyltransferase 86A2	NA	NA	NA
Ob_00538	GI:115484975	2e-69	Os11g0255500 [Oryza sativa Japonica Group]	NA	Q9SLN8	DBR	1e-34	Nicotiana tabacum	2-alkenal reductase (NADP(+)-dependent)	K07119	NA	NA
Ob_00539	GI:115473049	1e-158	Os07g0585100 [Oryza sativa Japonica Group]	GO:0005886;GO:0006511;GO:0008150;GO:0009853;GO:0051788;GO:0080129;	Q9FGK3	At5g47540	3e-131	Arabidopsis thaliana	Putative MO25-like protein At5g47540	K08272	CAB39; calcium binding protein 39	AMPK signaling pathway [PATH:ko04152];mTOR signaling pathway [PATH:ko04150];
Ob_00540	GI:222637352	2e-41	hypothetical protein OsJ_24911 [Oryza sativa Japonica Group]	GO:0005886;GO:0006511;GO:0008150;GO:0009853;GO:0051788;GO:0080129;	Q9FGK3	At5g47540	2e-31	Arabidopsis thaliana	Putative MO25-like protein At5g47540	NA	NA	NA
Ob_00541	GI:460386115	2e-33	PREDICTED: glutathione S-transferase U17-like [Solanum lycopersicum]	NA	Q9FUS8	GSTU17	1e-31	Arabidopsis thaliana	Glutathione S-transferase U17	K00799	GST; glutathione S-transferase [EC:2.5.1.18]	Glutathione metabolism [PATH:ko00480];Metabolism of xenobiotics by cytochrome P450 [PATH:ko00980];Drug metabolism - cytochrome P450 [PATH:ko00982];Chemical carcinogenesis [PATH:ko05204];
Ob_00542	GI:259479222	8e-49	glutathione S-transferase 1 [Diospyros kaki]	NA	Q9FUS8	GSTU17	7e-44	Arabidopsis thaliana	Glutathione S-transferase U17	K00799	GST; glutathione S-transferase [EC:2.5.1.18]	Glutathione metabolism [PATH:ko00480];Metabolism of xenobiotics by cytochrome P450 [PATH:ko00980];Drug metabolism - cytochrome P450 [PATH:ko00982];Chemical carcinogenesis [PATH:ko05204];
Ob_00543	GI:406869555	1e-21	transparent testa [Salvia miltiorrhiza]	GO:0003677;GO:0005515;GO:0005634;GO:0005737;GO:0006612;GO:0007275;GO:0009723;GO:0009733;GO:0009957;GO:0009963;GO:0010026;GO:0010363;GO:0032880;GO:0045165;GO:0005829;GO:0090376;GO:0009718;GO:0048359;GO:0010090;	Q9XGN1	TTG1	6e-14	Arabidopsis thaliana	Protein TRANSPARENT TESTA GLABRA 1	NA	NA	NA
Ob_00544	NA	NA	NA	NA	NA	NA	NA	NA	NA	NA	NA	NA
Ob_00545	NA	NA	NA	NA	NA	NA	NA	NA	NA	NA	NA	NA
Ob_00546	NA	NA	NA	NA	NA	NA	NA	NA	NA	NA	NA	NA
Ob_00547	GI:222640091	2e-79	hypothetical protein OsJ_26395 [Oryza sativa Japonica Group]	GO:0004672;GO:0004674;GO:0005524;GO:0006468;GO:0016772;GO:0016023;GO:0016301;GO:0016310;	C0LGH2	At1g56130	4e-31	Arabidopsis thaliana	Probable LRR receptor-like serine/threonine-protein kinase At1g56130	NA	NA	NA
Ob_00548	NA	NA	NA	NA	NA	NA	NA	NA	NA	NA	NA	NA
Ob_00549	GI:38175739	2e-55	regulator of nonsense transcripts 1 homolog -like protein [Oryza sativa Japonica Group]	NA	Q9FJR0	UPF1	3e-24	Arabidopsis thaliana	Regulator of nonsense transcripts 1 homolog	NA	NA	NA
Ob_00550	GI:222617315	9e-73	hypothetical protein OsJ_36543 [Oryza sativa Japonica Group]	GO:0016020;	Q94AA1	At3g09470	3e-44	Arabidopsis thaliana	UNC93-like protein 3	NA	NA	NA
Ob_00551	NA	NA	NA	NA	NA	NA	NA	NA	NA	NA	NA	NA
Ob_00552	GI:115485473	6e-100	Os11g0472500 [Oryza sativa Japonica Group]	GO:0016020;GO:0016021;GO:0016023;GO:0005794;GO:0003674;GO:0006007;GO:0008150;GO:0030244;GO:0048193;	Q2R4J1	Os11g0472500	1e-101	Oryza sativa subsp. japonica	GDT1-like protein 3	NA	NA	NA
Ob_00553	GI:527209157	6e-11	hypothetical protein M569_00811, partial [Genlisea aurea]	NA	NA	NA	NA	NA	NA	NA	NA	NA
Ob_00554	NA	NA	NA	NA	NA	NA	NA	NA	NA	NA	NA	NA
Ob_00555	NA	NA	NA	NA	NA	NA	NA	NA	NA	NA	NA	NA
Ob_00556	NA	NA	NA	NA	NA	NA	NA	NA	NA	NA	NA	NA
Ob_00557	GI:108863072	1e-48	polyprotein [Solanum melongena]	NA	P10978	NA	3e-46	Nicotiana tabacum	Retrovirus-related Pol polyprotein from transposon TNT 1-94	NA	NA	NA
Ob_00558	GI:149391744	1e-21	deleted in split hand/splt foot protein [Oryza sativa Indica Group]	GO:0009536;	Q9XIR8	At1g64750	2e-10	Arabidopsis thaliana	Probable 26S proteasome complex subunit sem1-1	NA	NA	NA
Ob_00559	NA	NA	NA	NA	NA	NA	NA	NA	NA	NA	NA	NA
Ob_00560	GI:218190949	3e-14	hypothetical protein OsI_07614 [Oryza sativa Indica Group]	NA	Q3E7I5	FRS12	8e-08	Arabidopsis thaliana	Protein FAR1-RELATED SEQUENCE 12	NA	NA	NA
Ob_00561	NA	NA	NA	NA	NA	NA	NA	NA	NA	NA	NA	NA
Ob_00562	NA	NA	NA	NA	NA	NA	NA	NA	NA	NA	NA	NA
Ob_00563	GI:548468849	3e-06	PREDICTED: vegetative cell wall protein gp1-like, partial [Capra hircus]	NA	NA	NA	NA	NA	NA	NA	NA	NA
Ob_00564	NA	NA	NA	NA	NA	NA	NA	NA	NA	NA	NA	NA
Ob_00565	NA	NA	NA	NA	NA	NA	NA	NA	NA	NA	NA	NA
Ob_00566	GI:297727075	1e-131	Os09g0482740 [Oryza sativa Japonica Group]	NA	NA	NA	NA	NA	NA	NA	NA	NA
Ob_00567	GI:115442299	2e-41	Os01g0953600 [Oryza sativa Japonica Group]	NA	Q941Z0	Os01g0953600	3e-43	Oryza sativa subsp. japonica	Probable NADPH:quinone oxidoreductase 1	NA	NA	NA
Ob_00568	GI:470114542	2e-13	PREDICTED: putative cyclin-D6-1-like [Fragaria vesca subsp. vesca]	NA	Q9ZR04	CYCD6-1	2e-11	Arabidopsis thaliana	Putative cyclin-D6-1	NA	NA	NA
Ob_00569	GI:115460646	0	Os04g0623300 [Oryza sativa Japonica Group]	GO:0005777;GO:0006598;GO:0009409;GO:0009414;GO:0009737;GO:0016491;GO:0046592;GO:0055114;GO:0009611;GO:0009698;GO:0009805;GO:0042398;GO:0046208;GO:0052901;GO:0052902;GO:0052903;GO:0052904;	Q9SKX5	PAO2	0	Arabidopsis thaliana	Probable polyamine oxidase 2	K17839	PAO4; polyamine oxidase [EC:1.5.3.17 1.5.3.-]	Arginine and proline metabolism [PATH:ko00330];beta-Alanine metabolism [PATH:ko00410];
Ob_00570	GI:414585387	1e-21	TPA: hypothetical protein ZEAMMB73_880622 [Zea mays]	NA	NA	NA	NA	NA	NA	NA	NA	NA
Ob_00571	GI:122215723	1e-35	RecName: Full=Calcineurin B-like protein 8 &gt;gi|76577801|gb|ABA54183.1| calcineurin B-like protein 8 [Oryza sativa Japonica Group]	NA	Q3HRN9	CBL8	2e-37	Oryza sativa subsp. japonica	Calcineurin B-like protein 8	NA	NA	NA
Ob_00572	NA	NA	NA	NA	NA	NA	NA	NA	NA	NA	NA	NA
Ob_00573	NA	NA	NA	NA	NA	NA	NA	NA	NA	NA	NA	NA
Ob_00574	NA	NA	NA	NA	NA	NA	NA	NA	NA	NA	NA	NA
Ob_00575	NA	NA	NA	NA	NA	NA	NA	NA	NA	NA	NA	NA
Ob_00576	GI:475557962	8e-34	Flavonoid 3&apos;-monooxygenase [Aegilops tauschii]	NA	Q42799	CYP93A2	3e-23	Glycine max	Cytochrome P450 93A2	NA	NA	NA
Ob_00577	GI:527200166	2e-43	hypothetical protein M569_07082 [Genlisea aurea]	NA	O13737	SPAC16E8.02	4e-10	Schizosaccharomyces pombe (strain 972 / ATCC 24843)	Uncharacterized endoplasmic reticulum membrane protein C16E8.02	NA	NA	NA
Ob_00578	GI:115442509	8e-78	Os01g0971500 [Oryza sativa Japonica Group]	GO:0020037;GO:0046872;GO:0022900;GO:0005783;GO:0005789;GO:0016020;GO:0016021;GO:0031090;GO:0042742;GO:0043231;GO:0043447;GO:0055114;GO:0005515;GO:0016126;GO:0019745;	P49100	Os05g0108800	2e-70	Oryza sativa subsp. japonica	Cytochrome b5	NA	NA	NA
Ob_00579	NA	NA	NA	NA	NA	NA	NA	NA	NA	NA	NA	NA
Ob_00580	NA	NA	NA	NA	NA	NA	NA	NA	NA	NA	NA	NA
Ob_00581	GI:218197711	8e-127	hypothetical protein OsI_21929 [Oryza sativa Indica Group]	NA	Q9S775	PKL	1e-14	Arabidopsis thaliana	CHD3-type chromatin-remodeling factor PICKLE	NA	NA	NA
Ob_00582	GI:78708895	4e-31	expressed protein [Oryza sativa Japonica Group]	NA	NA	NA	NA	NA	NA	NA	NA	NA
Ob_00583	GI:115467410	8e-85	Os06g0254700 [Oryza sativa Japonica Group]	NA	Q9CAB7	PXG4	1e-55	Arabidopsis thaliana	Probable peroxygenase 4	NA	NA	NA
Ob_00584	NA	NA	NA	NA	NA	NA	NA	NA	NA	NA	NA	NA
Ob_00585	NA	NA	NA	NA	NA	NA	NA	NA	NA	NA	NA	NA
Ob_00586	GI:53792418	9e-134	membrane protein-like [Oryza sativa Japonica Group]	GO:0016021;GO:0016020;GO:0016023;	Q57883	MJ0441	6e-06	Methanocaldococcus jannaschii (strain ATCC 43067 / DSM 2661 / JAL-1 / JCM 10045 / NBRC 100440)	UPF0721 transmembrane protein MJ0441	NA	NA	NA
Ob_00587	NA	NA	NA	NA	NA	NA	NA	NA	NA	NA	NA	NA
Ob_00588	GI:242069191	9e-09	hypothetical protein SORBIDRAFT_05g024695 [Sorghum bicolor]	GO:0003676;GO:0008270;GO:0009055;GO:0022900;GO:0015074;GO:0009536;GO:0016020;	NA	NA	NA	NA	NA	NA	NA	NA
Ob_00589	NA	NA	NA	NA	NA	NA	NA	NA	NA	NA	NA	NA
Ob_00590	NA	NA	NA	NA	NA	NA	NA	NA	NA	NA	NA	NA
Ob_00591	NA	NA	NA	NA	NA	NA	NA	NA	NA	NA	NA	NA
Ob_00592	NA	NA	NA	NA	NA	NA	NA	NA	NA	NA	NA	NA
Ob_00593	GI:499013301	9e-06	PREDICTED: cell surface glycoprotein 1-like isoform X3 [Ceratitis capitata]	NA	NA	NA	NA	NA	NA	NA	NA	NA
Ob_00594	GI:218194918	1e-40	hypothetical protein OsI_16025 [Oryza sativa Indica Group]	NA	Q0JCZ4	ARF9	3e-42	Oryza sativa subsp. japonica	Auxin response factor 9	NA	NA	NA
Ob_00595	GI:115436904	0	Os01g0510100 [Oryza sativa Japonica Group]	GO:0000166;GO:0004672;GO:0004674;GO:0005515;GO:0005524;GO:0006468;GO:0016772;GO:0000165;GO:0000187;GO:0004708;GO:0005737;GO:0005856;GO:0006275;GO:0007112;GO:0009524;GO:0010311;GO:0010389;GO:0016301;GO:0016310;GO:0016740;GO:0045727;	Q5QN75	MKK1	0	Oryza sativa subsp. japonica	Mitogen-activated protein kinase kinase 1	K04368	MAP2K1; mitogen-activated protein kinase kinase 1 [EC:2.7.12.2]	Ras signaling pathway [PATH:ko04014];Rap1 signaling pathway [PATH:ko04015];MAPK signaling pathway [PATH:ko04010];MAPK signaling pathway - fly [PATH:ko04013];ErbB signaling pathway [PATH:ko04012];VEGF signaling pathway [PATH:ko04370];TNF signaling pathway [PATH:ko04668];HIF-1 signaling pathway [PATH:ko04066];FoxO signaling pathway [PATH:ko04068];cAMP signaling pathway [PATH:ko04024];cGMP - PKG sig…
Ob_00596	NA	NA	NA	NA	NA	NA	NA	NA	NA	NA	NA	NA
Ob_00597	NA	NA	NA	NA	NA	NA	NA	NA	NA	NA	NA	NA
Ob_00598	NA	NA	NA	NA	NA	NA	NA	NA	NA	NA	NA	NA
Ob_00599	NA	NA	NA	NA	NA	NA	NA	NA	NA	NA	NA	NA
Ob_00600	NA	NA	NA	NA	NA	NA	NA	NA	NA	NA	NA	NA
Ob_00601	GI:116830483	9e-13	unknown [Arabidopsis thaliana]	NA	P0C2F6	At1g65750	2e-15	Arabidopsis thaliana	Putative ribonuclease H protein At1g65750	NA	NA	NA
Ob_00602	NA	NA	NA	NA	NA	NA	NA	NA	NA	NA	NA	NA
Ob_00603	NA	NA	NA	NA	NA	NA	NA	NA	NA	NA	NA	NA
Ob_00604	NA	NA	NA	NA	NA	NA	NA	NA	NA	NA	NA	NA
Ob_00605	NA	NA	NA	NA	NA	NA	NA	NA	NA	NA	NA	NA
Ob_00606	NA	NA	NA	NA	NA	NA	NA	NA	NA	NA	NA	NA
Ob_00607	NA	NA	NA	NA	NA	NA	NA	NA	NA	NA	NA	NA
Ob_00608	GI:302142785	7e-49	unnamed protein product [Vitis vinifera]	NA	NA	NA	NA	NA	NA	NA	NA	NA
Ob_00609	NA	NA	NA	NA	NA	NA	NA	NA	NA	NA	NA	NA
Ob_00610	NA	NA	NA	NA	NA	NA	NA	NA	NA	NA	NA	NA
Ob_00611	GI:115462737	0	Os05g0227700 [Oryza sativa Japonica Group]	GO:0001731;GO:0003674;GO:0003743;GO:0005737;GO:0005829;GO:0005852;GO:0005886;GO:0006412;GO:0006413;GO:0006446;GO:0008150;GO:0009506;GO:0016020;GO:0016282;GO:0033290;	A7SDW5	v1g169424	3e-75	Nematostella vectensis	Eukaryotic translation initiation factor 3 subunit L	K15029	EIF3L; translation initiation factor 3 subunit L	NA
Ob_00612	NA	NA	NA	NA	NA	NA	NA	NA	NA	NA	NA	NA
Ob_00613	NA	NA	NA	NA	NA	NA	NA	NA	NA	NA	NA	NA
Ob_00614	GI:527199829	4e-40	hypothetical protein M569_07298, partial [Genlisea aurea]	NA	Q9SIT7	PCMP-E76	2e-21	Arabidopsis thaliana	Pentatricopeptide repeat-containing protein At2g13600	NA	NA	NA
Ob_00615	GI:332322128	3e-131	hypothetical protein [Beta vulgaris subsp. vulgaris]	NA	P0C2F6	At1g65750	3e-54	Arabidopsis thaliana	Putative ribonuclease H protein At1g65750	NA	NA	NA
Ob_00616	NA	NA	NA	NA	NA	NA	NA	NA	NA	NA	NA	NA
Ob_00617	GI:75242446	2e-18	RecName: Full=Tricyclene synthase 0e23, chloroplastic; Short=Am0e23; AltName: Full=(E)-beta-ocimene synthase 0e23; AltName: Full=Terpenoid synthase 0e23; Flags: Precursor &gt;gi|30349140|gb|AAO42614.1| (E)-b-ocimene synthase [Antirrhinum majus]	GO:0000287;GO:0008152;GO:0009507;GO:0009536;GO:0009570;GO:0010333;GO:0016114;GO:0016829;GO:0046872;GO:0007623;GO:0050551;	Q84NC8	0	4e-20	Antirrhinum majus	Tricyclene synthase 0e23, chloroplastic	NA	NA	NA
Ob_00618	GI:224103543	5e-21	predicted protein [Populus trichocarpa]	NA	Q9FNL2	At5g46100	2e-19	Arabidopsis thaliana	Pentatricopeptide repeat-containing protein At5g46100	NA	NA	NA
Ob_00619	GI:115438787	1e-80	Os01g0639100 [Oryza sativa Japonica Group]	GO:0000166;GO:0001666;GO:0003676;GO:0003723;GO:0004386;GO:0005515;GO:0005524;GO:0005634;GO:0005654;GO:0005730;GO:0006364;GO:0006397;GO:0016020;GO:0016607;GO:0016787;GO:0035145;GO:0042254;GO:0000398;GO:0003743;GO:0004004;GO:0006200;GO:0006413;GO:0006974;GO:0008026;GO:0008380;GO:0016281;GO:0016887;GO:0045451;GO:0045495;GO:0071011;GO:0071013;GO:0000184;GO:0000381;GO:0005737;GO:0006417;GO:0006810;GO:…	Q10I26	Os03g0566800	2e-82	Oryza sativa subsp. japonica	DEAD-box ATP-dependent RNA helicase 34	K13025	EIF4A3; ATP-dependent RNA helicase [EC:3.6.4.13]	Spliceosome [PATH:ko03040];RNA transport [PATH:ko03013];mRNA surveillance pathway [PATH:ko03015];
Ob_00620	GI:460392248	1e-15	PREDICTED: uncharacterized protein LOC101247533 [Solanum lycopersicum]	NA	NA	NA	NA	NA	NA	NA	NA	NA
Ob_00621	NA	NA	NA	NA	NA	NA	NA	NA	NA	NA	NA	NA
Ob_00622	NA	NA	NA	NA	NA	NA	NA	NA	NA	NA	NA	NA
Ob_00623	NA	NA	NA	NA	NA	NA	NA	NA	NA	NA	NA	NA
Ob_00624	GI:115474041	0	Os07g0675000 [Oryza sativa Japonica Group]	NA	Q6JQN1	ACAD10	3e-109	Homo sapiens	Acyl-CoA dehydrogenase family member 10	K00249	ACADM; acyl-CoA dehydrogenase [EC:1.3.8.7]	Carbon metabolism [PATH:ko01200];Fatty acid metabolism [PATH:ko01212];Propanoate metabolism [PATH:ko00640];Fatty acid degradation [PATH:ko00071];Valine, leucine and isoleucine degradation [PATH:ko00280];beta-Alanine metabolism [PATH:ko00410];PPAR signaling pathway [PATH:ko03320];
Ob_00625	NA	NA	NA	NA	NA	NA	NA	NA	NA	NA	NA	NA
Ob_00626	GI:550329437	2e-34	M protein repeat-containing [Populus trichocarpa]	NA	NA	NA	NA	NA	NA	NA	NA	NA
Ob_00627	NA	NA	NA	NA	NA	NA	NA	NA	NA	NA	NA	NA
Ob_00628	GI:115473707	2e-79	Os07g0645100 [Oryza sativa Japonica Group]	NA	NA	NA	NA	NA	NA	NA	NA	NA
Ob_00629	NA	NA	NA	NA	NA	NA	NA	NA	NA	NA	NA	NA
Ob_00630	NA	NA	NA	NA	NA	NA	NA	NA	NA	NA	NA	NA
Ob_00631	GI:150036244	1e-42	integrase [Cucumis melo subsp. melo]	NA	P10978	NA	5e-26	Nicotiana tabacum	Retrovirus-related Pol polyprotein from transposon TNT 1-94	NA	NA	NA
Ob_00632	GI:356564428	2e-48	PREDICTED: probable peptide/nitrate transporter At1g59740-like [Glycine max]	NA	Q93VV5	NPF4.3	4e-46	Arabidopsis thaliana	Protein NRT1/ PTR FAMILY 4.3	NA	NA	NA
Ob_00633	GI:508710398	5e-57	GPI ethanolamine phosphate transferase, putative isoform 1 [Theobroma cacao]	GO:0003824;GO:0005783;GO:0005789;GO:0006506;GO:0008152;GO:0008484;GO:0016740;GO:0005739;GO:0016020;	Q2U0S9	mcd4	2e-25	Aspergillus oryzae (strain ATCC 42149 / RIB 40)	GPI ethanolamine phosphate transferase 1	NA	NA	NA
Ob_00634	GI:508777132	5e-64	Bifunctional inhibitor/lipid-transfer protein/seed storage 2S albumin superfamily protein [Theobroma cacao]	NA	P14009	NA	3e-45	Daucus carota	14 kDa proline-rich protein DC2.15	NA	NA	NA
Ob_00635	NA	NA	NA	NA	NA	NA	NA	NA	NA	NA	NA	NA
Ob_00636	NA	NA	NA	NA	NA	NA	NA	NA	NA	NA	NA	NA
Ob_00637	GI:115465439	9e-84	Os05g0562200 [Oryza sativa Japonica Group]	NA	Q688X9	DI19-1	1e-85	Oryza sativa subsp. japonica	Protein DEHYDRATION-INDUCED 19	NA	NA	NA
Ob_00638	GI:222629545	1e-78	hypothetical protein OsJ_16146 [Oryza sativa Japonica Group]	NA	Q9QR71	ORF73	3e-08	Human herpesvirus 8 type P (isolate GK18)	Protein ORF73	NA	NA	NA
Ob_00639	GI:115477497	1e-130	Os08g0532900 [Oryza sativa Japonica Group]	GO:0006810;GO:0016020;GO:0016021;GO:0016023;GO:0005783;GO:0005789;GO:0030134;GO:0005794;GO:0015031;GO:0016192;GO:0032580;GO:0034976;	Q9S7M9	At3g07680	1e-104	Arabidopsis thaliana	Transmembrane emp24 domain-containing protein p24beta2	NA	NA	NA
Ob_00640	GI:550349505	6e-19	hypothetical protein POPTR_0001s41680g [Populus trichocarpa]	NA	NA	NA	NA	NA	NA	NA	NA	NA
Ob_00641	GI:55733898	6e-82	putative beta-galactosidase [Oryza sativa Japonica Group]	GO:0004553;GO:0004565;GO:0005975;GO:0008152;GO:0016787;GO:0016798;GO:0016023;GO:0005576;GO:0048046;	Q0DGD7	Os05g0539400	1e-83	Oryza sativa subsp. japonica	Beta-galactosidase 8	NA	NA	NA
Ob_00642	GI:149391107	3e-76	eukaryotic translation initiation factor 3, subunit 1 alpha [Oryza sativa Indica Group]	NA	Q54KI0	eif3J	3e-18	Dictyostelium discoideum	Eukaryotic translation initiation factor 3 subunit J	K03245	EIF3J; translation initiation factor 3 subunit J	RNA transport [PATH:ko03013];
Ob_00643	GI:33146794	0	putative syntaxin-related protein [Oryza sativa Japonica Group]	NA	Q8VZU2	SYP132	2e-131	Arabidopsis thaliana	Syntaxin-132	K08486	STX1B_2_3; syntaxin 1B/2/3	SNARE interactions in vesicular transport [PATH:ko04130];Synaptic vesicle cycle [PATH:ko04721];
Ob_00644	NA	NA	NA	NA	NA	NA	NA	NA	NA	NA	NA	NA
Ob_00645	NA	NA	NA	NA	NA	NA	NA	NA	NA	NA	NA	NA
Ob_00646	GI:527185943	3e-130	hypothetical protein M569_15672, partial [Genlisea aurea]	GO:0000166;GO:0003677;GO:0005524;GO:0005634;GO:0006200;GO:0006259;GO:0007131;GO:0008094;GO:0000733;GO:0000724;GO:0000707;GO:0006310;GO:0006281;GO:0051321;GO:0051026;GO:0003684;GO:0005515;GO:0006302;GO:0007049;GO:0007126;GO:0010212;GO:0017111;	Q96449	NA	6e-130	Glycine max	Meiotic recombination protein DMC1 homolog	K10872	DMC1; meiotic recombination protein DMC1	Meiosis - yeast [PATH:ko04113];
Ob_00647	NA	NA	NA	NA	NA	NA	NA	NA	NA	NA	NA	NA
Ob_00648	GI:460364995	5e-46	PREDICTED: protein kinase 2B, chloroplastic-like [Solanum lycopersicum]	GO:0000166;GO:0004672;GO:0004674;GO:0005524;GO:0005634;GO:0005737;GO:0005886;GO:0006468;GO:0009536;GO:0016301;GO:0016310;GO:0016740;GO:0016772;	O49840	APK2B	2e-43	Arabidopsis thaliana	Protein kinase 2B, chloroplastic	K04733	IRAK4; interleukin-1 receptor-associated kinase 4 [EC:2.7.11.1]	NF-kappa B signaling pathway [PATH:ko04064];Apoptosis [PATH:ko04210];Toll-like receptor signaling pathway [PATH:ko04620];Neurotrophin signaling pathway [PATH:ko04722];Pertussis [PATH:ko05133];Tuberculosis [PATH:ko05152];Measles [PATH:ko05162];Influenza A [PATH:ko05164];Toxoplasmosis [PATH:ko05145];Leishmaniasis [PATH:ko05140];Chagas disease (American trypanosomiasis) [PATH:ko05142];
Ob_00649	GI:5669151	1e-69	plasma membrane proton ATPase [Nicotiana plumbaginifolia]	GO:0000166;GO:0005524;GO:0005774;GO:0005886;GO:0006200;GO:0006754;GO:0006810;GO:0006811;GO:0006812;GO:0008553;GO:0015992;GO:0016020;GO:0016021;GO:0016787;GO:0016887;GO:0019829;GO:0046872;GO:1902600;	P19456	AHA2	6e-64	Arabidopsis thaliana	ATPase 2, plasma membrane-type	NA	NA	NA
Ob_00650	GI:508776136	8e-159	Leucine-rich repeat (LRR) family protein [Theobroma cacao]	NA	Q9C9H7	RLP12	6e-38	Arabidopsis thaliana	Receptor-like protein 12	NA	NA	NA
Ob_00651	GI:115438939	2e-163	Os01g0654500 [Oryza sativa Japonica Group]	GO:0000287;GO:0004450;GO:0005507;GO:0005737;GO:0005829;GO:0005886;GO:0006094;GO:0006096;GO:0006099;GO:0006102;GO:0006511;GO:0006739;GO:0006833;GO:0006950;GO:0006952;GO:0006970;GO:0006972;GO:0007030;GO:0009266;GO:0009506;GO:0009570;GO:0009651;GO:0009853;GO:0010043;GO:0016491;GO:0016616;GO:0042742;GO:0046686;GO:0046872;GO:0048046;GO:0051049;GO:0051287;GO:0051788;GO:0055114;GO:0080129;GO:0016023;GO:…	Q9SRZ6	CICDH	6e-150	Arabidopsis thaliana	Cytosolic isocitrate dehydrogenase [NADP]	K00031	IDH1; isocitrate dehydrogenase [EC:1.1.1.42]	Carbon metabolism [PATH:ko01200];2-Oxocarboxylic acid metabolism [PATH:ko01210];Biosynthesis of amino acids [PATH:ko01230];Citrate cycle (TCA cycle) [PATH:ko00020];Carbon fixation pathways in prokaryotes [PATH:ko00720];Glutathione metabolism [PATH:ko00480];Peroxisome [PATH:ko04146];
Ob_00652	GI:115438939	8e-123	Os01g0654500 [Oryza sativa Japonica Group]	GO:0000287;GO:0004450;GO:0005507;GO:0005737;GO:0005829;GO:0005886;GO:0006094;GO:0006096;GO:0006099;GO:0006102;GO:0006511;GO:0006739;GO:0006833;GO:0006950;GO:0006952;GO:0006970;GO:0006972;GO:0007030;GO:0009266;GO:0009506;GO:0009570;GO:0009651;GO:0009853;GO:0010043;GO:0016491;GO:0016616;GO:0042742;GO:0046686;GO:0046872;GO:0048046;GO:0051049;GO:0051287;GO:0051788;GO:0055114;GO:0080129;GO:0016023;GO:…	P50217	ICDH-1	6e-107	Solanum tuberosum	Isocitrate dehydrogenase [NADP]	K00031	IDH1; isocitrate dehydrogenase [EC:1.1.1.42]	Carbon metabolism [PATH:ko01200];2-Oxocarboxylic acid metabolism [PATH:ko01210];Biosynthesis of amino acids [PATH:ko01230];Citrate cycle (TCA cycle) [PATH:ko00020];Carbon fixation pathways in prokaryotes [PATH:ko00720];Glutathione metabolism [PATH:ko00480];Peroxisome [PATH:ko04146];
Ob_00653	NA	NA	NA	NA	NA	NA	NA	NA	NA	NA	NA	NA
Ob_00654	GI:449441055	3e-37	PREDICTED: aldose 1-epimerase-like [Cucumis sativus]	NA	Q8K157	Galm	9e-20	Mus musculus	Aldose 1-epimerase	NA	NA	NA
Ob_00655	GI:108864550	0	ABC transporter, putative, expressed [Oryza sativa Japonica Group]	GO:0000166;GO:0005524;GO:0006200;GO:0008152;GO:0016020;GO:0016887;GO:0017111;GO:0009536;	Q8GU86	PDR5	7e-170	Oryza sativa subsp. japonica	Pleiotropic drug resistance protein 5	NA	NA	NA
Ob_00656	GI:27368833	0	PDR-like ABC transporter [Oryza sativa Japonica Group]	GO:0000166;GO:0005524;GO:0006200;GO:0008152;GO:0016020;GO:0016887;GO:0017111;GO:0009536;	Q8GU86	PDR5	0	Oryza sativa subsp. japonica	Pleiotropic drug resistance protein 5	NA	NA	NA
Ob_00657	NA	NA	NA	NA	NA	NA	NA	NA	NA	NA	NA	NA
Ob_00658	GI:527195028	1e-15	hypothetical protein M569_10359, partial [Genlisea aurea]	NA	Q8VZ17	SUVH6	2e-10	Arabidopsis thaliana	Histone-lysine N-methyltransferase, H3 lysine-9 specific SUVH6	NA	NA	NA
Ob_00659	GI:460374926	7e-45	PREDICTED: copper-transporting ATPase RAN1-like [Solanum lycopersicum]	GO:0000041;GO:0000166;GO:0000303;GO:0005375;GO:0005507;GO:0005524;GO:0005768;GO:0005794;GO:0005802;GO:0006487;GO:0006810;GO:0006811;GO:0006812;GO:0006825;GO:0007165;GO:0008219;GO:0009723;GO:0009755;GO:0009863;GO:0009873;GO:0010119;GO:0016020;GO:0016021;GO:0016787;GO:0019829;GO:0030001;GO:0035434;GO:0046872;GO:0008152;	Q9S7J8	RAN1	1e-41	Arabidopsis thaliana	Copper-transporting ATPase RAN1	NA	NA	NA
Ob_00660	GI:56407681	4e-51	hypothetical retrotransposon [Ipomoea batatas]	NA	P10978	NA	4e-37	Nicotiana tabacum	Retrovirus-related Pol polyprotein from transposon TNT 1-94	NA	NA	NA
Ob_00661	NA	NA	NA	NA	NA	NA	NA	NA	NA	NA	NA	NA
Ob_00662	NA	NA	NA	NA	NA	NA	NA	NA	NA	NA	NA	NA
Ob_00663	GI:115454869	6e-29	Os03g0708100 [Oryza sativa Japonica Group]	NA	Q10E49	Os03g0708100	3e-29	Oryza sativa subsp. japonica	Phytanoyl-CoA dioxygenase 1	NA	NA	NA
Ob_00664	GI:296087652	2e-42	unnamed protein product [Vitis vinifera]	NA	Q9C5X4	ATX1	2e-06	Arabidopsis thaliana	Histone-lysine N-methyltransferase ATX1	NA	NA	NA
Ob_00665	GI:449522688	7e-09	PREDICTED: BTB/POZ and MATH domain-containing protein 3-like [Cucumis sativus]	NA	NA	NA	NA	NA	NA	NA	NA	NA
Ob_00666	NA	NA	NA	NA	NA	NA	NA	NA	NA	NA	NA	NA
Ob_00667	NA	NA	NA	NA	NA	NA	NA	NA	NA	NA	NA	NA
Ob_00668	GI:297735762	3e-39	unnamed protein product [Vitis vinifera]	NA	NA	NA	NA	NA	NA	NA	NA	NA
Ob_00669	GI:115446411	0	Os02g0523500 [Oryza sativa Japonica Group]	NA	Q7KZF4	SND1	3e-27	Homo sapiens	Staphylococcal nuclease domain-containing protein 1	K15979	SND1; staphylococcal nuclease domain-containing protein 1	Viral carcinogenesis [PATH:ko05203];Epstein-Barr virus infection [PATH:ko05169];
Ob_00670	GI:115446411	0	Os02g0523500 [Oryza sativa Japonica Group]	NA	Q66X93	Snd1	2e-70	Rattus norvegicus	Staphylococcal nuclease domain-containing protein 1	K15979	SND1; staphylococcal nuclease domain-containing protein 1	Viral carcinogenesis [PATH:ko05203];Epstein-Barr virus infection [PATH:ko05169];
Ob_00671	GI:115455129	4e-82	Os03g0731500 [Oryza sativa Japonica Group]	NA	Q8BMN4	Lmln	1e-30	Mus musculus	Leishmanolysin-like peptidase	NA	NA	NA
Ob_00672	GI:404481706	1e-11	RnaseH (mitochondrion) [Malus domestica]	NA	NA	NA	NA	NA	NA	NA	NA	NA
Ob_00673	GI:357485279	6e-74	Phosphoenolpyruvate carboxykinase [Medicago truncatula]	GO:0000166;GO:0004611;GO:0004612;GO:0005524;GO:0005634;GO:0005730;GO:0005737;GO:0005829;GO:0006094;GO:0009817;GO:0016020;GO:0016036;GO:0016829;GO:0016831;GO:0017076;GO:0046686;	Q9T074	PCKA	3e-72	Arabidopsis thaliana	Phosphoenolpyruvate carboxykinase [ATP]	K01610	E4.1.1.49; phosphoenolpyruvate carboxykinase (ATP) [EC:4.1.1.49]	Carbon metabolism [PATH:ko01200];Glycolysis / Gluconeogenesis [PATH:ko00010];Citrate cycle (TCA cycle) [PATH:ko00020];Pyruvate metabolism [PATH:ko00620];Carbon fixation in photosynthetic organisms [PATH:ko00710];
Ob_00674	GI:75269859	1e-153	RecName: Full=Signal peptide peptidase-like 2; Short=OsSPPL2; Flags: Precursor &gt;gi|62701920|gb|AAX92993.1| signal peptide peptidase, putative [Oryza sativa Japonica Group]	GO:0004190;GO:0005768;GO:0005774;GO:0006508;GO:0008233;GO:0010008;GO:0016020;GO:0016021;GO:0016787;GO:0016023;	Q53P98	SPPL2	2e-155	Oryza sativa subsp. japonica	Signal peptide peptidase-like 2	K09597	SPPL2B; signal peptide peptidase-like 2B [EC:3.4.23.-]	NA
Ob_00675	GI:115485307	2e-154	Os11g0433200 [Oryza sativa Japonica Group]	GO:0004190;GO:0005768;GO:0005774;GO:0006508;GO:0008233;GO:0010008;GO:0016020;GO:0016021;GO:0016787;GO:0016023;	Q53P98	SPPL2	1e-153	Oryza sativa subsp. japonica	Signal peptide peptidase-like 2	K09597	SPPL2B; signal peptide peptidase-like 2B [EC:3.4.23.-]	NA
Ob_00676	GI:115477976	2e-129	Os09g0115400 [Oryza sativa Japonica Group]	NA	Q9FXA2	PAB8	4e-64	Arabidopsis thaliana	Polyadenylate-binding protein 8	K13126	PABPC; polyadenylate-binding protein	RNA transport [PATH:ko03013];mRNA surveillance pathway [PATH:ko03015];RNA degradation [PATH:ko03018];
Ob_00677	GI:115477976	0	Os09g0115400 [Oryza sativa Japonica Group]	NA	Q9FXA2	PAB8	4e-154	Arabidopsis thaliana	Polyadenylate-binding protein 8	K13126	PABPC; polyadenylate-binding protein	RNA transport [PATH:ko03013];mRNA surveillance pathway [PATH:ko03015];RNA degradation [PATH:ko03018];
Ob_00678	GI:115472445	5e-90	Os07g0524100 [Oryza sativa Japonica Group]	GO:0003756;GO:0005783;GO:0006457;GO:0019932;GO:0045454;	Q69SA9	PDIL5-4	8e-92	Oryza sativa subsp. japonica	Protein disulfide isomerase-like 5-4	NA	NA	NA
Ob_00679	NA	NA	NA	NA	NA	NA	NA	NA	NA	NA	NA	NA
Ob_00680	GI:115471759	1e-113	Os07g0419800 [Oryza sativa Japonica Group]	GO:0009536;	NA	NA	NA	NA	NA	NA	NA	NA
Ob_00681	GI:115445501	7e-98	Os02g0273000 [Oryza sativa Japonica Group]	GO:0000166;GO:0003824;GO:0004845;GO:0004849;GO:0005524;GO:0005525;GO:0005575;GO:0006094;GO:0007010;GO:0008152;GO:0010498;GO:0016301;GO:0016310;GO:0016740;GO:0016757;GO:0044206;GO:0044211;GO:0005829;GO:0006207;GO:1901141;GO:2000904;GO:2001006;GO:0009536;	Q8VYB2	UKL3	1e-72	Arabidopsis thaliana	Uridine kinase-like protein 3	NA	NA	NA
Ob_00682	GI:460396730	4e-51	PREDICTED: transmembrane protein 184C-like [Solanum lycopersicum]	NA	Q54PI4	tmem184A	5e-18	Dictyostelium discoideum	Transmembrane protein 184 homolog DDB_G0284525	NA	NA	NA
Ob_00683	GI:359486482	2e-98	PREDICTED: uncharacterized protein LOC100250138 [Vitis vinifera]	NA	Q99315	TY3B-G	1e-25	Saccharomyces cerevisiae (strain ATCC 204508 / S288c)	Transposon Ty3-G Gag-Pol polyprotein	NA	NA	NA
Ob_00684	NA	NA	NA	NA	NA	NA	NA	NA	NA	NA	NA	NA
Ob_00685	GI:222632530	0	hypothetical protein OsJ_19516 [Oryza sativa Japonica Group]	GO:0000049;GO:0000166;GO:0000287;GO:0003723;GO:0004812;GO:0004826;GO:0005524;GO:0005737;GO:0006432;GO:0043039;GO:0005739;	Q9SGE9	At1g72550	5e-151	Arabidopsis thaliana	Probable phenylalanine--tRNA ligase beta subunit	K01890	FARSB; phenylalanyl-tRNA synthetase beta chain [EC:6.1.1.20]	Aminoacyl-tRNA biosynthesis [PATH:ko00970];
Ob_00686	GI:297723515	0	Os04g0648800 [Oryza sativa Japonica Group]	NA	Q7XTV7	HIP1	0	Oryza sativa subsp. japonica	Probable E3 ubiquitin-protein ligase HIP1	NA	NA	NA
Ob_00687	GI:38345496	2e-98	OSJNBa0010D21.9 [Oryza sativa Japonica Group]	NA	Q7XTV7	HIP1	3e-100	Oryza sativa subsp. japonica	Probable E3 ubiquitin-protein ligase HIP1	NA	NA	NA
Ob_00688	GI:115447981	2e-109	Os02g0686400 [Oryza sativa Japonica Group]	NA	P15178	Dars	7e-66	Rattus norvegicus	Aspartate--tRNA ligase, cytoplasmic	K01876	DARS; aspartyl-tRNA synthetase [EC:6.1.1.12]	Aminoacyl-tRNA biosynthesis [PATH:ko00970];
Ob_00689	NA	NA	NA	NA	NA	NA	NA	NA	NA	NA	NA	NA
Ob_00690	GI:514779047	1e-25	PREDICTED: zinc finger MYM-type protein 1-like isoform X1 [Setaria italica]	NA	NA	NA	NA	NA	NA	NA	NA	NA
Ob_00691	NA	NA	NA	NA	NA	NA	NA	NA	NA	NA	NA	NA
Ob_00692	GI:389625595	5e-12	hypothetical protein MGG_05575 [Magnaporthe oryzae 70-15]	NA	A8IG20	infB	8e-10	Azorhizobium caulinodans (strain ATCC 43989 / DSM 5975 / ORS 571)	Translation initiation factor IF-2	NA	NA	NA
Ob_00693	GI:115483851	5e-83	Os11g0116300 [Oryza sativa Japonica Group]	NA	Q8VZW3	CHI3	1e-51	Arabidopsis thaliana	Probable chalcone--flavonone isomerase 3	NA	NA	NA
Ob_00694	GI:147769150	7e-10	hypothetical protein VITISV_007126 [Vitis vinifera]	GO:0005515;GO:0005737;GO:0005739;GO:0006535;GO:0006569;GO:0008270;GO:0008652;GO:0009001;GO:0009684;GO:0016740;GO:0016746;GO:0019344;GO:0019761;GO:0046686;GO:0005634;GO:0005829;GO:0009409;GO:0009507;GO:0009536;GO:0009970;GO:0010167;GO:0015706;	Q42588	SAT1	2e-09	Arabidopsis thaliana	Serine acetyltransferase 1, chloroplastic	NA	NA	NA
Ob_00695	GI:77556214	3e-07	expressed protein [Oryza sativa Japonica Group]	NA	NA	NA	NA	NA	NA	NA	NA	NA
Ob_00696	NA	NA	NA	NA	NA	NA	NA	NA	NA	NA	NA	NA
Ob_00697	NA	NA	NA	NA	NA	NA	NA	NA	NA	NA	NA	NA
Ob_00698	GI:55773942	7e-145	putative acyl-CoA synthetase [Oryza sativa Japonica Group]	GO:0003824;GO:0005783;GO:0008152;GO:0009536;GO:0004467;GO:0048653;GO:0005886;GO:0005789;GO:0009556;GO:0000166;GO:0001676;GO:0002213;GO:0005524;GO:0005794;GO:0006629;GO:0006631;GO:0006633;GO:0009611;GO:0009805;GO:0016874;	Q9T0A0	LACS4	2e-99	Arabidopsis thaliana	Long chain acyl-CoA synthetase 4	K01897	ACSL; long-chain acyl-CoA synthetase [EC:6.2.1.3]	Fatty acid metabolism [PATH:ko01212];Fatty acid biosynthesis [PATH:ko00061];Fatty acid degradation [PATH:ko00071];Peroxisome [PATH:ko04146];Adipocytokine signaling pathway [PATH:ko04920];PPAR signaling pathway [PATH:ko03320];
Ob_00699	GI:55773942	0	putative acyl-CoA synthetase [Oryza sativa Japonica Group]	GO:0003824;GO:0005783;GO:0008152;GO:0009536;GO:0004467;GO:0048653;GO:0005886;GO:0005789;GO:0009556;GO:0000166;GO:0001676;GO:0002213;GO:0005524;GO:0005794;GO:0006629;GO:0006631;GO:0006633;GO:0009611;GO:0009805;GO:0016874;	Q9T0A0	LACS4	0	Arabidopsis thaliana	Long chain acyl-CoA synthetase 4	K01897	ACSL; long-chain acyl-CoA synthetase [EC:6.2.1.3]	Fatty acid metabolism [PATH:ko01212];Fatty acid biosynthesis [PATH:ko00061];Fatty acid degradation [PATH:ko00071];Peroxisome [PATH:ko04146];Adipocytokine signaling pathway [PATH:ko04920];PPAR signaling pathway [PATH:ko03320];
Ob_00700	GI:508719360	4e-08	NB-ARC domain-containing disease resistance protein, putative [Theobroma cacao]	NA	NA	NA	NA	NA	NA	NA	NA	NA
Ob_00701	GI:115471769	0	Os07g0421300 [Oryza sativa Japonica Group]	NA	NA	NA	NA	NA	NA	K01187	malZ; alpha-glucosidase [EC:3.2.1.20]	Galactose metabolism [PATH:ko00052];Starch and sucrose metabolism [PATH:ko00500];
Ob_00702	GI:62896427	4e-76	BEL1-like homeodomain protein HB2 [Oryza sativa Japonica Group]	GO:0003677;GO:0003700;GO:0005634;GO:0006355;GO:0043565;	NA	NA	NA	NA	NA	NA	NA	NA
Ob_00703	NA	NA	NA	NA	NA	NA	NA	NA	NA	NA	NA	NA
Ob_00704	NA	NA	NA	NA	NA	NA	NA	NA	NA	NA	NA	NA
Ob_00705	GI:460381085	8e-25	PREDICTED: cytochrome P450 71A2-like [Solanum lycopersicum]	NA	Q6QNI4	CYP71AJ1	2e-26	Ammi majus	Psoralen synthase	NA	NA	NA
Ob_00706	NA	NA	NA	NA	NA	NA	NA	NA	NA	NA	NA	NA
Ob_00707	GI:527192143	7e-42	receptor kinase, partial [Genlisea aurea]	NA	Q9LPT1	At1g50610	3e-32	Arabidopsis thaliana	Probably inactive leucine-rich repeat receptor-like protein kinase At1g50610	NA	NA	NA
Ob_00708	GI:115460736	2e-80	Os04g0629500 [Oryza sativa Japonica Group]	NA	Q0J9V5	Os04g0629500	3e-82	Oryza sativa subsp. japonica	Thioredoxin-like protein CXXS1	K03671	trxA; thioredoxin 1	NA
Ob_00709	GI:1841894	0	cytosolic glutathione reductase [Oryza sativa Japonica Group]	GO:0004362;GO:0005737;GO:0005777;GO:0006749;GO:0016491;GO:0016668;GO:0045454;GO:0050660;GO:0050661;GO:0055114;GO:0022900;GO:0009407;	P48642	GRC2	0	Oryza sativa subsp. japonica	Glutathione reductase, cytosolic	K00383	GSR; glutathione reductase (NADPH) [EC:1.8.1.7]	Glutathione metabolism [PATH:ko00480];Thyroid hormone synthesis [PATH:ko04918];
Ob_00710	GI:41053035	1e-75	putative membrane related protein CP5 [Oryza sativa Japonica Group]	NA	NA	NA	NA	NA	NA	NA	NA	NA
Ob_00711	GI:218189961	1e-136	hypothetical protein OsI_05667 [Oryza sativa Indica Group]	NA	NA	NA	NA	NA	NA	NA	NA	NA
Ob_00712	GI:115474713	8e-97	Os08g0137100 [Oryza sativa Japonica Group]	GO:0009536;	Q8VZY6	FIE2	3e-89	Zea mays	Polycomb group protein FIE2	K11462	EED; polycomb protein EED	NA
Ob_00713	GI:297600424	4e-139	Os03g0182700 [Oryza sativa Japonica Group]	GO:0001731;GO:0003723;GO:0003743;GO:0005737;GO:0005829;GO:0005852;GO:0006364;GO:0006412;GO:0006413;GO:0006446;GO:0016282;GO:0033290;GO:0043022;	Q94HF1	TIF3K1	7e-141	Oryza sativa subsp. japonica	Eukaryotic translation initiation factor 3 subunit K	K15028	EIF3K; translation initiation factor 3 subunit K	NA
Ob_00714	GI:527203601	2e-17	hypothetical protein M569_04751, partial [Genlisea aurea]	NA	O24648	LE	4e-11	Pisum sativum	Gibberellin 3-beta-dioxygenase 1	NA	NA	NA
Ob_00715	GI:527203601	2e-43	hypothetical protein M569_04751, partial [Genlisea aurea]	NA	Q39103	GA3OX1	2e-40	Arabidopsis thaliana	Gibberellin 3-beta-dioxygenase 1	K04124	E1.14.11.15; gibberellin 3-beta-dioxygenase [EC:1.14.11.15]	Diterpenoid biosynthesis [PATH:ko00904];
Ob_00716	GI:508707539	7e-52	Ankyrin repeat family protein, putative [Theobroma cacao]	NA	Q4UMH6	RF_0381	1e-18	Rickettsia felis (strain ATCC VR-1525 / URRWXCal2)	Putative ankyrin repeat protein RF_0381	NA	NA	NA
Ob_00717	NA	NA	NA	NA	NA	NA	NA	NA	NA	NA	NA	NA
Ob_00718	NA	NA	NA	NA	NA	NA	NA	NA	NA	NA	NA	NA
Ob_00719	GI:218193635	3e-105	hypothetical protein OsI_13266 [Oryza sativa Indica Group]	GO:0004794;GO:0006520;GO:0009097;GO:0030170;GO:0009536;GO:0003700;GO:0005622;GO:0006355;GO:0003824;GO:0006094;GO:0007010;GO:0008152;GO:0008652;GO:0009082;GO:0009507;GO:0010498;GO:0016829;	Q9ZSS6	OMR1	2e-60	Arabidopsis thaliana	Threonine dehydratase biosynthetic, chloroplastic	K01754	E4.3.1.19; threonine dehydratase [EC:4.3.1.19]	Carbon metabolism [PATH:ko01200];Biosynthesis of amino acids [PATH:ko01230];Glycine, serine and threonine metabolism [PATH:ko00260];Valine, leucine and isoleucine biosynthesis [PATH:ko00290];
Ob_00720	NA	NA	NA	NA	NA	NA	NA	NA	NA	NA	NA	NA
Ob_00721	GI:548852099	1e-32	hypothetical protein AMTR_s00178p00038720 [Amborella trichopoda]	NA	Q9LX14	UFC	4e-15	Arabidopsis thaliana	Protein UPSTREAM OF FLC	NA	NA	NA
Ob_00722	GI:255587677	5e-29	conserved hypothetical protein [Ricinus communis]	NA	Q9LK03	PERK2	6e-07	Arabidopsis thaliana	Proline-rich receptor-like protein kinase PERK2	NA	NA	NA
Ob_00723	NA	NA	NA	NA	NA	NA	NA	NA	NA	NA	NA	NA
Ob_00724	GI:460381127	1e-41	PREDICTED: uncharacterized protein LOC101254779 [Solanum lycopersicum]	NA	F4JRP8	At4g24790	2e-20	Arabidopsis thaliana	Protein STICHEL-like 2	NA	NA	NA
Ob_00725	GI:386870489	7e-86	catalase [Sesamum indicum]	GO:0004096;GO:0004601;GO:0005777;GO:0006979;GO:0016491;GO:0020037;GO:0042744;GO:0046872;GO:0055114;GO:0009845;GO:0005634;GO:0009514;GO:0005515;GO:0005739;GO:0005982;GO:0006995;GO:0008219;GO:0009409;GO:0009416;GO:0009507;GO:0009648;GO:0009970;GO:0010319;GO:0016036;GO:0022626;GO:0045454;GO:0050897;GO:0005618;GO:0009737;GO:0009941;GO:0042542;GO:0046686;GO:0005737;	P17598	CAT1	3e-87	Gossypium hirsutum	Catalase isozyme 1	K03781	katE; catalase [EC:1.11.1.6]	Glyoxylate and dicarboxylate metabolism [PATH:ko00630];Tryptophan metabolism [PATH:ko00380];FoxO signaling pathway [PATH:ko04068];Peroxisome [PATH:ko04146];Amyotrophic lateral sclerosis (ALS) [PATH:ko05014];
Ob_00726	GI:296086456	2e-97	unnamed protein product [Vitis vinifera]	NA	Q0WVK7	At1g05670	2e-86	Arabidopsis thaliana	Pentatricopeptide repeat-containing protein At1g05670, mitochondrial	NA	NA	NA
Ob_00727	GI:115473567	7e-82	Os07g0634600 [Oryza sativa Japonica Group]	GO:0016023;	NA	NA	NA	NA	NA	NA	NA	NA
Ob_00728	GI:218184704	1e-75	hypothetical protein OsI_33953 [Oryza sativa Indica Group]	GO:0000151;GO:0004842;GO:0005618;GO:0005730;GO:0009507;GO:0016567;GO:0016874;GO:0042742;GO:0046686;	Q9AV81	PUB72	3e-77	Oryza sativa subsp. japonica	U-box domain-containing protein 72	K10599	PRPF19; pre-mRNA-processing factor 19 [EC:6.3.2.19]	Spliceosome [PATH:ko03040];Ubiquitin mediated proteolysis [PATH:ko04120];
Ob_00729	GI:115482422	0	Os10g0466300 [Oryza sativa Japonica Group]	GO:0000151;GO:0004842;GO:0005618;GO:0005730;GO:0009507;GO:0016567;GO:0016874;GO:0042742;GO:0046686;GO:0002376;GO:0003677;GO:0005634;GO:0005681;GO:0006281;GO:0006397;GO:0006499;GO:0006952;GO:0006974;GO:0008380;GO:0045087;GO:0080008;GO:0001510;GO:0006094;GO:0006096;GO:0006626;GO:0009640;GO:0009651;GO:0010388;	Q9AV81	PUB72	0	Oryza sativa subsp. japonica	U-box domain-containing protein 72	K10599	PRPF19; pre-mRNA-processing factor 19 [EC:6.3.2.19]	Spliceosome [PATH:ko03040];Ubiquitin mediated proteolysis [PATH:ko04120];
Ob_00730	GI:115466248	1e-35	Os06g0136000 [Oryza sativa Japonica Group]	GO:0005773;GO:0005774;GO:0005794;GO:0005886;GO:0009506;GO:0016020;	Q9FHM7	HIR4	4e-31	Arabidopsis thaliana	Hypersensitive-induced response protein 4	NA	NA	NA
Ob_00731	GI:108705883	7e-29	1,3-beta-glucan synthase component bgs3, putative, expressed [Oryza sativa Japonica Group]	GO:0000148;GO:0003843;GO:0006075;GO:0016020;GO:0005739;	Q9SFU6	CALS9	4e-24	Arabidopsis thaliana	Callose synthase 9	NA	NA	NA
Ob_00732	GI:222624156	2e-86	hypothetical protein OsJ_09326 [Oryza sativa Japonica Group]	GO:0005507;GO:0005773;GO:0005886;GO:0006101;GO:0006102;GO:0008152;GO:0009506;GO:0009651;GO:0048027;GO:0048046;GO:0051539;GO:0009536;GO:0000302;GO:0000303;GO:0003994;GO:0005524;GO:0005618;GO:0005739;GO:0005774;GO:0005829;GO:0006094;GO:0006096;GO:0006097;GO:0006099;GO:0006486;GO:0006487;GO:0006511;GO:0006833;GO:0006972;GO:0006979;GO:0007030;GO:0009266;GO:0009507;GO:0009570;GO:0009733;GO:0009737;GO:…	P49608	NA	3e-74	Cucurbita maxima	Aconitate hydratase, cytoplasmic	K01681	ACO; aconitate hydratase [EC:4.2.1.3]	Carbon metabolism [PATH:ko01200];2-Oxocarboxylic acid metabolism [PATH:ko01210];Biosynthesis of amino acids [PATH:ko01230];Citrate cycle (TCA cycle) [PATH:ko00020];Glyoxylate and dicarboxylate metabolism [PATH:ko00630];Carbon fixation pathways in prokaryotes [PATH:ko00720];
Ob_00733	GI:222624156	0	hypothetical protein OsJ_09326 [Oryza sativa Japonica Group]	GO:0005507;GO:0005773;GO:0005886;GO:0006101;GO:0006102;GO:0008152;GO:0009506;GO:0009651;GO:0048027;GO:0048046;GO:0051539;GO:0009536;GO:0000302;GO:0000303;GO:0003994;GO:0005524;GO:0005618;GO:0005739;GO:0005774;GO:0005829;GO:0006094;GO:0006096;GO:0006097;GO:0006099;GO:0006486;GO:0006487;GO:0006511;GO:0006833;GO:0006972;GO:0006979;GO:0007030;GO:0009266;GO:0009507;GO:0009570;GO:0009733;GO:0009737;GO:…	Q6YZX6	Os08g0191100	0	Oryza sativa subsp. japonica	Putative aconitate hydratase, cytoplasmic	K01681	ACO; aconitate hydratase [EC:4.2.1.3]	Carbon metabolism [PATH:ko01200];2-Oxocarboxylic acid metabolism [PATH:ko01210];Biosynthesis of amino acids [PATH:ko01230];Citrate cycle (TCA cycle) [PATH:ko00020];Glyoxylate and dicarboxylate metabolism [PATH:ko00630];Carbon fixation pathways in prokaryotes [PATH:ko00720];
Ob_00734	GI:156616771	4e-34	SMLII [Salvia miltiorrhiza]	NA	Q39529	NA	2e-25	Cladrastis kentukea	Agglutinin-2	NA	NA	NA
Ob_00735	GI:77556627	2e-151	amino acid permease family protein, putative, expressed [Oryza sativa Japonica Group]	GO:0003333;GO:0015171;GO:0016020;GO:0016021;GO:0005739;	Q9ASS7	CAT2	4e-116	Arabidopsis thaliana	Cationic amino acid transporter 2, vacuolar	NA	NA	NA
Ob_00736	GI:218187279	0	hypothetical protein OsI_39176 [Oryza sativa Indica Group]	GO:0003333;GO:0015171;GO:0016020;GO:0016021;GO:0005739;	Q9ASS7	CAT2	7e-107	Arabidopsis thaliana	Cationic amino acid transporter 2, vacuolar	K13863	SLC7A1; solute carrier family 7 (cationic amino acid transporter), member 1	MicroRNAs in cancer [PATH:ko05206];
Ob_00737	NA	NA	NA	NA	NA	NA	NA	NA	NA	NA	NA	NA
Ob_00738	GI:115437194	4e-100	Os01g0528800 [Oryza sativa Japonica Group]	GO:0003824;GO:0004022;GO:0005794;GO:0005829;GO:0005886;GO:0009506;GO:0044237;GO:0046482;GO:0050662;GO:0055114;	Q9S9N9	CCR1	7e-41	Arabidopsis thaliana	Cinnamoyl-CoA reductase 1	NA	NA	NA
Ob_00739	GI:115483200	0	Os10g0542200 [Oryza sativa Japonica Group]	NA	Q9SII8	DSK2B	1e-101	Arabidopsis thaliana	Ubiquitin domain-containing protein DSK2b	K04523	UBQLN; ubiquilin	Protein processing in endoplasmic reticulum [PATH:ko04141];
Ob_00740	NA	NA	NA	NA	NA	NA	NA	NA	NA	NA	NA	NA
Ob_00741	GI:22830265	6e-61	putative tRNA synthetase [Oryza sativa Japonica Group]	GO:0000166;GO:0004812;GO:0004818;GO:0005524;GO:0005737;GO:0005829;GO:0006412;GO:0006418;GO:0006424;GO:0016874;GO:0016876;GO:0043039;GO:0009536;GO:0006094;GO:0007010;GO:0009165;GO:0010498;	P46655	GUS1	6e-24	Saccharomyces cerevisiae (strain ATCC 204508 / S288c)	Glutamate--tRNA ligase, cytoplasmic	NA	NA	NA
Ob_00742	NA	NA	NA	NA	NA	NA	NA	NA	NA	NA	NA	NA
Ob_00743	NA	NA	NA	NA	NA	NA	NA	NA	NA	NA	NA	NA
Ob_00744	NA	NA	NA	NA	NA	NA	NA	NA	NA	NA	NA	NA
Ob_00745	NA	NA	NA	NA	NA	NA	NA	NA	NA	NA	NA	NA
Ob_00746	GI:359473025	6e-65	PREDICTED: uncharacterized protein LOC100266416 [Vitis vinifera]	NA	NA	NA	NA	NA	NA	NA	NA	NA
Ob_00747	GI:115445109	3e-177	Os02g0224300 [Oryza sativa Japonica Group]	GO:0016023;	P10388	GLU-1D-1D	6e-18	Triticum aestivum	Glutenin, high molecular weight subunit DX5	NA	NA	NA
Ob_00748	GI:29370370	4e-63	WD repeat protein [Oryza sativa Japonica Group]	NA	Q8BHB4	Wdr3	2e-10	Mus musculus	WD repeat-containing protein 3	NA	NA	NA
Ob_00749	GI:460377167	3e-74	PREDICTED: probable methyltransferase PMT15-like [Solanum lycopersicum]	NA	Q9ZPH9	At4g00750	1e-66	Arabidopsis thaliana	Probable methyltransferase PMT15	NA	NA	NA
Ob_00750	GI:470130103	3e-64	PREDICTED: palmitoyl-acyl carrier protein thioesterase, chloroplastic-like [Fragaria vesca subsp. vesca]	NA	Q9SJE2	FATB	2e-43	Arabidopsis thaliana	Palmitoyl-acyl carrier protein thioesterase, chloroplastic	NA	NA	NA
Ob_00751	NA	NA	NA	NA	NA	NA	NA	NA	NA	NA	NA	NA
Ob_00752	GI:18076583	6e-24	putative receptor-like serine-threonine protein kinase [Solanum tuberosum]	NA	Q9M0X5	CRK25	2e-16	Arabidopsis thaliana	Cysteine-rich receptor-like protein kinase 25	NA	NA	NA
Ob_00753	GI:462417208	2e-38	hypothetical protein PRUPE_ppa025123mg, partial [Prunus persica]	NA	Q8VXX4	RFC3	1e-17	Arabidopsis thaliana	Replication factor C subunit 3	K10756	RFC3_5; replication factor C subunit 3/5	DNA replication [PATH:ko03030];Nucleotide excision repair [PATH:ko03420];Mismatch repair [PATH:ko03430];
Ob_00754	GI:222623423	7e-88	hypothetical protein OsJ_07892 [Oryza sativa Japonica Group]	GO:0003676;GO:0005515;GO:0003723;GO:0004521;GO:0005634;GO:0005737;GO:0005829;GO:0006306;GO:0006342;GO:0006346;GO:0006351;GO:0006355;GO:0006417;GO:0006952;GO:0007062;GO:0007155;GO:0007267;GO:0007275;GO:0009616;GO:0009733;GO:0009793;GO:0009850;GO:0009855;GO:0009880;GO:0009887;GO:0009926;GO:0009955;GO:0009965;GO:0010014;GO:0010050;GO:0010051;GO:0010072;GO:0010073;GO:0010090;GO:0010218;GO:0010228;GO:…	Q6EU14	AGO1A	1e-89	Oryza sativa subsp. japonica	Protein argonaute 1A	NA	NA	NA
Ob_00755	NA	NA	NA	NA	NA	NA	NA	NA	NA	NA	NA	NA
Ob_00756	GI:302791111	1e-13	hypothetical protein SELMODRAFT_417276 [Selaginella moellendorffii]	NA	P21997	NA	2e-12	Volvox carteri	Sulfated surface glycoprotein 185	NA	NA	NA
Ob_00757	GI:297740786	1e-46	unnamed protein product [Vitis vinifera]	NA	Q8RXD4	BRCA1	9e-43	Arabidopsis thaliana	Protein BREAST CANCER SUSCEPTIBILITY 1 homolog	NA	NA	NA
Ob_00758	GI:47777385	4e-90	putative 40S ribosomal protein S4 [Oryza sativa Japonica Group]	GO:0003723;GO:0003735;GO:0005622;GO:0005730;GO:0005737;GO:0005829;GO:0005840;GO:0006412;GO:0016020;GO:0019843;GO:0022626;GO:0022627;GO:0030529;GO:0001510;GO:0005515;GO:0005774;GO:0009220;GO:0005886;GO:0009507;GO:0005634;GO:0044391;GO:0031369;GO:0003729;GO:0008150;	O22424	RPS4	5e-87	Zea mays	40S ribosomal protein S4	K02987	RP-S4e; small subunit ribosomal protein S4e	Ribosome [PATH:ko03010];
Ob_00759	GI:550329200	3e-46	hypothetical protein POPTR_0010s06250g [Populus trichocarpa]	NA	Q75AF5	IMH1	2e-08	Ashbya gossypii (strain ATCC 10895 / CBS 109.51 / FGSC 9923 / NRRL Y-1056)	Golgin IMH1	NA	NA	NA
Ob_00760	GI:222630762	2e-94	hypothetical protein OsJ_17698 [Oryza sativa Japonica Group]	GO:0072546;GO:0016023;GO:0016020;GO:0005773;GO:0005774;GO:0005783;GO:0005794;GO:0005886;	Q5ZL00	EMC1	3e-15	Gallus gallus	ER membrane protein complex subunit 1	NA	NA	NA
Ob_00761	GI:508725881	3e-21	Phospholipase C 2 [Theobroma cacao]	GO:0004435;GO:0004871;GO:0005509;GO:0005886;GO:0006629;GO:0007165;GO:0008081;GO:0016020;GO:0016042;GO:0016787;GO:0030048;GO:0035556;GO:0051645;GO:0051646;GO:0060151;	Q8GV43	PLC6	6e-13	Arabidopsis thaliana	Phosphoinositide phospholipase C 6	NA	NA	NA
Ob_00762	GI:462413442	6e-71	hypothetical protein PRUPE_ppa018288mg, partial [Prunus persica]	NA	Q5SVZ6	ZMYM1	1e-11	Homo sapiens	Zinc finger MYM-type protein 1	NA	NA	NA
Ob_00763	NA	NA	NA	NA	NA	NA	NA	NA	NA	NA	NA	NA
Ob_00764	GI:557548726	2e-23	hypothetical protein CICLE_v10014769mg [Citrus clementina]	GO:0005215;GO:0005739;GO:0006810;GO:0006814;GO:0006833;GO:0009507;GO:0009528;GO:0009534;GO:0009536;GO:0009624;GO:0009651;GO:0009706;GO:0009750;GO:0009832;GO:0009941;GO:0015131;GO:0015139;GO:0015140;GO:0015729;GO:0015742;GO:0016020;GO:0016021;GO:0016049;GO:0016126;GO:0019676;GO:0030243;GO:0055085;GO:0071423;GO:1902356;GO:0015743;	Q41364	DIT1	1e-24	Spinacia oleracea	Dicarboxylate transporter 1, chloroplastic	NA	NA	NA
Ob_00765	NA	NA	NA	NA	NA	NA	NA	NA	NA	NA	NA	NA
Ob_00766	GI:215740660	1e-65	unnamed protein product [Oryza sativa Japonica Group]	GO:0000166;GO:0004672;GO:0004674;GO:0005524;GO:0005886;GO:0006468;GO:0016301;GO:0016310;GO:0016772;GO:0009536;	Q9ZVM9	At1g54610	3e-09	Arabidopsis thaliana	Probable serine/threonine-protein kinase At1g54610	NA	NA	NA
Ob_00767	GI:215740660	2e-132	unnamed protein product [Oryza sativa Japonica Group]	GO:0000166;GO:0004672;GO:0004674;GO:0005524;GO:0005886;GO:0006468;GO:0016301;GO:0016310;GO:0016772;GO:0009536;	NA	NA	NA	NA	NA	NA	NA	NA
Ob_00768	NA	NA	NA	NA	NA	NA	NA	NA	NA	NA	NA	NA
Ob_00769	NA	NA	NA	NA	NA	NA	NA	NA	NA	NA	NA	NA
Ob_00770	NA	NA	NA	NA	NA	NA	NA	NA	NA	NA	NA	NA
Ob_00771	NA	NA	NA	NA	NA	NA	NA	NA	NA	NA	NA	NA
Ob_00772	NA	NA	NA	NA	NA	NA	NA	NA	NA	NA	NA	NA
Ob_00773	NA	NA	NA	NA	NA	NA	NA	NA	NA	NA	NA	NA
Ob_00774	NA	NA	NA	NA	NA	NA	NA	NA	NA	NA	NA	NA
Ob_00775	GI:460393390	1e-36	PREDICTED: sister chromatid cohesion protein PDS5 homolog A-like [Solanum lycopersicum]	NA	NA	NA	NA	NA	NA	NA	NA	NA
Ob_00776	GI:115444503	0	Os02g0171100 [Oryza sativa Japonica Group]	GO:0006006;GO:0016491;GO:0016620;GO:0050661;GO:0051287;GO:0055114;GO:0009536;GO:0005507;GO:0005975;GO:0008270;GO:0009555;GO:0016020;GO:0048658;GO:0080022;GO:0080144;GO:0004365;GO:0006096;GO:0009507;GO:0009570;	Q5E924	GAPCP2	0	Arabidopsis thaliana	Glyceraldehyde-3-phosphate dehydrogenase GAPCP2, chloroplastic	K00134	GAPDH; glyceraldehyde 3-phosphate dehydrogenase [EC:1.2.1.12]	Carbon metabolism [PATH:ko01200];Biosynthesis of amino acids [PATH:ko01230];Glycolysis / Gluconeogenesis [PATH:ko00010];Carbon fixation in photosynthetic organisms [PATH:ko00710];HIF-1 signaling pathway [PATH:ko04066];Alzheimer's disease [PATH:ko05010];
Ob_00777	GI:115444503	6e-22	Os02g0171100 [Oryza sativa Japonica Group]	GO:0006006;GO:0016491;GO:0016620;GO:0050661;GO:0051287;GO:0055114;GO:0009536;GO:0005507;GO:0005975;GO:0008270;GO:0009555;GO:0016020;GO:0048658;GO:0080022;GO:0080144;GO:0004365;GO:0006096;GO:0009507;GO:0009570;	Q9SAJ6	GAPCP1	2e-19	Arabidopsis thaliana	Glyceraldehyde-3-phosphate dehydrogenase GAPCP1, chloroplastic	NA	NA	NA
Ob_00778	NA	NA	NA	NA	NA	NA	NA	NA	NA	NA	NA	NA
Ob_00779	NA	NA	NA	NA	NA	NA	NA	NA	NA	NA	NA	NA
Ob_00780	GI:2281705	2e-71	ethylene responsive factor [Oryza sativa]	GO:0000155;GO:0000160;GO:0004871;GO:0005524;GO:0007165;GO:0016020;GO:0016310;GO:0016772;GO:0023014;GO:0004673;GO:0000156;GO:0000166;GO:0002237;GO:0005515;GO:0005783;GO:0005789;GO:0006952;GO:0007623;GO:0009408;GO:0009625;GO:0009651;GO:0009690;GO:0009723;GO:0009727;GO:0009733;GO:0009736;GO:0009737;GO:0009739;GO:0009873;GO:0010105;GO:0010119;GO:0010182;GO:0016021;GO:0016301;GO:0016740;GO:0018106;GO:…	O82436	ETR1	1e-57	Cucumis melo var. cantalupensis	Ethylene receptor 1	NA	NA	NA
Ob_00781	GI:115452287	8e-96	Os03g0281600 [Oryza sativa Japonica Group]	GO:0000166;GO:0005524;GO:0006812;GO:0008152;GO:0016020;GO:0016021;GO:0016787;GO:0019829;GO:0046872;GO:0015662;	Q9XES1	ECA4	2e-72	Arabidopsis thaliana	Calcium-transporting ATPase 4, endoplasmic reticulum-type	NA	NA	NA
Ob_00782	GI:24796816	0	putative calcium ATPase [Oryza sativa Japonica Group]	GO:0000166;GO:0005524;GO:0006812;GO:0008152;GO:0016020;GO:0016021;GO:0016787;GO:0019829;GO:0046872;GO:0015662;	Q9XES1	ECA4	0	Arabidopsis thaliana	Calcium-transporting ATPase 4, endoplasmic reticulum-type	K01537	E3.6.3.8; Ca2+-transporting ATPase [EC:3.6.3.8]	NA
Ob_00783	GI:297804152	5e-12	hypothetical protein ARALYDRAFT_354764 [Arabidopsis lyrata subsp. lyrata]	NA	NA	NA	NA	NA	NA	NA	NA	NA
Ob_00784	NA	NA	NA	NA	NA	NA	NA	NA	NA	NA	NA	NA
Ob_00785	GI:115451123	2e-77	Os03g0180400 [Oryza sativa Japonica Group]	GO:0000502;GO:0004175;GO:0004298;GO:0005634;GO:0005737;GO:0005774;GO:0005829;GO:0005839;GO:0006508;GO:0006511;GO:0008233;GO:0010043;GO:0016787;GO:0019773;GO:0051603;GO:0010045;GO:0032025;GO:0046686;GO:0003674;GO:0022626;	Q9LSU3	PAA1	3e-79	Oryza sativa subsp. japonica	Proteasome subunit alpha type-6	K02730	PSMA6; 20S proteasome subunit alpha 1 [EC:3.4.25.1]	Proteasome [PATH:ko03050];
Ob_00786	NA	NA	NA	NA	NA	NA	NA	NA	NA	NA	NA	NA
Ob_00787	GI:297601927	3e-57	Os03g0826600 [Oryza sativa Japonica Group]	NA	Q8L7Y9	NPC1	1e-36	Arabidopsis thaliana	Non-specific phospholipase C1	NA	NA	NA
Ob_00788	GI:149391754	2e-84	hydrolase [Oryza sativa Indica Group]	GO:0008152;GO:0016787;GO:0016788;GO:0005739;	Q8L7Y9	NPC1	1e-67	Arabidopsis thaliana	Non-specific phospholipase C1	NA	NA	NA
Ob_00789	GI:527199530	4e-44	hypothetical protein M569_07496, partial [Genlisea aurea]	NA	A2RVM0	TIC32	2e-29	Arabidopsis thaliana	Short-chain dehydrogenase TIC 32, chloroplastic	NA	NA	NA
Ob_00790	GI:255538816	4e-23	conserved hypothetical protein [Ricinus communis]	NA	NA	NA	NA	NA	NA	NA	NA	NA
Ob_00791	GI:357509185	2e-11	Cc-nbs-lrr resistance protein [Medicago truncatula]	NA	NA	NA	NA	NA	NA	NA	NA	NA
Ob_00792	GI:115463787	8e-81	Os05g0402300 [Oryza sativa Japonica Group]	GO:0016020;GO:0016021;	Q94A20	At4g15470	4e-54	Arabidopsis thaliana	BI1-like protein	K06890	NA	NA
Ob_00793	GI:115472865	5e-119	Os07g0568600 [Oryza sativa Japonica Group]	GO:0000166;GO:0004672;GO:0004674;GO:0005509;GO:0005524;GO:0005886;GO:0006468;GO:0016020;GO:0016301;GO:0016310;GO:0016740;GO:0016772;GO:0046872;GO:0000165;GO:0004698;GO:0005515;GO:0005634;GO:0005737;GO:0006612;GO:0007154;GO:0007165;GO:0009409;GO:0009414;GO:0009506;GO:0009611;GO:0009651;GO:0009723;GO:0009733;GO:0009737;GO:0009738;GO:0009753;GO:0009862;GO:0009863;GO:0009867;GO:0009963;GO:0010200;GO:…	Q42438	CPK8	3e-85	Arabidopsis thaliana	Calcium-dependent protein kinase 8	NA	NA	NA
Ob_00794	GI:125572424	2e-81	hypothetical protein OsJ_03866 [Oryza sativa Japonica Group]	GO:0004672;GO:0004674;GO:0005524;GO:0006468;GO:0016020;GO:0016021;GO:0016772;GO:0016023;GO:0016301;GO:0016310;	Q9LT96	At5g49770	1e-23	Arabidopsis thaliana	Probable leucine-rich repeat receptor-like protein kinase At5g49770	NA	NA	NA
Ob_00795	GI:470147916	2e-41	PREDICTED: glucan endo-1,3-beta-glucosidase 11-like isoform 2 [Fragaria vesca subsp. vesca]	NA	Q8L868	At1g32860	1e-38	Arabidopsis thaliana	Glucan endo-1,3-beta-glucosidase 11	NA	NA	NA
Ob_00796	GI:460401674	7e-61	PREDICTED: probable anion transporter 3, chloroplastic-like [Solanum lycopersicum]	GO:0005315;GO:0009507;GO:0009536;GO:0015706;GO:0016020;GO:0016021;GO:0031969;GO:0055085;GO:0006810;GO:0006811;	Q7XJR2	ANTR3	6e-54	Arabidopsis thaliana	Probable anion transporter 3, chloroplastic	NA	NA	NA
Ob_00797	GI:297740043	1e-28	unnamed protein product [Vitis vinifera]	NA	P05181	CYP2E1	5e-09	Homo sapiens	Cytochrome P450 2E1	NA	NA	NA
Ob_00798	NA	NA	NA	NA	NA	NA	NA	NA	NA	NA	NA	NA
Ob_00799	NA	NA	NA	NA	NA	NA	NA	NA	NA	NA	NA	NA
Ob_00800	GI:108864676	3e-88	ATP-citrate synthase, putative, expressed [Oryza sativa Japonica Group]	GO:0000166;GO:0003878;GO:0005524;GO:0005737;GO:0005829;GO:0006085;GO:0006623;GO:0006629;GO:0009346;GO:0016740;GO:0016746;	Q2QZ86	ACLA-2	2e-89	Oryza sativa subsp. japonica	ATP-citrate synthase alpha chain protein 2	K01648	ACLY; ATP citrate (pro-S)-lyase [EC:2.3.3.8]	Citrate cycle (TCA cycle) [PATH:ko00020];Carbon fixation pathways in prokaryotes [PATH:ko00720];
Ob_00801	GI:115453089	2e-96	Os03g0358100 [Oryza sativa Japonica Group]	GO:0004601;GO:0004602;GO:0005829;GO:0006979;GO:0009407;GO:0009688;GO:0009827;GO:0009860;GO:0016491;GO:0055114;GO:0005783;GO:0005886;GO:0006623;GO:0006950;GO:0009793;GO:0016192;	Q8L910	GPX4	1e-74	Arabidopsis thaliana	Probable glutathione peroxidase 4	K00432	E1.11.1.9; glutathione peroxidase [EC:1.11.1.9]	Arachidonic acid metabolism [PATH:ko00590];Glutathione metabolism [PATH:ko00480];Thyroid hormone synthesis [PATH:ko04918];
Ob_00802	NA	NA	NA	NA	NA	NA	NA	NA	NA	NA	NA	NA
Ob_00803	GI:115455373	2e-147	Os03g0750800 [Oryza sativa Japonica Group]	NA	Q75LL6	ADA2	3e-149	Oryza sativa subsp. japonica	Transcriptional adapter ADA2	K11314	TADA2A; transcriptional adapter 2-alpha	NA
Ob_00804	GI:224140589	2e-50	predicted protein [Populus trichocarpa]	NA	Q9SCU5	WNK5	1e-48	Arabidopsis thaliana	Probable serine/threonine-protein kinase WNK5	NA	NA	NA
Ob_00805	NA	NA	NA	NA	NA	NA	NA	NA	NA	NA	NA	NA
Ob_00806	NA	NA	NA	NA	NA	NA	NA	NA	NA	NA	NA	NA
Ob_00807	NA	NA	NA	NA	NA	NA	NA	NA	NA	NA	NA	NA
Ob_00808	GI:125595764	3e-158	hypothetical protein OsJ_19827 [Oryza sativa Japonica Group]	GO:0004742;GO:0005759;GO:0006090;GO:0008152;GO:0016740;GO:0016746;GO:0045254;GO:0005739;GO:0005507;GO:0009507;GO:0009941;	Q8RWN9	At3g13930	3e-123	Arabidopsis thaliana	Dihydrolipoyllysine-residue acetyltransferase component 2 of pyruvate dehydrogenase complex, mitochondrial	K00627	DLAT; pyruvate dehydrogenase E2 component (dihydrolipoamide acetyltransferase) [EC:2.3.1.12]	Carbon metabolism [PATH:ko01200];Glycolysis / Gluconeogenesis [PATH:ko00010];Citrate cycle (TCA cycle) [PATH:ko00020];Pyruvate metabolism [PATH:ko00620];
Ob_00809	GI:218193856	0	hypothetical protein OsI_13786 [Oryza sativa Indica Group]	GO:0005783;GO:0008150;	Q5EAE0	ERGIC3	6e-59	Bos taurus	Endoplasmic reticulum-Golgi intermediate compartment protein 3	NA	NA	NA
Ob_00810	GI:110289366	9e-54	heavy-metal-associated domain-containing protein, putative, expressed [Oryza sativa Japonica Group]	GO:0030001;GO:0046872;GO:0016023;	NA	NA	NA	NA	NA	NA	NA	NA
Ob_00811	NA	NA	NA	NA	NA	NA	NA	NA	NA	NA	NA	NA
Ob_00812	GI:460412242	4e-56	PREDICTED: traB domain-containing protein-like [Solanum lycopersicum]	NA	Q9H4I3	TRABD	4e-11	Homo sapiens	TraB domain-containing protein	NA	NA	NA
Ob_00813	NA	NA	NA	NA	NA	NA	NA	NA	NA	NA	NA	NA
Ob_00814	GI:350534420	5e-73	leucine aminopeptidase 2, chloroplastic [Solanum lycopersicum]	GO:0004177;GO:0005622;GO:0005737;GO:0005773;GO:0005829;GO:0006094;GO:0006096;GO:0006508;GO:0006623;GO:0006833;GO:0006972;GO:0007030;GO:0008233;GO:0008235;GO:0009266;GO:0009570;GO:0009651;GO:0016787;GO:0019538;GO:0030145;GO:0046686;GO:0046872;GO:0009507;GO:0009536;GO:0010150;	Q42876	LAPA2	8e-75	Solanum lycopersicum	Leucine aminopeptidase 2, chloroplastic	NA	NA	NA
Ob_00815	NA	NA	NA	NA	NA	NA	NA	NA	NA	NA	NA	NA
Ob_00816	GI:3402755	3e-35	putative transposable element [Arabidopsis thaliana]	NA	P10978	NA	1e-25	Nicotiana tabacum	Retrovirus-related Pol polyprotein from transposon TNT 1-94	NA	NA	NA
Ob_00817	GI:115484503	2e-98	Os11g0183900 [Oryza sativa Japonica Group]	GO:0004190;GO:0005794;GO:0006508;GO:0008233;GO:0009505;GO:0016787;GO:0016023;	Q0IU52	ASP1	1e-41	Oryza sativa subsp. japonica	Aspartic proteinase Asp1	NA	NA	NA
Ob_00818	GI:358249016	4e-13	uncharacterized protein LOC100812818 [Glycine max]	NA	NA	NA	NA	NA	NA	NA	NA	NA
Ob_00819	NA	NA	NA	NA	NA	NA	NA	NA	NA	NA	NA	NA
Ob_00820	NA	NA	NA	NA	NA	NA	NA	NA	NA	NA	NA	NA
Ob_00821	GI:527196063	3e-10	hypothetical protein M569_09710 [Genlisea aurea]	NA	NA	NA	NA	NA	NA	NA	NA	NA
Ob_00822	NA	NA	NA	NA	NA	NA	NA	NA	NA	NA	NA	NA
Ob_00823	GI:71031078	5e-06	hypothetical protein [Theileria parva strain Muguga]	NA	NA	NA	NA	NA	NA	NA	NA	NA
Ob_00824	NA	NA	NA	NA	NA	NA	NA	NA	NA	NA	NA	NA
Ob_00825	NA	NA	NA	NA	NA	NA	NA	NA	NA	NA	NA	NA
Ob_00826	GI:470105919	2e-26	PREDICTED: uncharacterized protein LOC101308228 [Fragaria vesca subsp. vesca]	NA	Q9LX14	UFC	2e-18	Arabidopsis thaliana	Protein UPSTREAM OF FLC	NA	NA	NA
Ob_00827	GI:514825543	3e-12	PREDICTED: uncharacterized protein LOC101773123 [Setaria italica]	NA	NA	NA	NA	NA	NA	NA	NA	NA
Ob_00828	NA	NA	NA	NA	NA	NA	NA	NA	NA	NA	NA	NA
Ob_00829	NA	NA	NA	NA	NA	NA	NA	NA	NA	NA	NA	NA
Ob_00830	GI:225452580	1e-123	PREDICTED: metalloendoproteinase 1 [Vitis vinifera]	NA	P29136	NA	5e-66	Glycine max	Metalloendoproteinase 1	K01397	MMP7; matrix metalloproteinase-7 (matrilysin, uterine) [EC:3.4.24.23]	Wnt signaling pathway [PATH:ko04310];
Ob_00831	GI:115471777	3e-153	Os07g0424400 [Oryza sativa Japonica Group]	GO:0005886;GO:0008270;GO:0010214;GO:0016020;GO:0016021;GO:0016740;GO:0016757;GO:0016760;GO:0030244;GO:0046872;GO:0005794;GO:0009833;GO:0016049;GO:0043622;	Q69V23	CESA3	4e-155	Oryza sativa subsp. japonica	Probable cellulose synthase A catalytic subunit 3 [UDP-forming]	K10999	CESA; cellulose synthase A [EC:2.4.1.12]	NA
Ob_00832	GI:449462383	6e-11	PREDICTED: putative ribosomal RNA methyltransferase NOP2-like [Cucumis sativus]	GO:0003723;GO:0005730;GO:0005829;GO:0006364;GO:0008168;GO:0008283;GO:0008757;GO:0009965;GO:0010015;GO:0032259;GO:0009536;	NA	NA	NA	NA	NA	NA	NA	NA
Ob_00833	GI:115451853	1e-114	Os03g0243300 [Oryza sativa Japonica Group]	GO:0001653;GO:0005829;GO:0006511;GO:0006974;GO:0007165;GO:0008540;GO:0009408;GO:0009555;GO:0009651;GO:0009733;GO:0009735;GO:0009737;GO:0009744;GO:0010029;GO:0010150;GO:0016020;GO:0031593;GO:0043161;GO:0043248;GO:0048366;GO:0048455;GO:0048528;GO:0048767;GO:0051788;GO:0016023;	P55034	RPN10	3e-38	Arabidopsis thaliana	26S proteasome non-ATPase regulatory subunit 4 homolog	K03029	PSMD4; 26S proteasome regulatory subunit N10	Proteasome [PATH:ko03050];Epstein-Barr virus infection [PATH:ko05169];
Ob_00834	GI:125583424	6e-75	hypothetical protein OsJ_08108 [Oryza sativa Japonica Group]	NA	NA	NA	NA	NA	NA	NA	NA	NA
Ob_00835	GI:297733954	1e-08	unnamed protein product [Vitis vinifera]	NA	NA	NA	NA	NA	NA	NA	NA	NA
Ob_00836	NA	NA	NA	NA	NA	NA	NA	NA	NA	NA	NA	NA
Ob_00837	NA	NA	NA	NA	NA	NA	NA	NA	NA	NA	NA	NA
Ob_00838	NA	NA	NA	NA	NA	NA	NA	NA	NA	NA	NA	NA
Ob_00839	NA	NA	NA	NA	NA	NA	NA	NA	NA	NA	NA	NA
Ob_00840	NA	NA	NA	NA	NA	NA	NA	NA	NA	NA	NA	NA
Ob_00841	NA	NA	NA	NA	NA	NA	NA	NA	NA	NA	NA	NA
Ob_00842	GI:147769782	2e-09	hypothetical protein VITISV_029946 [Vitis vinifera]	NA	NA	NA	NA	NA	NA	NA	NA	NA
Ob_00843	NA	NA	NA	NA	NA	NA	NA	NA	NA	NA	NA	NA
Ob_00844	NA	NA	NA	NA	NA	NA	NA	NA	NA	NA	NA	NA
Ob_00845	GI:115458044	4e-129	Os04g0386600 [Oryza sativa Japonica Group]	NA	Q0QLE4	Dml	1e-13	Eubacterium barkeri	2,3-dimethylmalate lyase	NA	NA	NA
Ob_00846	GI:115458044	2e-78	Os04g0386600 [Oryza sativa Japonica Group]	NA	Q0QLE4	Dml	2e-32	Eubacterium barkeri	2,3-dimethylmalate lyase	NA	NA	NA
Ob_00847	GI:557532609	5e-06	hypothetical protein CICLE_v10012847mg [Citrus clementina]	NA	NA	NA	NA	NA	NA	NA	NA	NA
Ob_00848	NA	NA	NA	NA	NA	NA	NA	NA	NA	NA	NA	NA
Ob_00849	GI:115470953	3e-122	Os07g0187300 [Oryza sativa Japonica Group]	NA	P04929	NA	1e-16	Plasmodium lophurae	Histidine-rich glycoprotein	NA	NA	NA
Ob_00850	GI:125554408	6e-28	hypothetical protein OsI_22012 [Oryza sativa Indica Group]	GO:0003824;GO:0006633;GO:0008152;GO:0016740;GO:0016747;GO:0009536;	P23902	KAS12	2e-25	Hordeum vulgare	3-oxoacyl-[acyl-carrier-protein] synthase I, chloroplastic	NA	NA	NA
Ob_00851	GI:2267006	1e-92	endosperm lumenal binding protein [Oryza sativa]	GO:0000166;GO:0005524;GO:0016023;GO:0005618;GO:0005730;GO:0005773;GO:0005774;GO:0005794;GO:0005829;GO:0005886;GO:0009506;GO:0009507;GO:0010197;GO:0016020;GO:0016592;GO:0030433;GO:0034976;GO:0046686;GO:0008150;GO:0003674;GO:0005783;GO:0006950;GO:0016491;GO:0032440;GO:0055114;	P24067	BIPE2	2e-93	Zea mays	Luminal-binding protein 2	K09490	HSPA5; heat shock 70kDa protein 5	Protein export [PATH:ko03060];Protein processing in endoplasmic reticulum [PATH:ko04141];Thyroid hormone synthesis [PATH:ko04918];Prion diseases [PATH:ko05020];
Ob_00852	GI:2267006	9e-98	endosperm lumenal binding protein [Oryza sativa]	GO:0000166;GO:0005524;GO:0016023;GO:0005618;GO:0005730;GO:0005773;GO:0005774;GO:0005794;GO:0005829;GO:0005886;GO:0009506;GO:0009507;GO:0010197;GO:0016020;GO:0016592;GO:0030433;GO:0034976;GO:0046686;GO:0008150;GO:0003674;GO:0005783;GO:0006950;GO:0016491;GO:0032440;GO:0055114;	O24581	BIPE3	5e-98	Zea mays	Luminal-binding protein 3	K09490	HSPA5; heat shock 70kDa protein 5	Protein export [PATH:ko03060];Protein processing in endoplasmic reticulum [PATH:ko04141];Thyroid hormone synthesis [PATH:ko04918];Prion diseases [PATH:ko05020];
Ob_00853	GI:20152209	5e-150	phosphoenolpyruvate carboxylase [Nicotiana sylvestris]	GO:0003824;GO:0006099;GO:0008964;GO:0015977;GO:0016036;GO:0090378;GO:0005829;GO:0048046;GO:0051262;GO:0005737;GO:0016829;GO:0090377;GO:0016020;GO:0005515;GO:0006096;GO:0006833;GO:0006972;GO:0007030;GO:0008152;GO:0009266;GO:0009651;GO:0009744;GO:0009749;GO:0009750;GO:0015979;GO:0046686;GO:0006826;GO:0010106;GO:0010167;GO:0015706;	P29196	PPC1	4e-147	Solanum tuberosum	Phosphoenolpyruvate carboxylase	K01595	ppc; phosphoenolpyruvate carboxylase [EC:4.1.1.31]	Carbon metabolism [PATH:ko01200];Pyruvate metabolism [PATH:ko00620];Carbon fixation in photosynthetic organisms [PATH:ko00710];Carbon fixation pathways in prokaryotes [PATH:ko00720];Methane metabolism [PATH:ko00680];
Ob_00854	GI:51535585	3e-82	zinc finger (C3HC4-type RING finger)protein-like [Oryza sativa Japonica Group]	GO:0008270;GO:0008299;GO:0009414;GO:0010025;GO:0010143;GO:0010345;GO:1900490;GO:0016020;	F4JKK0	SUD1	2e-68	Arabidopsis thaliana	Probable E3 ubiquitin ligase SUD1	NA	NA	NA
Ob_00855	NA	NA	NA	NA	NA	NA	NA	NA	NA	NA	NA	NA
Ob_00856	GI:222622165	2e-143	hypothetical protein OsJ_05368 [Oryza sativa Japonica Group]	GO:0000502;GO:0002376;GO:0005515;GO:0005634;GO:0005737;GO:0005829;GO:0005886;GO:0006094;GO:0006511;GO:0007010;GO:0009506;GO:0009630;GO:0009751;GO:0010498;GO:0030163;GO:0030234;GO:0042176;GO:0043130;GO:0043161;GO:0043248;GO:0045087;GO:0050790;GO:0051726;GO:0051788;GO:0008540;	Q9SIV2	RPN1A	1e-105	Arabidopsis thaliana	26S proteasome non-ATPase regulatory subunit 2 homolog A	K03028	PSMD2; 26S proteasome regulatory subunit N1	Proteasome [PATH:ko03050];Epstein-Barr virus infection [PATH:ko05169];
Ob_00857	GI:508726068	1e-23	Uncharacterized protein isoform 1 [Theobroma cacao]	NA	NA	NA	NA	NA	NA	NA	NA	NA
Ob_00858	GI:115461390	4e-92	Os04g0682300 [Oryza sativa Japonica Group]	GO:0003824;GO:0004615;GO:0005515;GO:0005737;GO:0005829;GO:0006094;GO:0006096;GO:0006833;GO:0006972;GO:0007010;GO:0007030;GO:0008152;GO:0009266;GO:0009298;GO:0009651;GO:0010498;GO:0016853;GO:0019307;GO:0019853;GO:0019932;GO:0046686;	Q7XPW5	PMM	6e-94	Oryza sativa subsp. japonica	Phosphomannomutase	K17497	PMM; phosphomannomutase [EC:5.4.2.8]	Fructose and mannose metabolism [PATH:ko00051];Amino sugar and nucleotide sugar metabolism [PATH:ko00520];
Ob_00859	NA	NA	NA	NA	NA	NA	NA	NA	NA	NA	NA	NA
Ob_00860	NA	NA	NA	NA	NA	NA	NA	NA	NA	NA	NA	NA
Ob_00861	NA	NA	NA	NA	NA	NA	NA	NA	NA	NA	NA	NA
Ob_00862	GI:508714409	1e-34	F-box and associated interaction domains-containing protein, putative isoform 2, partial [Theobroma cacao]	NA	Q9SU30	CPR30	7e-19	Arabidopsis thaliana	F-box protein CPR30	NA	NA	NA
Ob_00863	GI:77552778	9e-18	trans-2-enoyl-CoA reductase, mitochondrial precursor, putative [Oryza sativa Japonica Group]	GO:0005507;GO:0005524;GO:0005634;GO:0008270;GO:0009507;GO:0016491;GO:0055114;GO:0005739;	Q8LCU7	At3g45770	9e-10	Arabidopsis thaliana	Probable trans-2-enoyl-CoA reductase, mitochondrial	NA	NA	NA
Ob_00864	NA	NA	NA	NA	NA	NA	NA	NA	NA	NA	NA	NA
Ob_00865	NA	NA	NA	NA	NA	NA	NA	NA	NA	NA	NA	NA
Ob_00866	GI:460366499	3e-19	PREDICTED: uncharacterized protein LOC101249485 [Solanum lycopersicum]	NA	NA	NA	NA	NA	NA	NA	NA	NA
Ob_00867	GI:108708245	6e-141	Villin-3, putative, expressed [Oryza sativa Japonica Group]	NA	O81645	VLN3	4e-49	Arabidopsis thaliana	Villin-3	NA	NA	NA
Ob_00868	NA	NA	NA	NA	NA	NA	NA	NA	NA	NA	NA	NA
Ob_00869	GI:147842263	1e-19	hypothetical protein VITISV_031602 [Vitis vinifera]	NA	NA	NA	NA	NA	NA	NA	NA	NA
Ob_00870	GI:374639393	3e-111	copalyl diphosphate synthase 3, partial [Salvia miltiorrhiza]	NA	O04408	NA	4e-75	Pisum sativum	Ent-copalyl diphosphate synthase, chloroplastic	K04120	E5.5.1.13; ent-copalyl diphosphate synthase [EC:5.5.1.13]	Diterpenoid biosynthesis [PATH:ko00904];
Ob_00871	GI:508720641	2e-21	Leucine-rich repeat containing protein [Theobroma cacao]	NA	Q7XBQ9	RGA2	5e-17	Solanum bulbocastanum	Disease resistance protein RGA2	NA	NA	NA
Ob_00872	NA	NA	NA	NA	NA	NA	NA	NA	NA	NA	NA	NA
Ob_00873	NA	NA	NA	NA	NA	NA	NA	NA	NA	NA	NA	NA
Ob_00874	GI:356569674	4e-35	PREDICTED: uncharacterized protein LOC100788433 [Glycine max]	NA	NA	NA	NA	NA	NA	NA	NA	NA
Ob_00875	GI:224087441	3e-33	predicted protein [Populus trichocarpa]	NA	P51105	DFR	8e-25	Gerbera hybrida	Dihydroflavonol-4-reductase	NA	NA	NA
Ob_00876	GI:255557265	2e-24	conserved hypothetical protein [Ricinus communis]	NA	NA	NA	NA	NA	NA	NA	NA	NA
Ob_00877	NA	NA	NA	NA	NA	NA	NA	NA	NA	NA	NA	NA
Ob_00878	NA	NA	NA	NA	NA	NA	NA	NA	NA	NA	NA	NA
Ob_00879	NA	NA	NA	NA	NA	NA	NA	NA	NA	NA	NA	NA
Ob_00880	NA	NA	NA	NA	NA	NA	NA	NA	NA	NA	NA	NA
Ob_00881	GI:224102537	6e-12	predicted protein [Populus trichocarpa]	NA	NA	NA	NA	NA	NA	NA	NA	NA
Ob_00882	NA	NA	NA	NA	NA	NA	NA	NA	NA	NA	NA	NA
Ob_00883	GI:125563873	2e-79	hypothetical protein OsI_31526 [Oryza sativa Indica Group]	GO:0008152;GO:0016491;GO:0016620;GO:0055114;GO:0004029;GO:0005575;GO:0006081;GO:0000303;GO:0005829;GO:0006950;GO:0009269;GO:0009651;GO:0009733;GO:0009737;GO:0009743;GO:0009873;GO:0015996;	Q9SYG7	ALDH7B4	1e-68	Arabidopsis thaliana	Aldehyde dehydrogenase family 7 member B4	K14085	ALDH7A1; aldehyde dehydrogenase family 7 member A1 [EC:1.2.1.31 1.2.1.8 1.2.1.3]	Biosynthesis of amino acids [PATH:ko01230];Glycolysis / Gluconeogenesis [PATH:ko00010];Ascorbate and aldarate metabolism [PATH:ko00053];Pyruvate metabolism [PATH:ko00620];Fatty acid degradation [PATH:ko00071];Glycerolipid metabolism [PATH:ko00561];Glycine, serine and threonine metabolism [PATH:ko00260];Valine, leucine and isoleucine degradation [PATH:ko00280];Lysine biosynthesis [PATH:ko00300];Ly…
Ob_00884	NA	NA	NA	NA	NA	NA	NA	NA	NA	NA	NA	NA
Ob_00885	NA	NA	NA	NA	NA	NA	NA	NA	NA	NA	NA	NA
Ob_00886	GI:527207998	3e-23	hypothetical protein M569_01650 [Genlisea aurea]	NA	NA	NA	NA	NA	NA	NA	NA	NA
Ob_00887	GI:15451259	2e-22	TdcA1-ORF2 [Daucus carota]	NA	Q8MP30	DDB_G0274557	2e-06	Dictyostelium discoideum	Uncharacterized histidine-rich protein DDB_G0274557	NA	NA	NA
Ob_00888	NA	NA	NA	NA	NA	NA	NA	NA	NA	NA	NA	NA
Ob_00889	GI:557553590	8e-18	hypothetical protein CICLE_v10009513mg [Citrus clementina]	NA	Q52KI8	Srrm1	3e-10	Mus musculus	Serine/arginine repetitive matrix protein 1	NA	NA	NA
Ob_00890	GI:108863042	2e-124	sucrose/H+ symporter family protein, expressed [Oryza sativa Japonica Group]	GO:0005886;GO:0005887;GO:0005985;GO:0006810;GO:0008515;GO:0008643;GO:0015293;GO:0015770;GO:0016020;GO:0016021;GO:0055085;GO:0005773;GO:0005801;	Q0ILJ3	SUT2	4e-124	Oryza sativa subsp. japonica	Sucrose transport protein SUT2	NA	NA	NA
Ob_00891	GI:460406810	3e-95	PREDICTED: mechanosensitive ion channel protein 8-like [Solanum lycopersicum]	NA	Q9LH74	MSL5	2e-88	Arabidopsis thaliana	Mechanosensitive ion channel protein 5	NA	NA	NA
Ob_00892	GI:22553074	1e-78	beta 1,3-glycosyltransferase-like protein III [Oryza sativa]	GO:0000139;GO:0005794;GO:0006486;GO:0008378;GO:0016020;GO:0016021;GO:0016740;GO:0016757;	Q8L7M1	B3GALT14	1e-67	Arabidopsis thaliana	Probable beta-1,3-galactosyltransferase 14	NA	NA	NA
Ob_00893	NA	NA	NA	NA	NA	NA	NA	NA	NA	NA	NA	NA
Ob_00894	GI:115453169	3e-158	Os03g0367900 [Oryza sativa Japonica Group]	NA	O73944	pcp	2e-15	Pyrococcus furiosus (strain ATCC 43587 / DSM 3638 / JCM 8422 / Vc1)	Pyrrolidone-carboxylate peptidase	K01304	E3.4.19.3; pyroglutamyl-peptidase [EC:3.4.19.3]	NA
Ob_00895	NA	NA	NA	NA	NA	NA	NA	NA	NA	NA	NA	NA
Ob_00896	GI:557551294	5e-32	hypothetical protein CICLE_v10014428mg [Citrus clementina]	NA	NA	NA	NA	NA	NA	NA	NA	NA
Ob_00897	GI:527183507	2e-14	hypothetical protein M569_16953, partial [Genlisea aurea]	NA	Q76CU2	PDR1	3e-15	Nicotiana tabacum	Pleiotropic drug resistance protein 1	NA	NA	NA
Ob_00898	GI:222618191	1e-78	hypothetical protein OsJ_01291 [Oryza sativa Japonica Group]	GO:0005516;GO:0005783;GO:0006952;GO:0042742;GO:0016023;	Q5NBP9	Os01g0276800	2e-80	Oryza sativa subsp. japonica	Glucosidase 2 subunit beta	K08288	PRKCSH; protein kinase C substrate 80K-H	Protein processing in endoplasmic reticulum [PATH:ko04141];
Ob_00899	NA	NA	NA	NA	NA	NA	NA	NA	NA	NA	NA	NA
Ob_00900	NA	NA	NA	NA	NA	NA	NA	NA	NA	NA	NA	NA
Ob_00901	GI:115436572	2e-55	Os01g0367900 [Oryza sativa Japonica Group]	GO:0000226;GO:0000911;GO:0003676;GO:0003677;GO:0003682;GO:0004386;GO:0005515;GO:0005524;GO:0005634;GO:0006259;GO:0006261;GO:0006306;GO:0006338;GO:0006342;GO:0006346;GO:0007126;GO:0008283;GO:0010228;GO:0010413;GO:0016246;GO:0016572;GO:0016818;GO:0031047;GO:0031491;GO:0033044;GO:0043044;GO:0045492;GO:0051567;	Q7G8Y3	Os01g0367900	3e-57	Oryza sativa subsp. japonica	Probable chromatin-remodeling complex ATPase chain	NA	NA	NA
Ob_00902	NA	NA	NA	NA	NA	NA	NA	NA	NA	NA	NA	NA
Ob_00903	NA	NA	NA	NA	NA	NA	NA	NA	NA	NA	NA	NA
Ob_00904	NA	NA	NA	NA	NA	NA	NA	NA	NA	NA	NA	NA
Ob_00905	GI:218199814	0	hypothetical protein OsI_26411 [Oryza sativa Indica Group]	GO:0000221;GO:0000325;GO:0000902;GO:0005773;GO:0005774;GO:0005794;GO:0005886;GO:0006486;GO:0006623;GO:0006810;GO:0006811;GO:0006816;GO:0007030;GO:0007033;GO:0009507;GO:0009651;GO:0015991;GO:0015992;GO:0016020;GO:0016049;GO:0016820;GO:0046961;GO:0048193;	Q84ZC0	Os07g0549700	0	Oryza sativa subsp. japonica	Probable V-type proton ATPase subunit H	K02144	ATPeV1H; V-type H+-transporting ATPase subunit H	Oxidative phosphorylation [PATH:ko00190];Phagosome [PATH:ko04145];Lysosome [PATH:ko04142];Synaptic vesicle cycle [PATH:ko04721];Rheumatoid arthritis [PATH:ko05323];Vibrio cholerae infection [PATH:ko05110];Epithelial cell signaling in Helicobacter pylori infection [PATH:ko05120];Tuberculosis [PATH:ko05152];
Ob_00906	NA	NA	NA	NA	NA	NA	NA	NA	NA	NA	NA	NA
Ob_00907	GI:115473643	3e-37	Os07g0640100 [Oryza sativa Japonica Group]	NA	Q9LHI0	At3g12260	2e-24	Arabidopsis thaliana	NADH dehydrogenase [ubiquinone] 1 alpha subcomplex subunit 6	NA	NA	NA
Ob_00908	GI:460374962	2e-121	PREDICTED: probable L-type lectin-domain containing receptor kinase S.5-like [Solanum lycopersicum]	NA	Q9FG33	LECRKS5	2e-70	Arabidopsis thaliana	Probable L-type lectin-domain containing receptor kinase S.5	NA	NA	NA
Ob_00909	NA	NA	NA	NA	NA	NA	NA	NA	NA	NA	NA	NA
Ob_00910	GI:147796443	7e-50	hypothetical protein VITISV_034590 [Vitis vinifera]	NA	P92519	AtMg00810	3e-35	Arabidopsis thaliana	Uncharacterized mitochondrial protein AtMg00810	NA	NA	NA
Ob_00911	GI:460389622	2e-35	PREDICTED: pentatricopeptide repeat-containing protein At1g62670, mitochondrial-like [Solanum lycopersicum]	NA	Q9LPX2	At1g12775	4e-30	Arabidopsis thaliana	Pentatricopeptide repeat-containing protein At1g12775, mitochondrial	NA	NA	NA
Ob_00912	GI:144583655	4e-68	actin [Phalaris canariensis]	GO:0000166;GO:0005200;GO:0005515;GO:0005524;GO:0005618;GO:0005730;GO:0005737;GO:0005739;GO:0005829;GO:0005856;GO:0005886;GO:0006007;GO:0006094;GO:0007010;GO:0009416;GO:0009506;GO:0009570;GO:0009611;GO:0009733;GO:0009845;GO:0009941;GO:0010053;GO:0010498;GO:0032880;GO:0048364;GO:0048767;GO:0051301;GO:0003674;	Q10AZ4	ACT3	2e-68	Oryza sativa subsp. japonica	Actin-3	K05692	ACTB_G1; actin beta/gamma 1	Rap1 signaling pathway [PATH:ko04015];Hippo signaling pathway [PATH:ko04390];Hippo signaling pathway -fly [PATH:ko04391];Phagosome [PATH:ko04145];Regulation of actin cytoskeleton [PATH:ko04810];Focal adhesion [PATH:ko04510];Adherens junction [PATH:ko04520];Tight junction [PATH:ko04530];Platelet activation [PATH:ko04611];Leukocyte transendothelial migration [PATH:ko04670];Oxytocin signaling pathwa…
Ob_00913	NA	NA	NA	NA	NA	NA	NA	NA	NA	NA	NA	NA
Ob_00914	NA	NA	NA	NA	NA	NA	NA	NA	NA	NA	NA	NA
Ob_00915	GI:125527818	1e-69	hypothetical protein OsI_03851 [Oryza sativa Indica Group]	GO:0000162;GO:0003824;GO:0004106;GO:0008152;GO:0008652;GO:0009073;GO:0009507;GO:0009536;GO:0016853;GO:0042742;GO:0046417;	Q9C544	CM3	6e-42	Arabidopsis thaliana	Chorismate mutase 3, chloroplastic	K01850	E5.4.99.5; chorismate mutase [EC:5.4.99.5]	Biosynthesis of amino acids [PATH:ko01230];Phenylalanine, tyrosine and tryptophan biosynthesis [PATH:ko00400];
Ob_00916	NA	NA	NA	NA	NA	NA	NA	NA	NA	NA	NA	NA
Ob_00917	NA	NA	NA	NA	NA	NA	NA	NA	NA	NA	NA	NA
Ob_00918	NA	NA	NA	NA	NA	NA	NA	NA	NA	NA	NA	NA
Ob_00919	GI:75226278	2e-91	RecName: Full=Auxin-responsive protein IAA17; AltName: Full=Indoleacetic acid-induced protein 17 &gt;gi|46485857|gb|AAS98482.1| putative GH1 protein or auxin regulated protein [Oryza sativa Japonica Group]	GO:0005634;GO:0006351;GO:0006355;GO:0009733;GO:0009734;GO:0046983;GO:0006417;	Q75GB1	IAA17	3e-93	Oryza sativa subsp. japonica	Auxin-responsive protein IAA17	K14484	IAA; auxin-responsive protein IAA	Plant hormone signal transduction [PATH:ko04075];
Ob_00920	NA	NA	NA	NA	NA	NA	NA	NA	NA	NA	NA	NA
Ob_00921	GI:115476250	6e-128	Os08g0390000 [Oryza sativa Japonica Group]	NA	O23144	PPI1	4e-34	Arabidopsis thaliana	Proton pump-interactor 1	NA	NA	NA
Ob_00922	GI:108863072	2e-82	polyprotein [Solanum melongena]	NA	P10978	NA	3e-57	Nicotiana tabacum	Retrovirus-related Pol polyprotein from transposon TNT 1-94	NA	NA	NA
Ob_00923	NA	NA	NA	NA	NA	NA	NA	NA	NA	NA	NA	NA
Ob_00924	GI:527205016	3e-54	hypothetical protein M569_03757 [Genlisea aurea]	NA	Q6NS57	Mapkbp1	9e-32	Mus musculus	Mitogen-activated protein kinase-binding protein 1	NA	NA	NA
Ob_00925	GI:462417089	2e-48	hypothetical protein PRUPE_ppa002320mg [Prunus persica]	NA	NA	NA	NA	NA	NA	NA	NA	NA
Ob_00926	NA	NA	NA	NA	NA	NA	NA	NA	NA	NA	NA	NA
Ob_00927	GI:326490019	6e-43	predicted protein [Hordeum vulgare subsp. vulgare]	GO:0000166;GO:0003774;GO:0003779;GO:0005516;GO:0005524;GO:0005737;GO:0008152;GO:0009506;GO:0009791;GO:0010090;GO:0010091;GO:0010154;GO:0016049;GO:0016459;GO:0030048;GO:0048467;GO:0048768;GO:0051301;GO:0051645;GO:0051646;GO:0060151;GO:0090436;GO:0004672;GO:0004674;GO:0006468;GO:0016772;GO:0009536;GO:0010584;GO:0030036;GO:0006606;GO:0007062;GO:0009630;GO:0009880;GO:0010072;GO:0010431;GO:0042802;GO:…	F4HWY6	XI-E	8e-30	Arabidopsis thaliana	Myosin-11	NA	NA	NA
Ob_00928	GI:225444832	5e-32	PREDICTED: uncharacterized protein LOC100261010 [Vitis vinifera]	NA	NA	NA	NA	NA	NA	NA	NA	NA
Ob_00929	GI:527205091	4e-46	hypothetical protein M569_03688 [Genlisea aurea]	NA	Q9FF99	AAP7	1e-31	Arabidopsis thaliana	Probable amino acid permease 7	NA	NA	NA
Ob_00930	NA	NA	NA	NA	NA	NA	NA	NA	NA	NA	NA	NA
Ob_00931	GI:218186239	2e-87	hypothetical protein OsI_37117 [Oryza sativa Indica Group]	GO:0005739;	Q9FQ25	TON1A	6e-35	Arabidopsis thaliana	Protein TONNEAU 1a	K16546	FGFR10P; FGFR1 oncogene partner	NA
Ob_00932	NA	NA	NA	NA	NA	NA	NA	NA	NA	NA	NA	NA
Ob_00933	NA	NA	NA	NA	NA	NA	NA	NA	NA	NA	NA	NA
Ob_00934	NA	NA	NA	NA	NA	NA	NA	NA	NA	NA	NA	NA
Ob_00935	GI:224122788	1e-46	phytochrome [Populus trichocarpa]	GO:0000155;GO:0000160;GO:0004871;GO:0005515;GO:0005524;GO:0005634;GO:0005654;GO:0005737;GO:0006351;GO:0006355;GO:0007165;GO:0007623;GO:0009584;GO:0009585;GO:0009630;GO:0009638;GO:0009640;GO:0009881;GO:0009883;GO:0010017;GO:0010018;GO:0010161;GO:0010201;GO:0010203;GO:0016020;GO:0016604;GO:0016607;GO:0017006;GO:0017148;GO:0018298;GO:0023014;GO:0031516;GO:0042802;GO:0042803;GO:0046685;GO:0050896;	O49934	PHYA	4e-48	Populus tremuloides	Phytochrome A	NA	NA	NA
Ob_00936	NA	NA	NA	NA	NA	NA	NA	NA	NA	NA	NA	NA
Ob_00937	NA	NA	NA	NA	NA	NA	NA	NA	NA	NA	NA	NA
Ob_00938	GI:460367427	2e-28	PREDICTED: uncharacterized protein LOC101249761 [Solanum lycopersicum]	NA	Q53N87	ZHD4	4e-06	Oryza sativa subsp. japonica	Zinc-finger homeodomain protein 4	NA	NA	NA
Ob_00939	GI:557550446	5e-65	hypothetical protein CICLE_v10014764mg [Citrus clementina]	GO:0005768;GO:0005794;GO:0005802;GO:0007020;GO:0008150;	NA	NA	NA	NA	NA	NA	NA	NA
Ob_00940	NA	NA	NA	NA	NA	NA	NA	NA	NA	NA	NA	NA
Ob_00941	GI:115441967	4e-76	Os01g0926600 [Oryza sativa Japonica Group]	GO:0000139;GO:0005794;GO:0008152;GO:0016020;GO:0016021;GO:0016740;GO:0016757;GO:0016023;	Q8S1X8	Os01g0926600	7e-78	Oryza sativa subsp. japonica	Probable glucuronosyltransferase Os01g0926600	NA	NA	NA
Ob_00942	NA	NA	NA	NA	NA	NA	NA	NA	NA	NA	NA	NA
Ob_00943	NA	NA	NA	NA	NA	NA	NA	NA	NA	NA	NA	NA
Ob_00944	GI:527206394	4e-35	hypothetical protein M569_02773 [Genlisea aurea]	NA	O80742	PUB19	7e-21	Arabidopsis thaliana	U-box domain-containing protein 19	NA	NA	NA
Ob_00945	NA	NA	NA	NA	NA	NA	NA	NA	NA	NA	NA	NA
Ob_00946	NA	NA	NA	NA	NA	NA	NA	NA	NA	NA	NA	NA
Ob_00947	GI:115475700	0	Os08g0282400 [Oryza sativa Japonica Group]	NA	Q9SPE6	ASNAP2	4e-115	Arabidopsis thaliana	Alpha-soluble NSF attachment protein 2	K15296	NAPA; alpha-soluble NSF attachment protein	Synaptic vesicle cycle [PATH:ko04721];
Ob_00948	NA	NA	NA	NA	NA	NA	NA	NA	NA	NA	NA	NA
Ob_00949	GI:550325430	1e-12	hypothetical protein POPTR_0013s10355g [Populus trichocarpa]	NA	NA	NA	NA	NA	NA	NA	NA	NA
Ob_00950	NA	NA	NA	NA	NA	NA	NA	NA	NA	NA	NA	NA
Ob_00951	GI:527201355	6e-93	hypothetical protein M569_06272 [Genlisea aurea]	NA	NA	NA	NA	NA	NA	NA	NA	NA
Ob_00952	NA	NA	NA	NA	NA	NA	NA	NA	NA	NA	NA	NA
Ob_00953	NA	NA	NA	NA	NA	NA	NA	NA	NA	NA	NA	NA
Ob_00954	GI:147826995	8e-39	hypothetical protein VITISV_021887 [Vitis vinifera]	NA	NA	NA	NA	NA	NA	NA	NA	NA
Ob_00955	NA	NA	NA	NA	NA	NA	NA	NA	NA	NA	NA	NA
Ob_00956	GI:190607693	4e-28	NBS-coding resistance gene analog [Nicotiana tabacum]	NA	Q6L3N7	R1C-3	7e-22	Solanum demissum	Putative late blight resistance protein homolog R1C-3	NA	NA	NA
Ob_00957	GI:108864648	5e-107	transposon protein, putative, CACTA, En/Spm sub-class, expressed [Oryza sativa Japonica Group]	GO:0000166;GO:0000398;GO:0003676;GO:0003723;GO:0005634;GO:0005681;GO:0006397;GO:0008380;GO:0042742;	Q2QZL4	U2AF65B	2e-106	Oryza sativa subsp. japonica	Splicing factor U2af large subunit B	K12837	U2AF2; splicing factor U2AF 65 kDa subunit	Spliceosome [PATH:ko03040];
Ob_00958	GI:118484691	1e-31	unknown [Populus trichocarpa]	NA	O22951	NUDT22	3e-26	Arabidopsis thaliana	Nudix hydrolase 22, chloroplastic	NA	NA	NA
Ob_00959	GI:225458680	4e-49	PREDICTED: WUSCHEL-related homeobox 4 [Vitis vinifera]	NA	Q6X7J9	WOX4	1e-36	Arabidopsis thaliana	WUSCHEL-related homeobox 4	NA	NA	NA
Ob_00960	GI:115475567	3e-06	Os08g0254200 [Oryza sativa Japonica Group]	NA	NA	NA	NA	NA	NA	NA	NA	NA
Ob_00961	GI:115465685	2e-24	Os05g0582800 [Oryza sativa Japonica Group]	GO:0004180;GO:0004185;GO:0006508;GO:0016023;	Q9M9Q6	SCPL50	1e-24	Arabidopsis thaliana	Serine carboxypeptidase-like 50	NA	NA	NA
Ob_00962	NA	NA	NA	NA	NA	NA	NA	NA	NA	NA	NA	NA
Ob_00963	GI:323403997	1e-07	Ycf1, partial (chloroplast) [Ocimum basilicum]	NA	P12222	ycf1	2e-06	Nicotiana tabacum	Putative membrane protein ycf1	NA	NA	NA
Ob_00964	GI:225452749	5e-22	PREDICTED: probable LRR receptor-like serine/threonine-protein kinase At4g08850-like [Vitis vinifera]	NA	Q9C9H7	RLP12	5e-14	Arabidopsis thaliana	Receptor-like protein 12	NA	NA	NA
Ob_00965	GI:149364864	3e-101	nerolidol/linalool synthase 1 [Antirrhinum majus]	NA	P0CV96	NA	1e-98	Fragaria vesca	(3S,6E)-nerolidol synthase 1, chloroplastic	NA	NA	NA
Ob_00966	GI:50080275	1e-40	unknown protein [Oryza sativa Japonica Group]	NA	NA	NA	NA	NA	NA	NA	NA	NA
Ob_00967	NA	NA	NA	NA	NA	NA	NA	NA	NA	NA	NA	NA
Ob_00968	GI:32352172	3e-110	hypothetical protein [Oryza sativa Japonica Group]	GO:0005886;GO:0009536;	Q9NSK0	KLC4	2e-11	Homo sapiens	Kinesin light chain 4	NA	NA	NA
Ob_00969	GI:460369841	3e-47	PREDICTED: O-acyltransferase WSD1-like [Solanum lycopersicum]	NA	Q93ZR6	WSD1	2e-10	Arabidopsis thaliana	O-acyltransferase WSD1	NA	NA	NA
Ob_00970	NA	NA	NA	NA	NA	NA	NA	NA	NA	NA	NA	NA
Ob_00971	NA	NA	NA	NA	NA	NA	NA	NA	NA	NA	NA	NA
Ob_00972	NA	NA	NA	NA	NA	NA	NA	NA	NA	NA	NA	NA
Ob_00973	GI:147812559	2e-73	hypothetical protein VITISV_020725 [Vitis vinifera]	NA	Q9STS9	PCMP-E43	9e-58	Arabidopsis thaliana	Putative pentatricopeptide repeat-containing protein At3g47840	NA	NA	NA
Ob_00974	NA	NA	NA	NA	NA	NA	NA	NA	NA	NA	NA	NA
Ob_00975	GI:255578719	5e-79	conserved hypothetical protein [Ricinus communis]	NA	Q9LKR4	FRS10	2e-74	Arabidopsis thaliana	Putative protein FAR1-RELATED SEQUENCE 10	NA	NA	NA
Ob_00976	GI:125588350	3e-67	hypothetical protein OsJ_13062 [Oryza sativa Japonica Group]	NA	Q5ZM83	RHOT2	4e-19	Gallus gallus	Mitochondrial Rho GTPase 2	NA	NA	NA
Ob_00977	GI:29367479	1e-50	putative protein kinase [Oryza sativa Japonica Group]	GO:0000166;GO:0004672;GO:0004674;GO:0005515;GO:0005524;GO:0006468;GO:0006979;GO:0016301;GO:0016310;GO:0016740;GO:0016772;GO:0005886;GO:0006499;GO:0009697;GO:0009863;GO:0016036;GO:0019375;GO:0030968;GO:0031348;GO:0042631;GO:0045087;GO:0004713;GO:0004715;GO:0009506;GO:0016020;GO:0018108;GO:0019901;	O80719	At2g47060	8e-44	Arabidopsis thaliana	Probable receptor-like protein kinase At2g47060	NA	NA	NA
Ob_00978	GI:115461953	0	Os05g0135800 [Oryza sativa Japonica Group]	GO:0000166;GO:0004672;GO:0004674;GO:0005515;GO:0005524;GO:0006468;GO:0006979;GO:0016301;GO:0016310;GO:0016740;GO:0016772;GO:0005886;GO:0004713;GO:0006499;GO:0009697;GO:0009863;GO:0016036;GO:0019375;GO:0030968;GO:0031348;GO:0042631;GO:0045087;GO:0004715;GO:0009506;GO:0016020;GO:0018108;GO:0019901;	Q41328	PTI1	2e-162	Solanum lycopersicum	Pto-interacting protein 1	NA	NA	NA
Ob_00979	GI:215704123	2e-58	unnamed protein product [Oryza sativa Japonica Group]	GO:0000079;GO:0006355;GO:0016591;GO:0019901;GO:0051726;GO:0005739;GO:0007049;GO:0051301;GO:0005634;GO:0016538;	P93411	Os09g0504400	4e-59	Oryza sativa subsp. japonica	Cyclin-C1-1	NA	NA	NA
Ob_00980	GI:47848089	1e-85	putative O-linked N-acetyl glucosamine transferase [Oryza sativa Japonica Group]	GO:0006486;GO:0006493;GO:0007275;GO:0016740;GO:0016757;	Q9M8Y0	SEC	1e-74	Arabidopsis thaliana	Probable UDP-N-acetylglucosamine--peptide N-acetylglucosaminyltransferase SEC	NA	NA	NA
Ob_00981	NA	NA	NA	NA	NA	NA	NA	NA	NA	NA	NA	NA
Ob_00982	GI:115462683	5e-89	Os05g0218400 [Oryza sativa Japonica Group]	GO:0004672;GO:0004674;GO:0005524;GO:0006468;GO:0016772;GO:0046777;GO:0009536;GO:0016301;GO:0016310;GO:0005887;GO:0000166;GO:0005886;GO:0009611;GO:0009620;GO:0016020;GO:0016021;GO:0016740;GO:0051510;GO:0052541;GO:0052546;	Q9LV48	PERK1	9e-51	Arabidopsis thaliana	Proline-rich receptor-like protein kinase PERK1	NA	NA	NA
Ob_00983	GI:222625108	1e-80	hypothetical protein OsJ_11241 [Oryza sativa Japonica Group]	NA	Q945M9	NFYA9	2e-12	Arabidopsis thaliana	Nuclear transcription factor Y subunit A-9	NA	NA	NA
Ob_00984	NA	NA	NA	NA	NA	NA	NA	NA	NA	NA	NA	NA
Ob_00985	GI:508782569	5e-35	Tetratricopeptide repeat-like superfamily protein isoform 3, partial [Theobroma cacao]	NA	NA	NA	NA	NA	NA	NA	NA	NA
Ob_00986	GI:84579414	6e-30	Lactuca sativa carotenoid cleavage dioxygenase 1]	NA	O49675	CCD4	5e-29	Arabidopsis thaliana	Probable carotenoid cleavage dioxygenase 4, chloroplastic	NA	NA	NA
Ob_00987	NA	NA	NA	NA	NA	NA	NA	NA	NA	NA	NA	NA
Ob_00988	NA	NA	NA	NA	NA	NA	NA	NA	NA	NA	NA	NA
Ob_00989	GI:222613309	1e-80	hypothetical protein OsJ_32527 [Oryza sativa Japonica Group]	NA	P56821	TIF3B1	5e-60	Nicotiana tabacum	Eukaryotic translation initiation factor 3 subunit B	NA	NA	NA
Ob_00990	NA	NA	NA	NA	NA	NA	NA	NA	NA	NA	NA	NA
Ob_00991	NA	NA	NA	NA	NA	NA	NA	NA	NA	NA	NA	NA
Ob_00992	NA	NA	NA	NA	NA	NA	NA	NA	NA	NA	NA	NA
Ob_00993	GI:296084378	3e-49	unnamed protein product [Vitis vinifera]	NA	P15280	AGPS	9e-41	Oryza sativa subsp. japonica	Glucose-1-phosphate adenylyltransferase small subunit, chloroplastic/amyloplastic	NA	NA	NA
Ob_00994	GI:224029305	4e-53	unknown [Zea mays]	GO:0016021;GO:0016020;GO:0016023;GO:0005768;GO:0005773;GO:0005774;GO:0005794;GO:0005802;GO:0009506;	P58021	Tm9sf2	1e-18	Mus musculus	Transmembrane 9 superfamily member 2	NA	NA	NA
Ob_00995	GI:115473415	4e-22	Os07g0621300 [Oryza sativa Japonica Group]	NA	Q8S8F8	GEM	6e-09	Arabidopsis thaliana	GLABRA2 expression modulator	NA	NA	NA
Ob_00996	GI:253761271	2e-27	hypothetical protein SORBIDRAFT_0139s002040 [Sorghum bicolor]	NA	P92519	AtMg00810	8e-16	Arabidopsis thaliana	Uncharacterized mitochondrial protein AtMg00810	NA	NA	NA
Ob_00997	GI:218199516	5e-145	hypothetical protein OsI_25817 [Oryza sativa Indica Group]	NA	Q05609	CTR1	6e-22	Arabidopsis thaliana	Serine/threonine-protein kinase CTR1	NA	NA	NA
Ob_00998	NA	NA	NA	NA	NA	NA	NA	NA	NA	NA	NA	NA
Ob_00999	GI:414870483	4e-20	TPA: putative 1-phosphatidylinositol-4-phosphate 5-kinase/ zinc ion binding family [Zea mays]	NA	Q9LUM0	FAB1B	3e-17	Arabidopsis thaliana	1-phosphatidylinositol-3-phosphate 5-kinase FAB1B	NA	NA	NA
Ob_01000	GI:356524684	1e-27	PREDICTED: WUSCHEL-related homeobox 1-like isoform 1 [Glycine max]	NA	Q6X7K0	WOX1	2e-25	Arabidopsis thaliana	WUSCHEL-related homeobox 1	NA	NA	NA
Ob_01001	GI:115450773	3e-87	Os03g0151800 [Oryza sativa Japonica Group]	GO:0000166;GO:0005515;GO:0005524;GO:0005618;GO:0005634;GO:0005737;GO:0005794;GO:0005829;GO:0005856;GO:0006810;GO:0007049;GO:0008152;GO:0009524;GO:0015031;GO:0016787;GO:0017111;GO:0051301;GO:0005654;GO:0005730;GO:0005886;GO:0045732;GO:0046686;GO:0005635;GO:0005819;GO:0006486;GO:0009506;GO:0009846;GO:0009860;GO:0016020;GO:0016310;GO:0022626;GO:0042742;GO:0042802;GO:0048046;GO:0005615;GO:0006200;GO:…	P54774	CDC48	2e-85	Glycine max	Cell division cycle protein 48 homolog	K13525	VCP; transitional endoplasmic reticulum ATPase	Protein processing in endoplasmic reticulum [PATH:ko04141];Legionellosis [PATH:ko05134];
Ob_01002	GI:218184617	2e-107	hypothetical protein OsI_33786 [Oryza sativa Indica Group]	GO:0000166;GO:0005515;GO:0005524;GO:0005618;GO:0005634;GO:0005737;GO:0005794;GO:0005829;GO:0005856;GO:0006810;GO:0007049;GO:0008152;GO:0009524;GO:0015031;GO:0016787;GO:0017111;GO:0051301;GO:0005635;GO:0005730;GO:0005819;GO:0005886;GO:0006486;GO:0009506;GO:0009846;GO:0009860;GO:0016020;GO:0016310;GO:0022626;GO:0042742;GO:0042802;GO:0046686;GO:0048046;GO:0005654;GO:0045732;GO:0005615;GO:0006200;GO:…	P54774	CDC48	9e-105	Glycine max	Cell division cycle protein 48 homolog	K13525	VCP; transitional endoplasmic reticulum ATPase	Protein processing in endoplasmic reticulum [PATH:ko04141];Legionellosis [PATH:ko05134];
Ob_01003	GI:462413899	4e-54	hypothetical protein PRUPE_ppa009977mg [Prunus persica]	NA	Q8VZU2	SYP132	4e-49	Arabidopsis thaliana	Syntaxin-132	NA	NA	NA
Ob_01004	GI:115444521	1e-25	Os02g0173500 [Oryza sativa Japonica Group]	GO:0003824;GO:0004105;GO:0006629;GO:0006656;GO:0006657;GO:0008284;GO:0008654;GO:0009058;GO:0016740;GO:0016779;	NA	NA	NA	NA	NA	NA	NA	NA
Ob_01005	GI:527189478	6e-65	hypothetical protein M569_13682, partial [Genlisea aurea]	GO:0003824;GO:0006633;GO:0008152;GO:0008610;GO:0016020;GO:0016740;GO:0016746;GO:0016747;GO:0005783;GO:0009409;GO:0009416;GO:0009826;GO:0010025;GO:0048868;GO:0009922;GO:0016049;GO:0090378;GO:0000038;GO:0000096;GO:0000271;GO:0006546;GO:0006636;GO:0006733;GO:0006766;GO:0008652;GO:0009072;GO:0009106;GO:0009108;GO:0009117;GO:0009637;GO:0009644;GO:0009695;GO:0009744;GO:0009793;GO:0009825;GO:0009932;GO:…	Q9C6L5	KCS5	2e-58	Arabidopsis thaliana	3-ketoacyl-CoA synthase 5	NA	NA	NA
Ob_01006	GI:108706176	0	transmembrane protein, putative, expressed [Oryza sativa Japonica Group]	GO:0016021;GO:0055085;GO:0016020;GO:0016023;	Q54GU0	arsB	5e-31	Dictyostelium discoideum	Putative transporter arsB	NA	NA	NA
Ob_01007	GI:297601068	4e-95	Os03g0405900 [Oryza sativa Japonica Group]	GO:0016209;GO:0016491;GO:0045454;GO:0047134;GO:0055114;GO:0005634;GO:0003677;GO:0004791;	Q7Y0F2	Os03g0405900	6e-95	Oryza sativa subsp. japonica	Probable nucleoredoxin 1-2	NA	NA	NA
Ob_01008	NA	NA	NA	NA	NA	NA	NA	NA	NA	NA	NA	NA
Ob_01009	NA	NA	NA	NA	NA	NA	NA	NA	NA	NA	NA	NA
Ob_01010	GI:462399297	6e-23	hypothetical protein PRUPE_ppa003005mg [Prunus persica]	NA	Q8S9J8	At4g32285	4e-21	Arabidopsis thaliana	Probable clathrin assembly protein At4g32285	NA	NA	NA
Ob_01011	NA	NA	NA	NA	NA	NA	NA	NA	NA	NA	NA	NA
Ob_01012	GI:550826699	1e-55	7-deoxyloganetic acid UDP-glucosyltransferase-like protein [Amsonia hubrichtii]	GO:0008152;GO:0016740;GO:0016757;GO:0016758;GO:0035251;GO:1900994;	Q9M9E7	UGT85A4	2e-19	Arabidopsis thaliana	UDP-glycosyltransferase 85A4	NA	NA	NA
Ob_01013	NA	NA	NA	NA	NA	NA	NA	NA	NA	NA	NA	NA
Ob_01014	NA	NA	NA	NA	NA	NA	NA	NA	NA	NA	NA	NA
Ob_01015	GI:527187780	9e-58	hypothetical protein M569_14661, partial [Genlisea aurea]	GO:0003824;GO:0005768;GO:0005794;GO:0005802;GO:0005975;GO:0016020;GO:0016021;GO:0016853;GO:0016857;GO:0032580;GO:0044237;GO:0050378;GO:0050662;GO:0005515;GO:0006569;GO:0009684;	Q9M0B6	GAE1	7e-56	Arabidopsis thaliana	UDP-glucuronate 4-epimerase 1	NA	NA	NA
Ob_01016	GI:502137040	6e-34	PREDICTED: U-box domain-containing protein 25-like [Cicer arietinum]	NA	Q9FXA4	PUB26	3e-24	Arabidopsis thaliana	U-box domain-containing protein 26	NA	NA	NA
Ob_01017	GI:115454829	0	Os03g0703200 [Oryza sativa Japonica Group]	GO:0000166;GO:0004672;GO:0004674;GO:0005524;GO:0006468;GO:0016020;GO:0016021;GO:0016772;GO:0005739;GO:0005886;GO:0016301;GO:0016310;GO:0016740;	C0LGT1	At5g10290	8e-161	Arabidopsis thaliana	Probable LRR receptor-like serine/threonine-protein kinase At5g10290	NA	NA	NA
Ob_01018	GI:460379836	5e-09	PREDICTED: conserved oligomeric Golgi complex subunit 1-like [Solanum lycopersicum]	NA	NA	NA	NA	NA	NA	NA	NA	NA
Ob_01019	GI:73745293	4e-78	putative ubiquitin protease [Oryza sativa Indica Group]	GO:0005829;GO:0006007;GO:0006508;GO:0006511;GO:0008233;GO:0008234;GO:0016787;GO:0036459;GO:0009506;GO:0009630;GO:0005739;	Q9FPT1	UBP12	2e-55	Arabidopsis thaliana	Ubiquitin carboxyl-terminal hydrolase 12	NA	NA	NA
Ob_01020	GI:557524715	2e-147	hypothetical protein CICLE_v10028291mg [Citrus clementina]	NA	Q9LJN2	MRS2-3	4e-132	Arabidopsis thaliana	Magnesium transporter MRS2-3	K16075	MRS2; magnesium transporter	NA
Ob_01021	GI:147798869	5e-48	hypothetical protein VITISV_003191 [Vitis vinifera]	NA	P10978	NA	1e-38	Nicotiana tabacum	Retrovirus-related Pol polyprotein from transposon TNT 1-94	NA	NA	NA
Ob_01022	GI:225440370	8e-83	PREDICTED: protein kinase APK1A, chloroplastic [Vitis vinifera]	GO:0004672;GO:0004674;GO:0005524;GO:0006468;GO:0016772;GO:0009536;GO:0016301;GO:0016310;GO:0005634;GO:0005730;GO:0005737;GO:0005886;GO:0009620;GO:0046777;GO:0050832;GO:0052033;	O49840	APK2B	2e-78	Arabidopsis thaliana	Protein kinase 2B, chloroplastic	K04733	IRAK4; interleukin-1 receptor-associated kinase 4 [EC:2.7.11.1]	NF-kappa B signaling pathway [PATH:ko04064];Apoptosis [PATH:ko04210];Toll-like receptor signaling pathway [PATH:ko04620];Neurotrophin signaling pathway [PATH:ko04722];Pertussis [PATH:ko05133];Tuberculosis [PATH:ko05152];Measles [PATH:ko05162];Influenza A [PATH:ko05164];Toxoplasmosis [PATH:ko05145];Leishmaniasis [PATH:ko05140];Chagas disease (American trypanosomiasis) [PATH:ko05142];
Ob_01023	NA	NA	NA	NA	NA	NA	NA	NA	NA	NA	NA	NA
Ob_01024	NA	NA	NA	NA	NA	NA	NA	NA	NA	NA	NA	NA
Ob_01025	GI:15217701	6e-32	uncharacterized protein [Arabidopsis thaliana]	NA	NA	NA	NA	NA	NA	NA	NA	NA
Ob_01026	GI:413952765	2e-09	nucleolar protein 10 [Zea mays]	NA	Q02817	MUC2	4e-09	Homo sapiens	Mucin-2	NA	NA	NA
Ob_01027	NA	NA	NA	NA	NA	NA	NA	NA	NA	NA	NA	NA
Ob_01028	NA	NA	NA	NA	NA	NA	NA	NA	NA	NA	NA	NA
Ob_01029	GI:119370643	7e-69	RecName: Full=Glutaredoxin-C8; AltName: Full=Glutaredoxin-C4 homolog &gt;gi|51536174|dbj|BAD38347.1| putative glutaredoxin [Oryza sativa Japonica Group]	NA	Q0DAE4	GRXC8	1e-70	Oryza sativa subsp. japonica	Glutaredoxin-C8	K03676	grxC; glutaredoxin 3	NA
Ob_01030	GI:462424248	2e-30	hypothetical protein PRUPE_ppa016553mg [Prunus persica]	NA	P93295	AtMg00310	2e-22	Arabidopsis thaliana	Uncharacterized mitochondrial protein AtMg00310	NA	NA	NA
Ob_01031	GI:218201357	2e-12	hypothetical protein OsI_29682 [Oryza sativa Indica Group]	NA	NA	NA	NA	NA	NA	NA	NA	NA
Ob_01032	GI:527200837	9e-18	hypothetical protein M569_06623, partial [Genlisea aurea]	NA	Q0WVW7	RECQL5	9e-06	Arabidopsis thaliana	ATP-dependent DNA helicase Q-like 5	NA	NA	NA
Ob_01033	GI:462407233	5e-08	hypothetical protein PRUPE_ppa002507mg [Prunus persica]	NA	NA	NA	NA	NA	NA	NA	NA	NA
Ob_01034	NA	NA	NA	NA	NA	NA	NA	NA	NA	NA	NA	NA
Ob_01035	GI:149391207	3e-34	glutamine synthetase root isozyme 5 [Oryza sativa Indica Group]	GO:0000166;GO:0003824;GO:0004356;GO:0005524;GO:0005737;GO:0006542;GO:0006807;GO:0009506;GO:0009507;GO:0016874;GO:0009399;GO:0005507;GO:0005515;GO:0005618;GO:0005829;GO:0005886;GO:0009744;GO:0009749;GO:0009750;GO:0010150;GO:0022626;GO:0042128;GO:0090378;	P14654	GLN1-2	1e-33	Oryza sativa subsp. japonica	Glutamine synthetase cytosolic isozyme 1-2	NA	NA	NA
Ob_01036	GI:359485959	2e-38	PREDICTED: probable LRR receptor-like serine/threonine-protein kinase At1g56130-like [Vitis vinifera]	NA	C0LGH3	At1g56140	4e-35	Arabidopsis thaliana	Probable LRR receptor-like serine/threonine-protein kinase At1g56140	NA	NA	NA
Ob_01037	NA	NA	NA	NA	NA	NA	NA	NA	NA	NA	NA	NA
Ob_01038	GI:462419582	2e-17	hypothetical protein PRUPE_ppa008554mg [Prunus persica]	NA	NA	NA	NA	NA	NA	NA	NA	NA
Ob_01039	GI:115455783	2e-83	Os03g0786800 [Oryza sativa Japonica Group]	GO:0000151;GO:0000209;GO:0005829;GO:0006281;GO:0006511;GO:0009640;GO:0009755;GO:0009908;GO:0010100;GO:0010154;GO:0010182;GO:0031461;GO:0031625;GO:0048366;GO:0048367;GO:0048575;GO:0048825;GO:0080008;GO:0009536;GO:0000278;GO:0005515;GO:0005634;GO:0006396;GO:0007062;GO:0009738;GO:0009793;GO:0009845;GO:0009880;GO:0009909;GO:0009933;GO:0010072;GO:0010162;GO:0010228;GO:0010431;GO:0010564;GO:0016567;GO:…	Q8LGH4	CUL4	9e-72	Arabidopsis thaliana	Cullin-4	K10609	CUL4; cullin 4	Ubiquitin mediated proteolysis [PATH:ko04120];Nucleotide excision repair [PATH:ko03420];
Ob_01040	GI:358340364	7e-07	striated muscle preferentially expressed protein kinase [Clonorchis sinensis]	NA	Q08696	mst101(2)	1e-05	Drosophila hydei	Axoneme-associated protein mst101(2)	NA	NA	NA
Ob_01041	NA	NA	NA	NA	NA	NA	NA	NA	NA	NA	NA	NA
Ob_01042	GI:527202895	7e-32	hypothetical protein M569_05233, partial [Genlisea aurea]	NA	Q9LN01	PCMP-H12	3e-17	Arabidopsis thaliana	Pentatricopeptide repeat-containing protein At1g08070	NA	NA	NA
Ob_01043	GI:557556378	2e-87	hypothetical protein CICLE_v10008053mg [Citrus clementina]	NA	Q9SUY9	KCS15	2e-66	Arabidopsis thaliana	3-ketoacyl-CoA synthase 15	NA	NA	NA
Ob_01044	GI:357446609	5e-53	3-ketoacyl-CoA synthase [Medicago truncatula]	NA	Q570B4	FDH	8e-45	Arabidopsis thaliana	3-ketoacyl-CoA synthase 10	NA	NA	NA
Ob_01045	GI:460399235	1e-56	PREDICTED: LRR receptor-like serine/threonine-protein kinase GSO2-like [Solanum lycopersicum]	NA	C0LGX3	HSL2	1e-33	Arabidopsis thaliana	LRR receptor-like serine/threonine-protein kinase HSL2	K00924	E2.7.1.-	NA
Ob_01046	NA	NA	NA	NA	NA	NA	NA	NA	NA	NA	NA	NA
Ob_01047	NA	NA	NA	NA	NA	NA	NA	NA	NA	NA	NA	NA
Ob_01048	GI:218187817	4e-104	hypothetical protein OsI_01028 [Oryza sativa Indica Group]	NA	Q9C5H4	At3g16270	8e-27	Arabidopsis thaliana	VHS domain-containing protein At3g16270	NA	NA	NA
Ob_01049	NA	NA	NA	NA	NA	NA	NA	NA	NA	NA	NA	NA
Ob_01050	NA	NA	NA	NA	NA	NA	NA	NA	NA	NA	NA	NA
Ob_01051	NA	NA	NA	NA	NA	NA	NA	NA	NA	NA	NA	NA
Ob_01052	NA	NA	NA	NA	NA	NA	NA	NA	NA	NA	NA	NA
Ob_01053	NA	NA	NA	NA	NA	NA	NA	NA	NA	NA	NA	NA
Ob_01054	GI:115474889	2e-96	Os08g0159100 [Oryza sativa Japonica Group]	GO:0016021;GO:0016023;GO:0016020;	Q9C5W7	TOM2A	1e-51	Arabidopsis thaliana	Tobamovirus multiplication protein 2A	NA	NA	NA
Ob_01055	NA	NA	NA	NA	NA	NA	NA	NA	NA	NA	NA	NA
Ob_01056	NA	NA	NA	NA	NA	NA	NA	NA	NA	NA	NA	NA
Ob_01057	NA	NA	NA	NA	NA	NA	NA	NA	NA	NA	NA	NA
Ob_01058	NA	NA	NA	NA	NA	NA	NA	NA	NA	NA	NA	NA
Ob_01059	NA	NA	NA	NA	NA	NA	NA	NA	NA	NA	NA	NA
Ob_01060	GI:527202225	9e-40	hypothetical protein M569_05685, partial [Genlisea aurea]	NA	Q5ZMJ9	SRRM1	8e-06	Gallus gallus	Serine/arginine repetitive matrix protein 1	NA	NA	NA
Ob_01061	NA	NA	NA	NA	NA	NA	NA	NA	NA	NA	NA	NA
Ob_01062	NA	NA	NA	NA	NA	NA	NA	NA	NA	NA	NA	NA
Ob_01063	NA	NA	NA	NA	NA	NA	NA	NA	NA	NA	NA	NA
Ob_01064	NA	NA	NA	NA	NA	NA	NA	NA	NA	NA	NA	NA
Ob_01065	GI:460405984	2e-14	PREDICTED: uncharacterized protein LOC101252826 [Solanum lycopersicum]	NA	NA	NA	NA	NA	NA	NA	NA	NA
Ob_01066	GI:108863938	3e-115	WRKY DNA binding domain containing protein, expressed [Oryza sativa Japonica Group]	GO:0003700;GO:0006355;GO:0043565;GO:0009536;	Q9LY00	WRKY70	5e-09	Arabidopsis thaliana	Probable WRKY transcription factor 70	NA	NA	NA
Ob_01067	GI:21698792	4e-17	nodulation receptor kinase [Medicago truncatula]	NA	Q8L4H4	NORK	1e-18	Medicago truncatula	Nodulation receptor kinase	NA	NA	NA
Ob_01068	GI:460402753	9e-30	PREDICTED: RING-H2 finger protein ATL33-like [Solanum lycopersicum]	NA	O80927	ATL33	2e-20	Arabidopsis thaliana	RING-H2 finger protein ATL33	NA	NA	NA
Ob_01069	NA	NA	NA	NA	NA	NA	NA	NA	NA	NA	NA	NA
Ob_01070	NA	NA	NA	NA	NA	NA	NA	NA	NA	NA	NA	NA
Ob_01071	GI:460372544	0	PREDICTED: lysM domain receptor-like kinase 4-like [Solanum lycopersicum]	NA	O64825	LYK4	3e-158	Arabidopsis thaliana	LysM domain receptor-like kinase 4	NA	NA	NA
Ob_01072	GI:462413071	2e-68	hypothetical protein PRUPE_ppa018381mg [Prunus persica]	GO:0010199;GO:0009536;	Q9FML4	LOB	1e-62	Arabidopsis thaliana	Protein LATERAL ORGAN BOUNDARIES	NA	NA	NA
Ob_01073	GI:508721513	9e-15	Leucine-rich repeat protein kinase family protein, putative [Theobroma cacao]	NA	C0LGT6	EFR	1e-10	Arabidopsis thaliana	LRR receptor-like serine/threonine-protein kinase EFR	NA	NA	NA
Ob_01074	NA	NA	NA	NA	NA	NA	NA	NA	NA	NA	NA	NA
Ob_01075	GI:147790209	9e-19	hypothetical protein VITISV_012106 [Vitis vinifera]	NA	NA	NA	NA	NA	NA	NA	NA	NA
Ob_01076	GI:508706118	3e-21	Ribonuclease H protein [Theobroma cacao]	NA	P0C2F6	At1g65750	3e-17	Arabidopsis thaliana	Putative ribonuclease H protein At1g65750	NA	NA	NA
Ob_01077	GI:522191347	6e-76	WRKY transcription factor 50.1 [Jatropha curcas]	NA	Q9LP56	WRKY65	8e-62	Arabidopsis thaliana	Probable WRKY transcription factor 65	NA	NA	NA
Ob_01078	GI:296083236	1e-110	unnamed protein product [Vitis vinifera]	NA	O23470	At4g16230	1e-98	Arabidopsis thaliana	GDSL esterase/lipase At4g16230	NA	NA	NA
Ob_01079	NA	NA	NA	NA	NA	NA	NA	NA	NA	NA	NA	NA
Ob_01080	NA	NA	NA	NA	NA	NA	NA	NA	NA	NA	NA	NA
Ob_01081	GI:147796443	3e-92	hypothetical protein VITISV_034590 [Vitis vinifera]	NA	P10978	NA	2e-42	Nicotiana tabacum	Retrovirus-related Pol polyprotein from transposon TNT 1-94	NA	NA	NA
Ob_01082	NA	NA	NA	NA	NA	NA	NA	NA	NA	NA	NA	NA
Ob_01083	NA	NA	NA	NA	NA	NA	NA	NA	NA	NA	NA	NA
Ob_01084	GI:449455196	2e-21	PREDICTED: probable E3 ubiquitin-protein ligase ARI1-like [Cucumis sativus]	GO:0005622;GO:0006635;GO:0007165;GO:0008270;GO:0009755;GO:0016558;GO:0016567;GO:0016874;GO:0046872;	Q949V6	ARI1	2e-17	Arabidopsis thaliana	Probable E3 ubiquitin-protein ligase ARI1	NA	NA	NA
Ob_01085	NA	NA	NA	NA	NA	NA	NA	NA	NA	NA	NA	NA
Ob_01086	NA	NA	NA	NA	NA	NA	NA	NA	NA	NA	NA	NA
Ob_01087	GI:470121581	9e-12	PREDICTED: protein FAM179B-like [Fragaria vesca subsp. vesca]	NA	NA	NA	NA	NA	NA	NA	NA	NA
Ob_01088	GI:351710828	1e-07	hypothetical protein GW7_03082, partial [Heterocephalus glaber]	NA	NA	NA	NA	NA	NA	NA	NA	NA
Ob_01089	NA	NA	NA	NA	NA	NA	NA	NA	NA	NA	NA	NA
Ob_01090	GI:413916377	2e-28	hypothetical protein ZEAMMB73_275268 [Zea mays]	GO:0000166;GO:0005525;GO:0005622;GO:0007264;GO:0005215;GO:0006886;GO:0005739;GO:0005507;GO:0005774;GO:0005794;GO:0005829;GO:0005886;GO:0016020;GO:0006499;GO:0016004;GO:0043085;GO:0046686;GO:0005768;GO:0006810;GO:0015031;GO:0016192;	Q06396	Os01g0813400	4e-28	Oryza sativa subsp. japonica	ADP-ribosylation factor 1	NA	NA	NA
Ob_01091	NA	NA	NA	NA	NA	NA	NA	NA	NA	NA	NA	NA
Ob_01092	GI:79325608	9e-25	transcription factor bHLH27 [Arabidopsis thaliana]	GO:0003677;GO:0003700;GO:0005634;GO:0006351;GO:0006355;GO:0046983;	Q700E3	BHLH27	4e-26	Arabidopsis thaliana	Transcription factor bHLH27	NA	NA	NA
Ob_01093	NA	NA	NA	NA	NA	NA	NA	NA	NA	NA	NA	NA
Ob_01094	GI:557522249	7e-28	hypothetical protein CICLE_v10006564mg [Citrus clementina]	NA	NA	NA	NA	NA	NA	NA	NA	NA
Ob_01095	NA	NA	NA	NA	NA	NA	NA	NA	NA	NA	NA	NA
Ob_01096	NA	NA	NA	NA	NA	NA	NA	NA	NA	NA	NA	NA
Ob_01097	GI:462407684	9e-13	hypothetical protein PRUPE_ppa004238mg [Prunus persica]	NA	NA	NA	NA	NA	NA	NA	NA	NA
Ob_01098	GI:359479937	5e-24	PREDICTED: uncharacterized protein LOC100257206 [Vitis vinifera]	NA	NA	NA	NA	NA	NA	NA	NA	NA
Ob_01099	GI:557524758	3e-09	hypothetical protein CICLE_v10029615mg [Citrus clementina]	NA	NA	NA	NA	NA	NA	NA	NA	NA
Ob_01100	GI:527189769	5e-41	hypothetical protein M569_13509, partial [Genlisea aurea]	NA	Q9FRL5	ZHD5	3e-25	Arabidopsis thaliana	Zinc-finger homeodomain protein 5	NA	NA	NA
Ob_01101	GI:147794810	1e-18	hypothetical protein VITISV_015517 [Vitis vinifera]	GO:0000166;GO:0005524;GO:0005739;GO:0008152;GO:0017111;GO:0005618;GO:0008270;GO:0009505;GO:0016787;	NA	NA	NA	NA	NA	NA	NA	NA
Ob_01102	NA	NA	NA	NA	NA	NA	NA	NA	NA	NA	NA	NA
Ob_01103	GI:527207011	3e-07	hypothetical protein M569_02332 [Genlisea aurea]	NA	NA	NA	NA	NA	NA	NA	NA	NA
Ob_01104	NA	NA	NA	NA	NA	NA	NA	NA	NA	NA	NA	NA
Ob_01105	GI:508700723	1e-11	Glucose-inhibited division family A protein isoform 2 [Theobroma cacao]	GO:0002098;GO:0008033;GO:0042744;GO:0050660;	NA	NA	NA	NA	NA	NA	NA	NA
Ob_01106	NA	NA	NA	NA	NA	NA	NA	NA	NA	NA	NA	NA
Ob_01107	NA	NA	NA	NA	NA	NA	NA	NA	NA	NA	NA	NA
Ob_01108	NA	NA	NA	NA	NA	NA	NA	NA	NA	NA	NA	NA
Ob_01109	NA	NA	NA	NA	NA	NA	NA	NA	NA	NA	NA	NA
Ob_01110	NA	NA	NA	NA	NA	NA	NA	NA	NA	NA	NA	NA
Ob_01111	NA	NA	NA	NA	NA	NA	NA	NA	NA	NA	NA	NA
Ob_01112	NA	NA	NA	NA	NA	NA	NA	NA	NA	NA	NA	NA
Ob_01113	GI:527204288	4e-89	hypothetical protein M569_04240, partial [Genlisea aurea]	NA	F4K0A6	VIII-2	2e-81	Arabidopsis thaliana	Myosin-2	NA	NA	NA
Ob_01114	GI:87241045	2e-81	Sodium/hydrogen exchanger [Medicago truncatula]	NA	Q9M353	CHX20	7e-75	Arabidopsis thaliana	Cation/H(+) antiporter 20	NA	NA	NA
Ob_01115	NA	NA	NA	NA	NA	NA	NA	NA	NA	NA	NA	NA
Ob_01116	GI:108864013	4e-70	cyclin family protein, putative, expressed [Oryza sativa Japonica Group]	NA	Q2RAC5	CYCT1-3	1e-69	Oryza sativa subsp. japonica	Cyclin-T1-3	NA	NA	NA
Ob_01117	NA	NA	NA	NA	NA	NA	NA	NA	NA	NA	NA	NA
Ob_01118	GI:357123894	4e-16	PREDICTED: vacuolar protein sorting-associated protein 32 homolog 1-like [Brachypodium distachyon]	GO:0000815;GO:0005515;GO:0005768;GO:0005886;GO:0006810;GO:0015031;	Q9SZE4	VPS32.2	6e-14	Arabidopsis thaliana	Vacuolar protein sorting-associated protein 32 homolog 2	NA	NA	NA
Ob_01119	GI:460401341	1e-16	PREDICTED: RING-H2 finger protein ATL29-like [Solanum lycopersicum]	NA	O49691	ATL29	1e-09	Arabidopsis thaliana	RING-H2 finger protein ATL29	NA	NA	NA
Ob_01120	NA	NA	NA	NA	NA	NA	NA	NA	NA	NA	NA	NA
Ob_01121	NA	NA	NA	NA	NA	NA	NA	NA	NA	NA	NA	NA
Ob_01122	GI:357493683	1e-07	La-related protein [Medicago truncatula]	NA	NA	NA	NA	NA	NA	NA	NA	NA
Ob_01123	NA	NA	NA	NA	NA	NA	NA	NA	NA	NA	NA	NA
Ob_01124	GI:460367840	3e-25	PREDICTED: GATA transcription factor 2-like [Solanum lycopersicum]	NA	O49743	GATA4	3e-19	Arabidopsis thaliana	GATA transcription factor 4	NA	NA	NA
Ob_01125	NA	NA	NA	NA	NA	NA	NA	NA	NA	NA	NA	NA
Ob_01126	NA	NA	NA	NA	NA	NA	NA	NA	NA	NA	NA	NA
Ob_01127	GI:557095089	3e-06	hypothetical protein EUTSA_v10009555mg [Eutrema salsugineum]	NA	NA	NA	NA	NA	NA	NA	NA	NA
Ob_01128	GI:222631802	7e-71	hypothetical protein OsJ_18759 [Oryza sativa Japonica Group]	GO:0016020;GO:0005794;GO:0006629;GO:0006665;GO:0006952;GO:0016021;GO:0016740;GO:0005802;GO:0030148;GO:0045140;	Q5N7A7	ERH1	1e-60	Oryza sativa subsp. japonica	Phosphatidylinositol:ceramide inositolphosphotransferase	NA	NA	NA
Ob_01129	GI:527203851	8e-29	hypothetical protein M569_04565 [Genlisea aurea]	NA	Q9S7I6	RPK2	6e-22	Arabidopsis thaliana	LRR receptor-like serine/threonine-protein kinase RPK2	NA	NA	NA
Ob_01130	NA	NA	NA	NA	NA	NA	NA	NA	NA	NA	NA	NA
Ob_01131	NA	NA	NA	NA	NA	NA	NA	NA	NA	NA	NA	NA
Ob_01132	NA	NA	NA	NA	NA	NA	NA	NA	NA	NA	NA	NA
Ob_01133	GI:90761110	3e-37	glycolate oxidase [Pachysandra terminalis]	GO:0003824;GO:0003973;GO:0005634;GO:0005777;GO:0008891;GO:0009506;GO:0009507;GO:0009570;GO:0009853;GO:0009854;GO:0010181;GO:0016020;GO:0016491;GO:0022626;GO:0042742;GO:0048046;GO:0050665;GO:0052852;GO:0052853;GO:0052854;GO:0055114;GO:0000041;GO:0010204;GO:0010109;GO:0016032;GO:0019048;	P05414	NA	1e-34	Spinacia oleracea	Peroxisomal (S)-2-hydroxy-acid oxidase	NA	NA	NA
Ob_01134	NA	NA	NA	NA	NA	NA	NA	NA	NA	NA	NA	NA
Ob_01135	NA	NA	NA	NA	NA	NA	NA	NA	NA	NA	NA	NA
Ob_01136	GI:359496268	1e-55	PREDICTED: G-type lectin S-receptor-like serine/threonine-protein kinase SD1-1-like [Vitis vinifera]	NA	O81905	SD18	5e-41	Arabidopsis thaliana	Receptor-like serine/threonine-protein kinase SD1-8	NA	NA	NA
Ob_01137	NA	NA	NA	NA	NA	NA	NA	NA	NA	NA	NA	NA
Ob_01138	NA	NA	NA	NA	NA	NA	NA	NA	NA	NA	NA	NA
Ob_01139	GI:527189160	3e-69	exostosin-like protein, partial [Genlisea aurea]	NA	Q9FFN2	At5g03795	1e-17	Arabidopsis thaliana	Probable glycosyltransferase At5g03795	NA	NA	NA
Ob_01140	GI:460385007	2e-116	PREDICTED: ent-kaurene oxidase, chloroplastic-like [Solanum lycopersicum]	NA	Q93ZB2	KO	6e-101	Arabidopsis thaliana	Ent-kaurene oxidase, chloroplastic	K04122	GA3; ent-kaurene oxidase [EC:1.14.13.78]	Diterpenoid biosynthesis [PATH:ko00904];
Ob_01141	NA	NA	NA	NA	NA	NA	NA	NA	NA	NA	NA	NA
Ob_01142	NA	NA	NA	NA	NA	NA	NA	NA	NA	NA	NA	NA
Ob_01143	GI:460381031	2e-34	PREDICTED: E3 ubiquitin-protein ligase ATL6-like [Solanum lycopersicum]	NA	O64762	ATL38	1e-16	Arabidopsis thaliana	RING-H2 finger protein ATL38	NA	NA	NA
Ob_01144	GI:462413765	2e-39	hypothetical protein PRUPE_ppa016262mg [Prunus persica]	NA	Q9LHJ2	UGT82A1	3e-30	Arabidopsis thaliana	UDP-glycosyltransferase 82A1	NA	NA	NA
Ob_01145	GI:218191512	0	hypothetical protein OsI_08807 [Oryza sativa Indica Group]	NA	Q0IU52	ASP1	5e-79	Oryza sativa subsp. japonica	Aspartic proteinase Asp1	NA	NA	NA
Ob_01146	NA	NA	NA	NA	NA	NA	NA	NA	NA	NA	NA	NA
Ob_01147	GI:470118123	9e-06	PREDICTED: pentatricopeptide repeat-containing protein At5g55840-like [Fragaria vesca subsp. vesca]	NA	NA	NA	NA	NA	NA	NA	NA	NA
Ob_01148	GI:357465945	2e-24	Disease resistance response like protein [Medicago truncatula]	NA	Q9SKQ2	DIR4	3e-18	Arabidopsis thaliana	Dirigent protein 4	NA	NA	NA
Ob_01149	NA	NA	NA	NA	NA	NA	NA	NA	NA	NA	NA	NA
Ob_01150	NA	NA	NA	NA	NA	NA	NA	NA	NA	NA	NA	NA
Ob_01151	GI:460404930	1e-20	PREDICTED: kinesin-like protein KIF11-like [Solanum lycopersicum]	NA	NA	NA	NA	NA	NA	NA	NA	NA
Ob_01152	NA	NA	NA	NA	NA	NA	NA	NA	NA	NA	NA	NA
Ob_01153	NA	NA	NA	NA	NA	NA	NA	NA	NA	NA	NA	NA
Ob_01154	NA	NA	NA	NA	NA	NA	NA	NA	NA	NA	NA	NA
Ob_01155	NA	NA	NA	NA	NA	NA	NA	NA	NA	NA	NA	NA
Ob_01156	NA	NA	NA	NA	NA	NA	NA	NA	NA	NA	NA	NA
Ob_01157	GI:557555364	5e-31	hypothetical protein CICLE_v100106842mg, partial [Citrus clementina]	NA	Q94B77	FH5	4e-27	Arabidopsis thaliana	Formin-like protein 5	NA	NA	NA
Ob_01158	NA	NA	NA	NA	NA	NA	NA	NA	NA	NA	NA	NA
Ob_01159	NA	NA	NA	NA	NA	NA	NA	NA	NA	NA	NA	NA
Ob_01160	NA	NA	NA	NA	NA	NA	NA	NA	NA	NA	NA	NA
Ob_01161	GI:115464927	8e-175	Os05g0519400 [Oryza sativa Japonica Group]	GO:0000166;GO:0005515;GO:0005524;GO:0005737;GO:0005773;GO:0005794;GO:0005886;GO:0006810;GO:0008152;GO:0009506;GO:0015031;GO:0016192;GO:0016787;GO:0017111;GO:0046872;	Q9M0Y8	NSF	7e-155	Arabidopsis thaliana	Vesicle-fusing ATPase	K06027	NSF; vesicle-fusing ATPase [EC:3.6.4.6]	Vasopressin-regulated water reabsorption [PATH:ko04962];GABAergic synapse [PATH:ko04727];Synaptic vesicle cycle [PATH:ko04721];
Ob_01162	NA	NA	NA	NA	NA	NA	NA	NA	NA	NA	NA	NA
Ob_01163	GI:225452384	7e-41	PREDICTED: high affinity nitrate transporter 2.5-like [Vitis vinifera]	NA	Q9LPV5	NRT2.5	1e-34	Arabidopsis thaliana	High affinity nitrate transporter 2.5	NA	NA	NA
Ob_01164	GI:548841211	8e-30	hypothetical protein AMTR_s00002p00249920 [Amborella trichopoda]	NA	P83304	NA	1e-29	Parkia platycephala	Mannose/glucose-specific lectin (Fragment)	NA	NA	NA
Ob_01165	NA	NA	NA	NA	NA	NA	NA	NA	NA	NA	NA	NA
Ob_01166	NA	NA	NA	NA	NA	NA	NA	NA	NA	NA	NA	NA
Ob_01167	NA	NA	NA	NA	NA	NA	NA	NA	NA	NA	NA	NA
Ob_01168	NA	NA	NA	NA	NA	NA	NA	NA	NA	NA	NA	NA
Ob_01169	GI:297735367	5e-08	unnamed protein product [Vitis vinifera]	NA	NA	NA	NA	NA	NA	NA	NA	NA
Ob_01170	NA	NA	NA	NA	NA	NA	NA	NA	NA	NA	NA	NA
Ob_01171	NA	NA	NA	NA	NA	NA	NA	NA	NA	NA	NA	NA
Ob_01172	GI:297843204	4e-09	hypothetical protein ARALYDRAFT_311482 [Arabidopsis lyrata subsp. lyrata]	GO:0000166;GO:0004672;GO:0004674;GO:0005524;GO:0005829;GO:0005886;GO:0006468;GO:0016301;GO:0016310;GO:0016740;GO:0016772;GO:0009827;GO:0005634;GO:0005737;GO:0009524;GO:0004713;	NA	NA	NA	NA	NA	NA	NA	NA
Ob_01173	GI:255660788	6e-95	pentatricopeptide repeat-containing protein [Verbena hastata]	NA	O04491	At1g09680	5e-65	Arabidopsis thaliana	Putative pentatricopeptide repeat-containing protein At1g09680	NA	NA	NA
Ob_01174	NA	NA	NA	NA	NA	NA	NA	NA	NA	NA	NA	NA
Ob_01175	NA	NA	NA	NA	NA	NA	NA	NA	NA	NA	NA	NA
Ob_01176	GI:222631186	1e-08	hypothetical protein OsJ_18129 [Oryza sativa Japonica Group]	NA	NA	NA	NA	NA	NA	NA	NA	NA
Ob_01177	NA	NA	NA	NA	NA	NA	NA	NA	NA	NA	NA	NA
Ob_01178	NA	NA	NA	NA	NA	NA	NA	NA	NA	NA	NA	NA
Ob_01179	GI:147768917	2e-07	hypothetical protein VITISV_004454 [Vitis vinifera]	NA	NA	NA	NA	NA	NA	NA	NA	NA
Ob_01180	NA	NA	NA	NA	NA	NA	NA	NA	NA	NA	NA	NA
Ob_01181	NA	NA	NA	NA	NA	NA	NA	NA	NA	NA	NA	NA
Ob_01182	GI:508712859	1e-15	LRR and NB-ARC domains-containing disease resistance protein, putative [Theobroma cacao]	NA	NA	NA	NA	NA	NA	NA	NA	NA
Ob_01183	NA	NA	NA	NA	NA	NA	NA	NA	NA	NA	NA	NA
Ob_01184	GI:224123470	5e-33	predicted protein [Populus trichocarpa]	GO:0005794;GO:0008150;GO:0008152;GO:0016787;	NA	NA	NA	NA	NA	NA	NA	NA
Ob_01185	NA	NA	NA	NA	NA	NA	NA	NA	NA	NA	NA	NA
Ob_01186	NA	NA	NA	NA	NA	NA	NA	NA	NA	NA	NA	NA
Ob_01187	NA	NA	NA	NA	NA	NA	NA	NA	NA	NA	NA	NA
Ob_01188	NA	NA	NA	NA	NA	NA	NA	NA	NA	NA	NA	NA
Ob_01189	GI:115469436	7e-11	Os06g0668200 [Oryza sativa Japonica Group]	GO:0004618;GO:0005524;GO:0006096;GO:0016301;GO:0016310;GO:0016740;GO:0008150;GO:0005634;GO:0005774;GO:0005829;GO:0005886;GO:0009506;GO:0009570;GO:0016020;GO:0048046;GO:0003674;GO:0034976;GO:0046685;GO:0046686;GO:0000023;GO:0000166;GO:0005739;GO:0009507;GO:0009536;GO:0009579;GO:0019252;GO:0019253;GO:0019344;GO:0030003;GO:0070838;GO:0005618;GO:0005737;GO:0006098;GO:0009409;GO:0009658;GO:0009697;GO:…	A2BNZ0	pgk	2e-11	Prochlorococcus marinus (strain AS9601)	Phosphoglycerate kinase	NA	NA	NA
Ob_01190	GI:307135946	3e-34	ty1-copia retrotransposon protein [Cucumis melo subsp. melo]	NA	P10978	NA	1e-13	Nicotiana tabacum	Retrovirus-related Pol polyprotein from transposon TNT 1-94	NA	NA	NA
Ob_01191	GI:4680340	3e-80	putative nucleolysin [Oryza sativa Indica Group]	GO:0000166;GO:0003676;GO:0005739;GO:0005886;	Q9LQI9	UBP1B	3e-55	Arabidopsis thaliana	Oligouridylate-binding protein 1B	K13201	TIA1; nucleolysin TIA-1/TIAR	NA
Ob_01192	GI:460385936	1e-32	PREDICTED: uncharacterized protein LOC101248673 [Solanum lycopersicum]	NA	P23253	TCNA	1e-06	Trypanosoma cruzi	Sialidase	NA	NA	NA
Ob_01193	GI:557554307	7e-41	hypothetical protein CICLE_v10007988mg [Citrus clementina]	GO:0000023;GO:0005524;GO:0006098;GO:0006364;GO:0009507;GO:0009570;GO:0009902;GO:0010027;GO:0015979;GO:0015995;GO:0016117;GO:0016226;GO:0019252;GO:0019288;GO:0034660;GO:0043085;	P53383	mrp	2e-10	Synechocystis sp. (strain PCC 6803 / Kazusa)	Protein mrp homolog	NA	NA	NA
Ob_01194	NA	NA	NA	NA	NA	NA	NA	NA	NA	NA	NA	NA
Ob_01195	GI:356537240	5e-15	PREDICTED: uncharacterized protein LOC100805742 [Glycine max]	NA	NA	NA	NA	NA	NA	NA	NA	NA
Ob_01196	GI:297598507	1e-70	Os02g0123300 [Oryza sativa Japonica Group]	GO:0003743;GO:0005634;GO:0005737;GO:0005829;GO:0005852;GO:0006412;GO:0006413;GO:0031369;GO:0005739;	Q9XHM1	TIF3C1	1e-54	Medicago truncatula	Eukaryotic translation initiation factor 3 subunit C	NA	NA	NA
Ob_01197	GI:449444192	3e-16	PREDICTED: GDP-mannose transporter GONST3-like [Cucumis sativus]	GO:0000139;GO:0005794;GO:0006810;GO:0008643;GO:0015780;GO:0016020;GO:0016021;GO:0055085;	Q9S845	GONST3	5e-15	Arabidopsis thaliana	GDP-mannose transporter GONST3	NA	NA	NA
Ob_01198	GI:57899542	0	putative NADP-dependent malic protein [Oryza sativa Japonica Group]	GO:0004470;GO:0004471;GO:0006108;GO:0008270;GO:0016491;GO:0042803;GO:0046872;GO:0050897;GO:0051287;GO:0051289;GO:0055114;GO:0009536;GO:0005829;GO:0051260;GO:0004473;GO:0008948;GO:0009507;GO:0005737;GO:0006094;GO:0007010;GO:0009827;GO:0009860;GO:0010498;	P36444	MODA	0	Flaveria pringlei	NADP-dependent malic enzyme, chloroplastic	K00029	E1.1.1.40; malate dehydrogenase (oxaloacetate-decarboxylating)(NADP+) [EC:1.1.1.40]	Carbon metabolism [PATH:ko01200];Pyruvate metabolism [PATH:ko00620];Carbon fixation in photosynthetic organisms [PATH:ko00710];
Ob_01199	GI:54606800	1e-95	NADP dependent malic enzyme [Oryza sativa Japonica Group]	GO:0004470;GO:0004471;GO:0006108;GO:0008270;GO:0016491;GO:0042803;GO:0046872;GO:0050897;GO:0051287;GO:0051289;GO:0055114;GO:0009536;GO:0005829;GO:0051260;GO:0004473;GO:0008948;GO:0009507;GO:0005737;GO:0006094;GO:0007010;GO:0009827;GO:0009860;GO:0010498;	P51615	NA	2e-85	Vitis vinifera	NADP-dependent malic enzyme	K00029	E1.1.1.40; malate dehydrogenase (oxaloacetate-decarboxylating)(NADP+) [EC:1.1.1.40]	Carbon metabolism [PATH:ko01200];Pyruvate metabolism [PATH:ko00620];Carbon fixation in photosynthetic organisms [PATH:ko00710];
Ob_01200	GI:460381426	4e-54	PREDICTED: major allergen Pru ar 1-like [Solanum lycopersicum]	NA	O50001	NA	2e-37	Prunus armeniaca	Major allergen Pru ar 1	NA	NA	NA
Ob_01201	NA	NA	NA	NA	NA	NA	NA	NA	NA	NA	NA	NA
Ob_01202	GI:418730703	1e-53	putative acid phosphatase [Solanum tuberosum]	NA	P27061	APS1	2e-40	Solanum lycopersicum	Acid phosphatase 1	NA	NA	NA
Ob_01203	NA	NA	NA	NA	P28644	NA	9e-06	Spinacia oleracea	28 kDa ribonucleoprotein, chloroplastic	NA	NA	NA
Ob_01204	NA	NA	NA	NA	NA	NA	NA	NA	NA	NA	NA	NA
Ob_01205	NA	NA	NA	NA	NA	NA	NA	NA	NA	NA	NA	NA
Ob_01206	NA	NA	NA	NA	NA	NA	NA	NA	NA	NA	NA	NA
Ob_01207	GI:508776642	6e-77	Uncharacterized protein TCM_015652 [Theobroma cacao]	GO:0005634;GO:0008150;	NA	NA	NA	NA	NA	NA	NA	NA
Ob_01208	GI:508724607	1e-65	Pentatricopeptide repeat (PPR) superfamily protein, putative [Theobroma cacao]	NA	O49287	PCMP-E5	1e-50	Arabidopsis thaliana	Putative pentatricopeptide repeat-containing protein At1g77010, mitochondrial	NA	NA	NA
Ob_01209	GI:110289419	1e-94	Protein kinase domain containing protein, expressed [Oryza sativa Japonica Group]	GO:0004672;GO:0005524;GO:0006468;GO:0016301;GO:0016310;GO:0016772;GO:0016023;GO:0004674;GO:0004713;	NA	NA	NA	NA	NA	NA	NA	NA
Ob_01210	NA	NA	NA	NA	NA	NA	NA	NA	NA	NA	NA	NA
Ob_01211	NA	NA	NA	NA	NA	NA	NA	NA	NA	NA	NA	NA
Ob_01212	GI:359484406	9e-55	PREDICTED: nuclear pore complex protein Nup205-like [Vitis vinifera]	NA	NA	NA	NA	NA	NA	NA	NA	NA
Ob_01213	GI:82581289	4e-59	ZIP family metal transporter [Chengiopanax sciadophylloides]	NA	O04089	ZIP4	6e-49	Arabidopsis thaliana	Zinc transporter 4, chloroplastic	K14709	SLC39A1_2_3; solute carrier family 39 (zinc transporter), member 1/2/3	NA
Ob_01214	GI:255572775	2e-80	plant poly(A)+ RNA export protein, putative [Ricinus communis]	GO:0005515;GO:0005635;GO:0005829;GO:0080008;GO:0009536;	Q38942	At1g80670	2e-73	Arabidopsis thaliana	Rae1-like protein At1g80670	K14298	RAE1; mRNA export factor	RNA transport [PATH:ko03013];Influenza A [PATH:ko05164];
Ob_01215	GI:496684306	5e-17	small heat shock protein 35.9 [Boea hygrometrica]	NA	NA	NA	NA	NA	NA	NA	NA	NA
Ob_01216	NA	NA	NA	NA	NA	NA	NA	NA	NA	NA	NA	NA
Ob_01217	GI:478733682	8e-74	Ycf2 (chloroplast) [Solanum carolinense]	NA	Q8S8U1	ycf2-B	3e-73	Atropa belladonna	Protein Ycf2 B	NA	NA	NA
Ob_01218	GI:56202327	2e-78	putative vacuolar-type H(+)-ATPase [Oryza sativa Japonica Group]	GO:0016020;GO:0000220;GO:0005768;GO:0005773;GO:0005802;GO:0012510;GO:0015078;GO:0015991;GO:0033179;GO:0070070;GO:0005794;GO:0006810;GO:0006811;GO:0015992;GO:0016021;	Q8RWZ7	VHA-a1	2e-63	Arabidopsis thaliana	Vacuolar proton ATPase a1	K02154	ATPeV0A; V-type H+-transporting ATPase subunit a	Oxidative phosphorylation [PATH:ko00190];Phagosome [PATH:ko04145];Lysosome [PATH:ko04142];Collecting duct acid secretion [PATH:ko04966];Synaptic vesicle cycle [PATH:ko04721];Rheumatoid arthritis [PATH:ko05323];Vibrio cholerae infection [PATH:ko05110];Epithelial cell signaling in Helicobacter pylori infection [PATH:ko05120];Tuberculosis [PATH:ko05152];
Ob_01219	NA	NA	NA	NA	NA	NA	NA	NA	NA	NA	NA	NA
Ob_01220	GI:460411779	1e-63	PREDICTED: probable serine/threonine-protein kinase RLCKVII-like [Solanum lycopersicum]	NA	Q9LQQ8	At1g07870	1e-58	Arabidopsis thaliana	Probable serine/threonine-protein kinase RLCKVII	K04733	IRAK4; interleukin-1 receptor-associated kinase 4 [EC:2.7.11.1]	NF-kappa B signaling pathway [PATH:ko04064];Apoptosis [PATH:ko04210];Toll-like receptor signaling pathway [PATH:ko04620];Neurotrophin signaling pathway [PATH:ko04722];Pertussis [PATH:ko05133];Tuberculosis [PATH:ko05152];Measles [PATH:ko05162];Influenza A [PATH:ko05164];Toxoplasmosis [PATH:ko05145];Leishmaniasis [PATH:ko05140];Chagas disease (American trypanosomiasis) [PATH:ko05142];
Ob_01221	GI:527190471	1e-12	hypothetical protein M569_13098 [Genlisea aurea]	GO:0005886;	NA	NA	NA	NA	NA	NA	NA	NA
Ob_01222	NA	NA	NA	NA	NA	NA	NA	NA	NA	NA	NA	NA
Ob_01223	GI:449449485	1e-55	PREDICTED: pumilio homolog 4-like [Cucumis sativus]	NA	Q9SS47	APUM4	8e-54	Arabidopsis thaliana	Pumilio homolog 4	NA	NA	NA
Ob_01224	NA	NA	NA	NA	NA	NA	NA	NA	NA	NA	NA	NA
Ob_01225	NA	NA	NA	NA	NA	NA	NA	NA	NA	NA	NA	NA
Ob_01226	NA	NA	NA	NA	NA	NA	NA	NA	NA	NA	NA	NA
Ob_01227	NA	NA	NA	NA	NA	NA	NA	NA	NA	NA	NA	NA
Ob_01228	GI:225464255	1e-33	PREDICTED: uncharacterized protein LOC100264734 [Vitis vinifera]	NA	NA	NA	NA	NA	NA	NA	NA	NA
Ob_01229	GI:115470773	4e-70	Os07g0168800 [Oryza sativa Japonica Group]	NA	Q7Y1W9	SAP9	7e-72	Oryza sativa subsp. japonica	Zinc finger A20 and AN1 domain-containing stress-associated protein 9	NA	NA	NA
Ob_01230	GI:470143404	5e-60	PREDICTED: pumilio homolog 4-like [Fragaria vesca subsp. vesca]	NA	Q9ZW07	APUM1	6e-57	Arabidopsis thaliana	Pumilio homolog 1	K17943	PUM; pumilio RNA-binding family	NA
Ob_01231	GI:508776577	3e-100	Galactosyltransferase family protein isoform 1 [Theobroma cacao]	GO:0000139;GO:0005794;GO:0006346;GO:0006486;GO:0008378;GO:0016020;GO:0016021;GO:0016740;GO:0016757;GO:0031048;GO:0051567;	Q9MAP8	B3GALT6	5e-93	Arabidopsis thaliana	Probable beta-1,3-galactosyltransferase 6	NA	NA	NA
Ob_01232	GI:218188506	2e-72	hypothetical protein OsI_02523 [Oryza sativa Indica Group]	GO:0000166;GO:0004222;GO:0005524;GO:0005739;GO:0006508;GO:0008233;GO:0008237;GO:0009536;GO:0016020;GO:0016787;GO:0017111;GO:0046872;GO:0004176;GO:0005743;GO:0006200;GO:0016021;	Q8LQJ8	FTSH5	3e-74	Oryza sativa subsp. japonica	ATP-dependent zinc metalloprotease FTSH 5, mitochondrial	NA	NA	NA
Ob_01233	GI:218188506	2e-64	hypothetical protein OsI_02523 [Oryza sativa Indica Group]	GO:0000166;GO:0004222;GO:0005524;GO:0005739;GO:0006508;GO:0008233;GO:0008237;GO:0009536;GO:0016020;GO:0016787;GO:0017111;GO:0046872;GO:0004176;GO:0005743;GO:0006200;GO:0016021;	Q8LQJ8	FTSH5	4e-66	Oryza sativa subsp. japonica	ATP-dependent zinc metalloprotease FTSH 5, mitochondrial	NA	NA	NA
Ob_01234	GI:460383782	2e-73	PREDICTED: succinate dehydrogenase [ubiquinone]	GO:0000104;GO:0005739;GO:0005743;GO:0006099;GO:0006121;GO:0008177;GO:0009055;GO:0016020;GO:0016491;GO:0045281;GO:0046872;GO:0051536;GO:0051537;GO:0051538;GO:0051539;GO:0055114;	Q9FJP9	SDH2-3	7e-92	Arabidopsis thaliana	Succinate dehydrogenase [ubiquinone] iron-sulfur subunit 3, mitochondrial	K00235	SDHB; succinate dehydrogenase (ubiquinone) iron-sulfur subunit [EC:1.3.5.1]	Carbon metabolism [PATH:ko01200];Citrate cycle (TCA cycle) [PATH:ko00020];Oxidative phosphorylation [PATH:ko00190];Alzheimer's disease [PATH:ko05010];Parkinson's disease [PATH:ko05012];Huntington's disease [PATH:ko05016];Non-alcoholic fatty liver disease (NAFLD) [PATH:ko04932];
Ob_01235	NA	NA	NA	NA	NA	NA	NA	NA	NA	NA	NA	NA
Ob_01236	GI:218192264	2e-90	hypothetical protein OsI_10395 [Oryza sativa Indica Group]	NA	Q39230	At5g27470	3e-67	Arabidopsis thaliana	Serine--tRNA ligase	K01875	SARS; seryl-tRNA synthetase [EC:6.1.1.11]	Aminoacyl-tRNA biosynthesis [PATH:ko00970];
Ob_01237	GI:225451875	9e-51	PREDICTED: ocs element-binding factor 1 [Vitis vinifera]	NA	Q99090	CPRF2	2e-11	Petroselinum crispum	Light-inducible protein CPRF2	NA	NA	NA
Ob_01238	GI:218186588	5e-80	hypothetical protein OsI_37810 [Oryza sativa Indica Group]	GO:0004672;GO:0004674;GO:0005524;GO:0005773;GO:0005886;GO:0006468;GO:0016772;GO:0016023;	Q9LT96	At5g49770	8e-32	Arabidopsis thaliana	Probable leucine-rich repeat receptor-like protein kinase At5g49770	NA	NA	NA
Ob_01239	NA	NA	NA	NA	NA	NA	NA	NA	NA	NA	NA	NA
Ob_01240	GI:728626	9e-24	TAF-2 [Nicotiana tabacum]	NA	Q99142	TAF1	2e-25	Nicotiana tabacum	Transcriptional activator TAF-1 (Fragment)	NA	NA	NA
Ob_01241	NA	NA	NA	NA	NA	NA	NA	NA	NA	NA	NA	NA
Ob_01242	NA	NA	NA	NA	NA	NA	NA	NA	NA	NA	NA	NA
Ob_01243	GI:57899773	4e-98	putative serine/threonine protein kinase [Oryza sativa Japonica Group]	GO:0000166;GO:0004672;GO:0004674;GO:0005524;GO:0006468;GO:0016772;GO:0005739;GO:0009536;GO:0006487;GO:0016301;GO:0016310;	NA	NA	NA	NA	NA	NA	NA	NA
Ob_01244	GI:147787208	9e-08	hypothetical protein VITISV_002983 [Vitis vinifera]	NA	P10978	NA	1e-06	Nicotiana tabacum	Retrovirus-related Pol polyprotein from transposon TNT 1-94	NA	NA	NA
Ob_01245	NA	NA	NA	NA	NA	NA	NA	NA	NA	NA	NA	NA
Ob_01246	NA	NA	NA	NA	NA	NA	NA	NA	NA	NA	NA	NA
Ob_01247	NA	NA	NA	NA	NA	NA	NA	NA	NA	NA	NA	NA
Ob_01248	GI:297743346	3e-36	unnamed protein product [Vitis vinifera]	GO:0000166;GO:0005524;GO:0006200;GO:0006810;GO:0008152;GO:0016020;GO:0016021;GO:0016887;GO:0017111;	Q76CU2	PDR1	1e-35	Nicotiana tabacum	Pleiotropic drug resistance protein 1	NA	NA	NA
Ob_01249	NA	NA	NA	NA	NA	NA	NA	NA	NA	NA	NA	NA
Ob_01250	GI:460411533	3e-62	PREDICTED: uncharacterized protein LOC101267771 [Solanum lycopersicum]	NA	NA	NA	NA	NA	NA	NA	NA	NA
Ob_01251	NA	NA	NA	NA	NA	NA	NA	NA	NA	NA	NA	NA
Ob_01252	GI:359490820	3e-63	PREDICTED: uncharacterized protein LOC100258836 [Vitis vinifera]	NA	NA	NA	NA	NA	NA	NA	NA	NA
Ob_01253	NA	NA	NA	NA	NA	NA	NA	NA	NA	NA	NA	NA
Ob_01254	GI:460381067	8e-81	PREDICTED: manganese-dependent ADP-ribose/CDP-alcohol diphosphatase-like isoform 1 [Solanum lycopersicum]	NA	Q8H5F8	Os07g0688000	2e-74	Oryza sativa subsp. japonica	Manganese-dependent ADP-ribose/CDP-alcohol diphosphatase	K01517	ADPRM; manganese-dependent ADP-ribose/CDP-alcohol diphosphatase [EC:3.6.1.13 3.6.1.16 3.6.1.53]	Glycerophospholipid metabolism [PATH:ko00564];Purine metabolism [PATH:ko00230];
Ob_01255	GI:218196073	1e-09	hypothetical protein OsI_18423 [Oryza sativa Indica Group]	GO:0000165;GO:0000166;GO:0004672;GO:0004674;GO:0004707;GO:0005524;GO:0005773;GO:0005886;GO:0006468;GO:0010075;GO:0016301;GO:0016310;GO:0016740;GO:0016772;GO:0005634;GO:0005739;GO:0005829;GO:0009738;	Q53N72	MPK15	2e-08	Oryza sativa subsp. japonica	Mitogen-activated protein kinase 15	NA	NA	NA
Ob_01256	GI:460407470	6e-28	PREDICTED: putative germin-like protein 2-3-like [Solanum lycopersicum]	GO:0005576;GO:0030145;GO:0045735;GO:0046872;GO:0048046;GO:0016023;	Q6K5Q0	Os02g0491600	2e-28	Oryza sativa subsp. japonica	Putative germin-like protein 2-1	NA	NA	NA
Ob_01257	GI:460367994	2e-21	PREDICTED: uncharacterized protein LOC101264556 [Solanum lycopersicum]	NA	NA	NA	NA	NA	NA	NA	NA	NA
Ob_01258	NA	NA	NA	NA	NA	NA	NA	NA	NA	NA	NA	NA
Ob_01259	GI:527197645	1e-87	hypothetical protein M569_08696, partial [Genlisea aurea]	NA	NA	NA	NA	NA	NA	NA	NA	NA
Ob_01260	GI:585076	2e-20	RecName: Full=Glucan endo-1,3-beta-glucosidase GIV; AltName: Full=(1-&gt;3)-beta-glucan endohydrolase GIV; AltName: Full=(1-&gt;3)-beta-glucanase isoenzyme GIV; AltName: Full=Beta-1,3-endoglucanase GIV &gt;gi|167053|gb|AAA32961.1| glucan endo-1,3-beta-glucosidase, partial [Hordeum vulgare]	NA	Q02437	NA	4e-22	Hordeum vulgare	Glucan endo-1,3-beta-glucosidase GIV	NA	NA	NA
Ob_01261	GI:460373904	4e-17	PREDICTED: cysteine-rich receptor-like protein kinase 29-like [Solanum lycopersicum]	NA	Q9FHD5	CRRSP57	3e-12	Arabidopsis thaliana	Cysteine-rich repeat secretory protein 57	NA	NA	NA
Ob_01262	NA	NA	NA	NA	NA	NA	NA	NA	NA	NA	NA	NA
Ob_01263	NA	NA	NA	NA	NA	NA	NA	NA	NA	NA	NA	NA
Ob_01264	GI:359481298	2e-36	PREDICTED: LRR receptor-like serine/threonine-protein kinase GSO2-like [Vitis vinifera]	NA	Q8LPB4	PSKR	4e-17	Daucus carota	Phytosulfokine receptor 1	NA	NA	NA
Ob_01265	NA	NA	NA	NA	NA	NA	NA	NA	NA	NA	NA	NA
Ob_01266	NA	NA	NA	NA	NA	NA	NA	NA	NA	NA	NA	NA
Ob_01267	GI:115469406	5e-93	Os06g0665000 [Oryza sativa Japonica Group]	GO:0016020;GO:0009536;	Q9SA35	ALIS4	5e-70	Arabidopsis thaliana	Putative ALA-interacting subunit 4	NA	NA	NA
Ob_01268	NA	NA	NA	NA	NA	NA	NA	NA	NA	NA	NA	NA
Ob_01269	GI:297743216	5e-40	unnamed protein product [Vitis vinifera]	NA	A7P756	VIT_09s0002g03780	6e-41	Vitis vinifera	CASP-like protein GSVIVT00034332001	NA	NA	NA
Ob_01270	GI:508780129	5e-36	Phosphatidylinositol-4-phosphate 5-kinase family protein, putative isoform 3, partial [Theobroma cacao]	NA	Q9LUM0	FAB1B	4e-35	Arabidopsis thaliana	1-phosphatidylinositol-3-phosphate 5-kinase FAB1B	NA	NA	NA
Ob_01271	GI:508775935	2e-45	Copper transport protein family [Theobroma cacao]	NA	NA	NA	NA	NA	NA	NA	NA	NA
Ob_01272	GI:527184164	1e-23	hypothetical protein M569_16614, partial [Genlisea aurea]	NA	Q0WPN8	CRRSP60	2e-14	Arabidopsis thaliana	Cysteine-rich repeat secretory protein 60	NA	NA	NA
Ob_01273	NA	NA	NA	NA	NA	NA	NA	NA	NA	NA	NA	NA
Ob_01274	NA	NA	NA	NA	NA	NA	NA	NA	NA	NA	NA	NA
Ob_01275	GI:508783429	3e-13	Uncharacterized protein isoform 2 [Theobroma cacao]	NA	NA	NA	NA	NA	NA	NA	NA	NA
Ob_01276	GI:470119430	2e-20	PREDICTED: cytochrome P450 716B1-like [Fragaria vesca subsp. vesca]	NA	Q84KI1	NA	1e-11	Taxus cuspidata	Taxoid 14-beta-hydroxylase	NA	NA	NA
Ob_01277	NA	NA	NA	NA	NA	NA	NA	NA	NA	NA	NA	NA
Ob_01278	NA	NA	NA	NA	NA	NA	NA	NA	NA	NA	NA	NA
Ob_01279	NA	NA	NA	NA	NA	NA	NA	NA	NA	NA	NA	NA
Ob_01280	NA	NA	NA	NA	NA	NA	NA	NA	NA	NA	NA	NA
Ob_01281	NA	NA	NA	NA	NA	NA	NA	NA	NA	NA	NA	NA
Ob_01282	NA	NA	NA	NA	NA	NA	NA	NA	NA	NA	NA	NA
Ob_01283	GI:147795669	2e-43	hypothetical protein VITISV_027150 [Vitis vinifera]	NA	P0CT40	Tf2-9	2e-12	Schizosaccharomyces pombe (strain 972 / ATCC 24843)	Transposon Tf2-9 polyprotein	NA	NA	NA
Ob_01284	NA	NA	NA	NA	NA	NA	NA	NA	NA	NA	NA	NA
Ob_01285	NA	NA	NA	NA	NA	NA	NA	NA	NA	NA	NA	NA
Ob_01286	GI:115451377	0	Os03g0200500 [Oryza sativa Japonica Group]	GO:0003735;GO:0005622;GO:0005737;GO:0005840;GO:0006412;GO:0022627;GO:0030529;GO:0001510;GO:0005618;GO:0005730;GO:0005829;GO:0005886;GO:0009506;GO:0016020;GO:0022626;GO:0009220;GO:0009507;	P49397	RPS3A	0	Oryza sativa subsp. japonica	40S ribosomal protein S3a	K02984	RP-S3Ae; small subunit ribosomal protein S3Ae	Ribosome [PATH:ko03010];
Ob_01287	GI:452090862	1e-91	aspartate aminotransferase [Prunus persica]	GO:0003824;GO:0005737;GO:0005829;GO:0008483;GO:0009058;GO:0009641;GO:0009851;GO:0010326;GO:0010366;GO:0016740;GO:0030170;GO:1901997;	O33822	aspC	6e-13	Thermus aquaticus	Aspartate aminotransferase	NA	NA	NA
Ob_01288	GI:108708530	9e-70	expressed protein [Oryza sativa Japonica Group]	NA	NA	NA	NA	NA	NA	NA	NA	NA
Ob_01289	GI:115453323	0	Os03g0387900 [Oryza sativa Japonica Group]	NA	NA	NA	NA	NA	NA	NA	NA	NA
Ob_01290	GI:357476727	5e-34	Peptide transporter PTR1 [Medicago truncatula]	GO:0005215;GO:0005886;GO:0006598;GO:0006810;GO:0006826;GO:0009698;GO:0009734;GO:0010106;GO:0010167;GO:0015112;GO:0015293;GO:0015698;GO:0015706;GO:0016020;GO:0016021;GO:0042398;GO:0055085;	Q9LQL2	NPF7.3	2e-30	Arabidopsis thaliana	Protein NRT1/ PTR FAMILY 7.3	NA	NA	NA
Ob_01291	NA	NA	NA	NA	NA	NA	NA	NA	NA	NA	NA	NA
Ob_01292	GI:297601446	5e-56	Os03g0669200 [Oryza sativa Japonica Group]	GO:0005783;GO:0005834;GO:0009723;GO:0009788;GO:0009817;GO:0009845;GO:0009867;GO:0009887;GO:0009991;GO:0010154;GO:0030968;GO:0048364;GO:0048527;GO:0050832;GO:0072593;GO:0080008;GO:2000280;GO:0009536;GO:0004871;GO:0005515;GO:0007165;GO:0007186;GO:0000165;GO:0003924;GO:0005737;GO:0005886;GO:0006184;GO:0006355;GO:0006612;GO:0006952;GO:0007154;GO:0009409;GO:0009617;GO:0009737;GO:0009738;GO:0009862;GO:…	Q40687	Os03g0669200	2e-55	Oryza sativa subsp. japonica	Guanine nucleotide-binding protein subunit beta	NA	NA	NA
Ob_01293	NA	NA	NA	NA	NA	NA	NA	NA	NA	NA	NA	NA
Ob_01294	NA	NA	NA	NA	NA	NA	NA	NA	NA	NA	NA	NA
Ob_01295	NA	NA	NA	NA	NA	NA	NA	NA	NA	NA	NA	NA
Ob_01296	GI:460382552	6e-33	PREDICTED: uncharacterized protein LOC101260633 [Solanum lycopersicum]	NA	NA	NA	NA	NA	NA	NA	NA	NA
Ob_01297	GI:297739327	1e-46	unnamed protein product [Vitis vinifera]	NA	O23373	FH3	2e-44	Arabidopsis thaliana	Formin-like protein 3	NA	NA	NA
Ob_01298	GI:470115979	3e-134	PREDICTED: NADH kinase-like [Fragaria vesca subsp. vesca]	NA	Q6EQG2	Os09g0345700	2e-116	Oryza sativa subsp. japonica	Probable NADH kinase	NA	NA	NA
Ob_01299	GI:508783433	3e-12	Integrase-type DNA-binding superfamily protein [Theobroma cacao]	NA	O80654	ERF037	3e-07	Arabidopsis thaliana	Ethylene-responsive transcription factor ERF037	NA	NA	NA
Ob_01300	NA	NA	NA	NA	NA	NA	NA	NA	NA	NA	NA	NA
Ob_01301	GI:443286955	5e-59	RecName: Full=Dolichyl-diphosphooligosaccharide--protein glycosyltransferase subunit 1B; AltName: Full=Ribophorin IB; Short=RPN-IB; AltName: Full=Ribophorin-1B; Flags: Precursor &gt;gi|222629850|gb|EEE61982.1| hypothetical protein OsJ_16761 [Oryza sativa Japonica Group]	GO:0004579;GO:0005774;GO:0005783;GO:0005789;GO:0005886;GO:0006486;GO:0009505;GO:0016020;GO:0016021;GO:0016740;GO:0016757;GO:0016023;	B9FDT1	OST1B	8e-61	Oryza sativa subsp. japonica	Dolichyl-diphosphooligosaccharide--protein glycosyltransferase subunit 1B	NA	NA	NA
Ob_01302	GI:443286955	2e-97	RecName: Full=Dolichyl-diphosphooligosaccharide--protein glycosyltransferase subunit 1B; AltName: Full=Ribophorin IB; Short=RPN-IB; AltName: Full=Ribophorin-1B; Flags: Precursor &gt;gi|222629850|gb|EEE61982.1| hypothetical protein OsJ_16761 [Oryza sativa Japonica Group]	GO:0004579;GO:0005774;GO:0005783;GO:0005789;GO:0005886;GO:0006486;GO:0009505;GO:0016020;GO:0016021;GO:0016740;GO:0016757;GO:0016023;	B9FDT1	OST1B	2e-99	Oryza sativa subsp. japonica	Dolichyl-diphosphooligosaccharide--protein glycosyltransferase subunit 1B	K12666	OST1; oligosaccharyltransferase complex subunit alpha (ribophorin I)	N-Glycan biosynthesis [PATH:ko00510];Various types of N-glycan biosynthesis [PATH:ko00513];Protein processing in endoplasmic reticulum [PATH:ko04141];
Ob_01303	GI:557522785	9e-53	hypothetical protein CICLE_v10006513mg [Citrus clementina]	NA	NA	NA	NA	NA	NA	NA	NA	NA
Ob_01304	NA	NA	NA	NA	NA	NA	NA	NA	NA	NA	NA	NA
Ob_01305	NA	NA	NA	NA	NA	NA	NA	NA	NA	NA	NA	NA
Ob_01306	NA	NA	NA	NA	NA	NA	NA	NA	NA	NA	NA	NA
Ob_01307	NA	NA	NA	NA	NA	NA	NA	NA	NA	NA	NA	NA
Ob_01308	NA	NA	NA	NA	NA	NA	NA	NA	NA	NA	NA	NA
Ob_01309	NA	NA	NA	NA	NA	NA	NA	NA	NA	NA	NA	NA
Ob_01310	NA	NA	NA	NA	NA	NA	NA	NA	NA	NA	NA	NA
Ob_01311	NA	NA	NA	NA	NA	NA	NA	NA	NA	NA	NA	NA
Ob_01312	GI:508706880	2e-122	HXXXD-type acyl-transferase family protein, putative [Theobroma cacao]	NA	Q94CD1	HHT1	6e-79	Arabidopsis thaliana	Omega-hydroxypalmitate O-feruloyl transferase	K15400	HHT1; omega-hydroxypalmitate O-feruloyl transferase [EC:2.3.1.188]	Cutin, suberine and wax biosynthesis [PATH:ko00073];
Ob_01313	GI:527194205	9e-41	hypothetical protein M569_10859, partial [Genlisea aurea]	GO:0000166;GO:0000226;GO:0000278;GO:0000280;GO:0000911;GO:0004672;GO:0004674;GO:0005515;GO:0005524;GO:0005737;GO:0005856;GO:0006260;GO:0006270;GO:0006275;GO:0006306;GO:0006342;GO:0006346;GO:0006468;GO:0007000;GO:0008283;GO:0009524;GO:0009558;GO:0009909;GO:0010389;GO:0016301;GO:0016310;GO:0016458;GO:0016572;GO:0016740;GO:0016772;GO:0031047;GO:0031048;GO:0034968;GO:0042023;GO:0042127;GO:0051225;GO:…	Q2QAV0	TIO	3e-33	Arabidopsis thaliana	Serine/threonine-protein kinase TIO	NA	NA	NA
Ob_01314	GI:57639535	3e-176	cytochrome oxidase subunit I [Brassica juncea]	GO:0004129;GO:0005506;GO:0005507;GO:0005739;GO:0005743;GO:0005886;GO:0006119;GO:0006810;GO:0009055;GO:0009060;GO:0016020;GO:0016021;GO:0016491;GO:0020037;GO:0022900;GO:0046872;GO:0055114;GO:0070469;GO:1902600;GO:0006123;GO:0005751;	P60621	COX1	5e-178	Raphanus sativus	Cytochrome c oxidase subunit 1	K02256	COX1; cytochrome c oxidase subunit 1 [EC:1.9.3.1]	Oxidative phosphorylation [PATH:ko00190];Cardiac muscle contraction [PATH:ko04260];Alzheimer's disease [PATH:ko05010];Parkinson's disease [PATH:ko05012];Huntington's disease [PATH:ko05016];Non-alcoholic fatty liver disease (NAFLD) [PATH:ko04932];
Ob_01315	GI:527209008	8e-15	hypothetical protein M569_00920 [Genlisea aurea]	NA	Q02817	MUC2	2e-10	Homo sapiens	Mucin-2	NA	NA	NA
Ob_01316	NA	NA	NA	NA	NA	NA	NA	NA	NA	NA	NA	NA
Ob_01317	NA	NA	NA	NA	NA	NA	NA	NA	NA	NA	NA	NA
Ob_01318	NA	NA	NA	NA	NA	NA	NA	NA	NA	NA	NA	NA
Ob_01319	NA	NA	NA	NA	NA	NA	NA	NA	NA	NA	NA	NA
Ob_01320	GI:225447398	5e-34	PREDICTED: scarecrow-like protein 32-like [Vitis vinifera]	NA	Q9SN22	SCL32	7e-14	Arabidopsis thaliana	Scarecrow-like protein 32	NA	NA	NA
Ob_01321	NA	NA	NA	NA	NA	NA	NA	NA	NA	NA	NA	NA
Ob_01322	GI:485043989	1e-89	bHLH transcription factor [Torenia fournieri]	NA	Q9CAD0	BHLH2	4e-72	Arabidopsis thaliana	Transcription factor EGL1	NA	NA	NA
Ob_01323	GI:115435724	6e-47	Os01g0254900 [Oryza sativa Japonica Group]	GO:0000325;GO:0000902;GO:0005484;GO:0005515;GO:0005773;GO:0005774;GO:0006623;GO:0006810;GO:0006886;GO:0007030;GO:0007033;GO:0009556;GO:0009660;GO:0009705;GO:0009959;GO:0010118;GO:0015031;GO:0016020;GO:0016021;GO:0016049;GO:0016192;GO:0016197;GO:0031902;GO:0048193;GO:0052543;	P93654	SYP22	1e-35	Arabidopsis thaliana	Syntaxin-22	NA	NA	NA
Ob_01324	GI:115435724	1e-82	Os01g0254900 [Oryza sativa Japonica Group]	GO:0000325;GO:0000902;GO:0005484;GO:0005515;GO:0005773;GO:0005774;GO:0006623;GO:0006810;GO:0006886;GO:0007030;GO:0007033;GO:0009556;GO:0009660;GO:0009705;GO:0009959;GO:0010118;GO:0015031;GO:0016020;GO:0016021;GO:0016049;GO:0016192;GO:0016197;GO:0031902;GO:0048193;GO:0052543;	O04378	SYP23	4e-56	Arabidopsis thaliana	Syntaxin-23	K08488	STX7; syntaxin 7	SNARE interactions in vesicular transport [PATH:ko04130];Phagosome [PATH:ko04145];
Ob_01325	NA	NA	NA	NA	NA	NA	NA	NA	NA	NA	NA	NA
Ob_01326	NA	NA	NA	NA	NA	NA	NA	NA	NA	NA	NA	NA
Ob_01327	GI:359493711	1e-19	PREDICTED: G-type lectin S-receptor-like serine/threonine-protein kinase At4g27290-like [Vitis vinifera]	NA	Q9SXB3	At1g11280	3e-14	Arabidopsis thaliana	G-type lectin S-receptor-like serine/threonine-protein kinase At1g11280	NA	NA	NA
Ob_01328	NA	NA	NA	NA	NA	NA	NA	NA	NA	NA	NA	NA
Ob_01329	NA	NA	NA	NA	NA	NA	NA	NA	NA	NA	NA	NA
Ob_01330	GI:255591039	1e-08	conserved hypothetical protein [Ricinus communis]	NA	NA	NA	NA	NA	NA	NA	NA	NA
Ob_01331	GI:357435985	2e-23	NADH-ubiquinone oxidoreductase chain [Medicago truncatula]	NA	NA	NA	NA	NA	NA	NA	NA	NA
Ob_01332	NA	NA	NA	NA	NA	NA	NA	NA	NA	NA	NA	NA
Ob_01333	GI:224103125	2e-23	flavonoid o-methyltransferase predicted protein [Populus trichocarpa]	NA	Q6WUC2	PSOMT1	1e-12	Papaver somniferum	(R,S)-reticuline 7-O-methyltransferase	NA	NA	NA
Ob_01334	GI:449454255	2e-61	PREDICTED: (RS)-norcoclaurine 6-O-methyltransferase-like [Cucumis sativus]	NA	Q6WUC2	PSOMT1	2e-44	Papaver somniferum	(R,S)-reticuline 7-O-methyltransferase	NA	NA	NA
Ob_01335	NA	NA	NA	NA	NA	NA	NA	NA	NA	NA	NA	NA
Ob_01336	GI:108862917	2e-80	amidase, hydantoinase/carbamoylase family protein, expressed [Oryza sativa Japonica Group]	GO:0016023;GO:0009536;GO:0000256;GO:0005783;GO:0006144;GO:0008152;GO:0016787;GO:0016813;GO:0046872;GO:0000394;GO:0004848;GO:0009086;	Q2QMN7	UAH	8e-81	Oryza sativa subsp. japonica	Probable ureidoglycolate hydrolase	NA	NA	NA
Ob_01337	GI:527206199	1e-07	hypothetical protein M569_02921, partial [Genlisea aurea]	NA	NA	NA	NA	NA	NA	NA	NA	NA
Ob_01338	GI:527200637	1e-40	hypothetical protein M569_06763 [Genlisea aurea]	NA	Q9ZP41	CjBAp12	2e-27	Citrus jambhiri	EG45-like domain containing protein	NA	NA	NA
Ob_01339	GI:115438655	1e-27	Os01g0621900 [Oryza sativa Japonica Group]	NA	NA	NA	NA	NA	NA	NA	NA	NA
Ob_01340	GI:115438655	0	Os01g0621900 [Oryza sativa Japonica Group]	NA	Q9SZ67	WRKY19	9e-77	Arabidopsis thaliana	Probable WRKY transcription factor 19	NA	NA	NA
Ob_01341	GI:527209520	6e-22	hypothetical protein M569_00535, partial [Genlisea aurea]	NA	NA	NA	NA	NA	NA	NA	NA	NA
Ob_01342	GI:460403208	0	PREDICTED: BTB/POZ domain-containing protein At5g48800-like [Solanum lycopersicum]	GO:0005886;GO:0009855;GO:0009944;GO:0010014;GO:0010075;GO:0016567;	Q9FKB6	At5g48800	1e-174	Arabidopsis thaliana	BTB/POZ domain-containing protein At5g48800	NA	NA	NA
Ob_01343	GI:38347035	2e-131	OSJNBb0067G11.10 [Oryza sativa Japonica Group]	NA	P15170	GSPT1	3e-93	Homo sapiens	Eukaryotic peptide chain release factor GTP-binding subunit ERF3A	K03267	ERF3; peptide chain release factor subunit 3	mRNA surveillance pathway [PATH:ko03015];
Ob_01344	GI:115457482	3e-88	Os04g0270100 [Oryza sativa Japonica Group]	NA	P15170	GSPT1	3e-38	Homo sapiens	Eukaryotic peptide chain release factor GTP-binding subunit ERF3A	K03267	ERF3; peptide chain release factor subunit 3	mRNA surveillance pathway [PATH:ko03015];
Ob_01345	GI:222628506	8e-84	hypothetical protein OsJ_14077 [Oryza sativa Japonica Group]	NA	Q9HGI8	SUP35	1e-24	Kluyveromyces lactis (strain ATCC 8585 / CBS 2359 / DSM 70799 / NBRC 1267 / NRRL Y-1140 / WM37)	Eukaryotic peptide chain release factor GTP-binding subunit	K03267	ERF3; peptide chain release factor subunit 3	mRNA surveillance pathway [PATH:ko03015];
Ob_01346	NA	NA	NA	NA	NA	NA	NA	NA	NA	NA	NA	NA
Ob_01347	NA	NA	NA	NA	NA	NA	NA	NA	NA	NA	NA	NA
Ob_01348	GI:55296192	2e-163	unknown protein [Oryza sativa Japonica Group]	NA	NA	NA	NA	NA	NA	NA	NA	NA
Ob_01349	NA	NA	NA	NA	NA	NA	NA	NA	NA	NA	NA	NA
Ob_01350	NA	NA	NA	NA	NA	NA	NA	NA	NA	NA	NA	NA
Ob_01351	GI:108709234	6e-68	expressed protein [Oryza sativa Japonica Group]	NA	NA	NA	NA	NA	NA	NA	NA	NA
Ob_01352	NA	NA	NA	NA	NA	NA	NA	NA	NA	NA	NA	NA
Ob_01353	NA	NA	NA	NA	NA	NA	NA	NA	NA	NA	NA	NA
Ob_01354	NA	NA	NA	NA	NA	NA	NA	NA	NA	NA	NA	NA
Ob_01355	GI:470112813	1e-71	PREDICTED: uncharacterized protein LOC101299743 [Fragaria vesca subsp. vesca]	NA	NA	NA	NA	NA	NA	NA	NA	NA
Ob_01356	NA	NA	NA	NA	NA	NA	NA	NA	NA	NA	NA	NA
Ob_01357	NA	NA	NA	NA	NA	NA	NA	NA	NA	NA	NA	NA
Ob_01358	GI:557528184	1e-86	hypothetical protein CICLE_v10025088mg [Citrus clementina]	GO:0000166;GO:0004611;GO:0004612;GO:0005524;GO:0005634;GO:0005730;GO:0005737;GO:0005829;GO:0006094;GO:0009817;GO:0016020;GO:0016036;GO:0016829;GO:0016831;GO:0017076;GO:0046686;	Q9T074	PCKA	5e-84	Arabidopsis thaliana	Phosphoenolpyruvate carboxykinase [ATP]	K01610	E4.1.1.49; phosphoenolpyruvate carboxykinase (ATP) [EC:4.1.1.49]	Carbon metabolism [PATH:ko01200];Glycolysis / Gluconeogenesis [PATH:ko00010];Citrate cycle (TCA cycle) [PATH:ko00020];Pyruvate metabolism [PATH:ko00620];Carbon fixation in photosynthetic organisms [PATH:ko00710];
Ob_01359	GI:460367994	9e-17	PREDICTED: uncharacterized protein LOC101264556 [Solanum lycopersicum]	NA	NA	NA	NA	NA	NA	NA	NA	NA
Ob_01360	NA	NA	NA	NA	NA	NA	NA	NA	NA	NA	NA	NA
Ob_01361	NA	NA	NA	NA	NA	NA	NA	NA	NA	NA	NA	NA
Ob_01362	NA	NA	NA	NA	NA	NA	NA	NA	NA	NA	NA	NA
Ob_01363	NA	NA	NA	NA	NA	NA	NA	NA	NA	NA	NA	NA
Ob_01364	GI:460371494	5e-57	PREDICTED: vacuolar protein sorting-associated protein 54-like [Solanum lycopersicum]	NA	F4JT76	VPS54	3e-53	Arabidopsis thaliana	Vacuolar protein sorting-associated protein 54, chloroplastic	NA	NA	NA
Ob_01365	GI:225443744	2e-21	PREDICTED: probable WRKY transcription factor 65 [Vitis vinifera]	NA	Q9LP56	WRKY65	4e-13	Arabidopsis thaliana	Probable WRKY transcription factor 65	NA	NA	NA
Ob_01366	GI:460369626	1e-11	PREDICTED: transcription factor bHLH25-like [Solanum lycopersicum]	NA	Q8S3F1	NAI1	7e-06	Arabidopsis thaliana	Transcription factor NAI1	NA	NA	NA
Ob_01367	NA	NA	NA	NA	NA	NA	NA	NA	NA	NA	NA	NA
Ob_01368	GI:557535812	2e-22	hypothetical protein CICLE_v10001340mg [Citrus clementina]	NA	NA	NA	NA	NA	NA	NA	NA	NA
Ob_01369	GI:357462673	3e-38	O-methyltransferase [Medicago truncatula]	NA	Q6WUC2	PSOMT1	1e-26	Papaver somniferum	(R,S)-reticuline 7-O-methyltransferase	NA	NA	NA
Ob_01370	NA	NA	NA	NA	NA	NA	NA	NA	NA	NA	NA	NA
Ob_01371	NA	NA	NA	NA	NA	NA	NA	NA	NA	NA	NA	NA
Ob_01372	NA	NA	NA	NA	NA	NA	NA	NA	NA	NA	NA	NA
Ob_01373	NA	NA	NA	NA	NA	NA	NA	NA	NA	NA	NA	NA
Ob_01374	NA	NA	NA	NA	NA	NA	NA	NA	NA	NA	NA	NA
Ob_01375	NA	NA	NA	NA	NA	NA	NA	NA	NA	NA	NA	NA
Ob_01376	NA	NA	NA	NA	NA	NA	NA	NA	NA	NA	NA	NA
Ob_01377	GI:294612078	4e-07	neutral/alkaline invertase 2 [Orobanche ramosa]	GO:0003824;GO:0004575;GO:0005739;GO:0005987;GO:0033926;GO:0042542;GO:0048364;GO:0007623;GO:0010029;GO:0048510;GO:0008152;	NA	NA	NA	NA	NA	NA	NA	NA
Ob_01378	NA	NA	NA	NA	NA	NA	NA	NA	NA	NA	NA	NA
Ob_01379	GI:222619617	6e-80	hypothetical protein OsJ_04252 [Oryza sativa Japonica Group]	GO:0003676;GO:0004527;GO:0004534;GO:0005622;GO:0005634;GO:0006139;GO:0008270;GO:0010587;GO:0046872;GO:0090305;GO:0090503;	Q9FQ03	XRN3	2e-23	Arabidopsis thaliana	5'-3' exoribonuclease 3	NA	NA	NA
Ob_01380	GI:359476086	6e-79	PREDICTED: uncharacterized protein LOC100853519 [Vitis vinifera]	NA	B0BN95	Harbi1	2e-08	Rattus norvegicus	Putative nuclease HARBI1	NA	NA	NA
Ob_01381	NA	NA	NA	NA	NA	NA	NA	NA	NA	NA	NA	NA
Ob_01382	GI:115462193	0	Os05g0156300 [Oryza sativa Japonica Group]	GO:0003756;GO:0005576;GO:0005783;GO:0006457;GO:0008152;GO:0016853;GO:0045454;GO:0016023;GO:0005774;GO:0009505;GO:0009553;GO:0009567;GO:0009793;GO:0034976;GO:0046686;GO:0048868;GO:0009055;GO:0022900;GO:0006094;GO:0006096;GO:0009627;GO:0009651;	Q75M08	PDIL2-1	0	Oryza sativa subsp. japonica	Protein disulfide isomerase-like 2-1	K09584	PDIA6; protein disulfide-isomerase A6 [EC:5.3.4.1]	Protein processing in endoplasmic reticulum [PATH:ko04141];
Ob_01383	GI:115461719	9e-81	Os05g0114000 [Oryza sativa Japonica Group]	GO:0000287;GO:0004427;GO:0005737;GO:0005829;GO:0006796;GO:0046686;GO:0000394;GO:0005634;GO:0009086;GO:0019915;GO:0016020;GO:0006816;GO:0007030;GO:0009651;	Q43187	PPA	6e-76	Solanum tuberosum	Soluble inorganic pyrophosphatase	K01507	ppa; inorganic pyrophosphatase [EC:3.6.1.1]	Oxidative phosphorylation [PATH:ko00190];
Ob_01384	GI:115461719	4e-43	Os05g0114000 [Oryza sativa Japonica Group]	GO:0000287;GO:0004427;GO:0005737;GO:0005829;GO:0006796;GO:0046686;GO:0000394;GO:0005634;GO:0009086;GO:0019915;GO:0016020;GO:0006816;GO:0007030;GO:0009651;	Q0DYB1	IPP	8e-27	Oryza sativa subsp. japonica	Soluble inorganic pyrophosphatase	NA	NA	NA
Ob_01385	GI:449452374	3e-36	PREDICTED: UDP-galactose/UDP-glucose transporter 2-like [Cucumis sativus]	GO:0000139;GO:0005459;GO:0005794;GO:0006810;GO:0008643;GO:0016020;GO:0016021;GO:0030173;GO:0055085;GO:0072334;	Q9LDX3	UTR4	7e-36	Arabidopsis thaliana	UDP-galactose/UDP-glucose transporter 4	NA	NA	NA
Ob_01386	NA	NA	NA	NA	NA	NA	NA	NA	NA	NA	NA	NA
Ob_01387	GI:527192261	3e-36	hypothetical protein M569_12038, partial [Genlisea aurea]	NA	Q9M3A8	EMB1796	1e-29	Arabidopsis thaliana	Pentatricopeptide repeat-containing protein At3g49240	NA	NA	NA
Ob_01388	GI:125601331	1e-79	hypothetical protein OsJ_25387 [Oryza sativa Japonica Group]	GO:0016020;	NA	NA	NA	NA	NA	NA	NA	NA
Ob_01389	GI:460411579	2e-90	PREDICTED: zinc finger CCCH domain-containing protein 39-like [Solanum lycopersicum]	NA	Q9LT81	At3g19360	2e-64	Arabidopsis thaliana	Zinc finger CCCH domain-containing protein 39	NA	NA	NA
Ob_01390	NA	NA	NA	NA	NA	NA	NA	NA	NA	NA	NA	NA
Ob_01391	NA	NA	NA	NA	NA	NA	NA	NA	NA	NA	NA	NA
Ob_01392	NA	NA	NA	NA	NA	NA	NA	NA	NA	NA	NA	NA
Ob_01393	GI:115455771	3e-84	Os03g0786000 [Oryza sativa Japonica Group]	GO:0009536;	Q9SRR0	PEX13	4e-35	Arabidopsis thaliana	Peroxisomal membrane protein 13	K13344	PEX13; peroxin-13	Peroxisome [PATH:ko04146];
Ob_01394	GI:108711435	9e-109	expressed protein [Oryza sativa Japonica Group]	GO:0009536;	Q9SRR0	PEX13	4e-48	Arabidopsis thaliana	Peroxisomal membrane protein 13	K13344	PEX13; peroxin-13	Peroxisome [PATH:ko04146];
Ob_01395	NA	NA	NA	NA	NA	NA	NA	NA	NA	NA	NA	NA
Ob_01396	GI:387965727	3e-35	Ty3/gypsy retrotransposon protein [Beta vulgaris subsp. vulgaris]	NA	NA	NA	NA	NA	NA	NA	NA	NA
Ob_01397	GI:356551542	9e-46	PREDICTED: probable 6-phosphogluconolactonase 4, chloroplastic-like [Glycine max]	NA	Q6Z9C3	Os08g0547100	3e-41	Oryza sativa subsp. japonica	Probable 6-phosphogluconolactonase 3, chloroplastic	K01057	PGLS; 6-phosphogluconolactonase [EC:3.1.1.31]	Carbon metabolism [PATH:ko01200];Pentose phosphate pathway [PATH:ko00030];
Ob_01398	NA	NA	NA	NA	NA	NA	NA	NA	NA	NA	NA	NA
Ob_01399	GI:557521247	4e-38	hypothetical protein CICLE_v10006909mg [Citrus clementina]	NA	Q9LSP1	PME67	2e-36	Arabidopsis thaliana	Probable pectinesterase 67	NA	NA	NA
Ob_01400	NA	NA	NA	NA	NA	NA	NA	NA	NA	NA	NA	NA
Ob_01401	GI:557529275	1e-57	hypothetical protein CICLE_v10027144mg, partial [Citrus clementina]	NA	P29602	NA	2e-27	Cucumis sativus	Cucumber peeling cupredoxin	NA	NA	NA
Ob_01402	NA	NA	NA	NA	NA	NA	NA	NA	NA	NA	NA	NA
Ob_01403	NA	NA	NA	NA	NA	NA	NA	NA	NA	NA	NA	NA
Ob_01404	GI:115475798	2e-78	Os08g0301500 [Oryza sativa Japonica Group]	NA	Q6ZHZ1	SPS4	4e-80	Oryza sativa subsp. japonica	Probable sucrose-phosphate synthase 4	NA	NA	NA
Ob_01405	GI:115475798	3e-67	Os08g0301500 [Oryza sativa Japonica Group]	NA	Q6ZHZ1	SPS4	5e-69	Oryza sativa subsp. japonica	Probable sucrose-phosphate synthase 4	NA	NA	NA
Ob_01406	NA	NA	NA	NA	NA	NA	NA	NA	NA	NA	NA	NA
Ob_01407	GI:449524224	2e-60	PREDICTED: uncharacterized LOC101218166 [Cucumis sativus]	NA	NA	NA	NA	NA	NA	NA	NA	NA
Ob_01408	GI:460475860	3e-55	lipoxygenase [Salvia miltiorrhiza]	NA	Q43191	LOX1.5	3e-47	Solanum tuberosum	Probable linoleate 9S-lipoxygenase 5	NA	NA	NA
Ob_01409	NA	NA	NA	NA	NA	NA	NA	NA	NA	NA	NA	NA
Ob_01410	GI:115459058	1e-65	Os04g0485000 [Oryza sativa Japonica Group]	GO:0000502;GO:0005634;GO:0005829;GO:0005886;GO:0006635;GO:0006888;GO:0009407;GO:0009640;GO:0009735;GO:0010090;GO:0010388;GO:0016020;GO:0030163;GO:0042023;GO:0043090;GO:0043161;GO:0043248;GO:0048767;GO:0051302;GO:0051510;GO:0051604;GO:0051788;GO:0080129;	Q8W425	RPN7	2e-67	Oryza sativa subsp. japonica	26S proteasome non-ATPase regulatory subunit 6	K03037	PSMD6; 26S proteasome regulatory subunit N7	Proteasome [PATH:ko03050];Epstein-Barr virus infection [PATH:ko05169];
Ob_01411	GI:115459058	1e-75	Os04g0485000 [Oryza sativa Japonica Group]	GO:0000502;GO:0005634;GO:0005829;GO:0005886;GO:0006635;GO:0006888;GO:0009407;GO:0009640;GO:0009735;GO:0010090;GO:0010388;GO:0016020;GO:0030163;GO:0042023;GO:0043090;GO:0043161;GO:0043248;GO:0048767;GO:0051302;GO:0051510;GO:0051604;GO:0051788;GO:0080129;	Q8W425	RPN7	2e-77	Oryza sativa subsp. japonica	26S proteasome non-ATPase regulatory subunit 6	K03037	PSMD6; 26S proteasome regulatory subunit N7	Proteasome [PATH:ko03050];Epstein-Barr virus infection [PATH:ko05169];
Ob_01412	GI:527192117	5e-12	hypothetical protein M569_12120, partial [Genlisea aurea]	NA	NA	NA	NA	NA	NA	NA	NA	NA
Ob_01413	NA	NA	NA	NA	NA	NA	NA	NA	NA	NA	NA	NA
Ob_01414	GI:557112769	1e-22	hypothetical protein EUTSA_v10024456mg [Eutrema salsugineum]	NA	Q9SZL8	FRS5	4e-22	Arabidopsis thaliana	Protein FAR1-RELATED SEQUENCE 5	NA	NA	NA
Ob_01415	GI:115487460	2e-08	Os12g0160900 [Oryza sativa Japonica Group]	NA	NA	NA	NA	NA	NA	NA	NA	NA
Ob_01416	GI:449452795	1e-07	PREDICTED: protochlorophyllide-dependent translocon component 52, chloroplastic-like [Cucumis sativus]	NA	Q8W496	PTC52	2e-06	Arabidopsis thaliana	Protochlorophyllide-dependent translocon component 52, chloroplastic	NA	NA	NA
Ob_01417	NA	NA	NA	NA	NA	NA	NA	NA	NA	NA	NA	NA
Ob_01418	GI:115461278	7e-164	Os04g0674400 [Oryza sativa Japonica Group]	NA	Q7XQ97	Os04g0674400	1e-165	Oryza sativa subsp. japonica	Anamorsin homolog 1	NA	NA	NA
Ob_01419	NA	NA	NA	NA	NA	NA	NA	NA	NA	NA	NA	NA
Ob_01420	GI:502117531	9e-53	PREDICTED: uncharacterized protein LOC101514448 [Cicer arietinum]	NA	NA	NA	NA	NA	NA	NA	NA	NA
Ob_01421	GI:460403161	1e-40	PREDICTED: cell division control protein 45 homolog [Solanum lycopersicum]	GO:0003674;GO:0005575;GO:0006260;GO:0006261;GO:0006270;GO:0006279;GO:0006306;GO:0008283;GO:0048229;GO:0051301;GO:0051567;	NA	NA	NA	NA	NA	NA	NA	NA
Ob_01422	NA	NA	NA	NA	NA	NA	NA	NA	NA	NA	NA	NA
Ob_01423	NA	NA	NA	NA	NA	NA	NA	NA	NA	NA	NA	NA
Ob_01424	GI:46091271	5e-37	exo-1,3-beta-glucanase [Lilium longiflorum]	GO:0004553;GO:0005975;GO:0016787;GO:0005618;GO:0009505;GO:0009506;GO:0016020;GO:0005886;GO:0016023;GO:0004812;GO:0005524;	Q23892	gluA	7e-08	Dictyostelium discoideum	Lysosomal beta glucosidase	NA	NA	NA
Ob_01425	GI:224125862	4e-20	predicted protein [Populus trichocarpa]	NA	NA	NA	NA	NA	NA	NA	NA	NA
Ob_01426	NA	NA	NA	NA	NA	NA	NA	NA	NA	NA	NA	NA
Ob_01427	GI:124359339	2e-14	Polynucleotidyl transferase, Ribonuclease H fold [Medicago truncatula]	NA	NA	NA	NA	NA	NA	NA	NA	NA
Ob_01428	GI:332322128	2e-56	hypothetical protein [Beta vulgaris subsp. vulgaris]	NA	P0C2F6	At1g65750	1e-11	Arabidopsis thaliana	Putative ribonuclease H protein At1g65750	NA	NA	NA
Ob_01429	GI:332322141	2e-56	hypothetical protein [Beta vulgaris subsp. vulgaris]	NA	P0C2F6	At1g65750	6e-20	Arabidopsis thaliana	Putative ribonuclease H protein At1g65750	NA	NA	NA
Ob_01430	GI:57899478	0	putative pyrophosphate-dependent phosphofructo-1-kinase [Oryza sativa Japonica Group]	GO:0000166;GO:0003824;GO:0003872;GO:0005524;GO:0005737;GO:0005829;GO:0005945;GO:0006002;GO:0006096;GO:0008152;GO:0010053;GO:0016301;GO:0016310;GO:0016740;GO:0046835;GO:0046872;GO:0005886;GO:0009507;GO:0009536;	Q94AA4	PFK3	1e-125	Arabidopsis thaliana	6-phosphofructokinase 3	K00850	pfkA; 6-phosphofructokinase 1 [EC:2.7.1.11]	Carbon metabolism [PATH:ko01200];Biosynthesis of amino acids [PATH:ko01230];Glycolysis / Gluconeogenesis [PATH:ko00010];Pentose phosphate pathway [PATH:ko00030];Fructose and mannose metabolism [PATH:ko00051];Galactose metabolism [PATH:ko00052];Methane metabolism [PATH:ko00680];AMPK signaling pathway [PATH:ko04152];
Ob_01431	NA	NA	NA	NA	NA	NA	NA	NA	NA	NA	NA	NA
Ob_01432	GI:47900421	7e-81	putative aldehyde dehydrogenase [Oryza sativa Japonica Group]	GO:0008152;GO:0016491;GO:0016620;GO:0055114;GO:0005739;GO:0008270;GO:0009507;GO:0009651;GO:0050897;GO:0072593;GO:0003842;GO:0005759;GO:0006560;GO:0010133;	Q8VZC3	ALDH12A1	3e-70	Arabidopsis thaliana	Delta-1-pyrroline-5-carboxylate dehydrogenase 12A1, mitochondrial	NA	NA	NA
Ob_01433	NA	NA	NA	NA	NA	NA	NA	NA	NA	NA	NA	NA
Ob_01434	GI:359476465	1e-09	PREDICTED: uncharacterized protein LOC100853090 [Vitis vinifera]	NA	NA	NA	NA	NA	NA	NA	NA	NA
Ob_01435	GI:224112459	2e-20	predicted protein [Populus trichocarpa]	NA	Q9XEF0	BHLH51	2e-12	Arabidopsis thaliana	Transcription factor bHLH51	NA	NA	NA
Ob_01436	GI:460402251	4e-20	PREDICTED: mannan synthase 1-like [Solanum lycopersicum]	NA	Q9LZR3	CSLA9	6e-20	Arabidopsis thaliana	Glucomannan 4-beta-mannosyltransferase 9	NA	NA	NA
Ob_01437	GI:359473138	1e-23	PREDICTED: probable E3 ubiquitin-protein ligase HERC2 isoform 2 [Vitis vinifera]	NA	NA	NA	NA	NA	NA	NA	NA	NA
Ob_01438	GI:115444827	3e-80	Os02g0196600 [Oryza sativa Japonica Group]	GO:0000166;GO:0005507;GO:0005524;GO:0006812;GO:0006825;GO:0008152;GO:0016021;GO:0016787;GO:0019829;GO:0030001;GO:0046872;GO:0016020;	Q9SH30	HMA5	2e-56	Arabidopsis thaliana	Probable copper-transporting ATPase HMA5	NA	NA	NA
Ob_01439	GI:115444827	1e-90	Os02g0196600 [Oryza sativa Japonica Group]	GO:0000166;GO:0005507;GO:0005524;GO:0006812;GO:0006825;GO:0008152;GO:0016021;GO:0016787;GO:0019829;GO:0030001;GO:0046872;GO:0016020;	Q9SH30	HMA5	4e-54	Arabidopsis thaliana	Probable copper-transporting ATPase HMA5	NA	NA	NA
Ob_01440	GI:255555671	3e-09	conserved hypothetical protein [Ricinus communis]	NA	NA	NA	NA	NA	NA	NA	NA	NA
Ob_01441	NA	NA	NA	NA	NA	NA	NA	NA	NA	NA	NA	NA
Ob_01442	GI:508726177	6e-58	Pathogenesis-related thaumatin superfamily protein [Theobroma cacao]	NA	Q53MB8	Os11g0706600	1e-49	Oryza sativa subsp. japonica	Thaumatin-like protein	NA	NA	NA
Ob_01443	NA	NA	NA	NA	NA	NA	NA	NA	NA	NA	NA	NA
Ob_01444	NA	NA	NA	NA	NA	NA	NA	NA	NA	NA	NA	NA
Ob_01445	GI:108707545	3e-165	Two-component response regulator-like PRR73, putative, expressed [Oryza sativa Japonica Group]	NA	Q10N34	PRR73	6e-163	Oryza sativa subsp. japonica	Two-component response regulator-like PRR73	K12129	PRR7; pseudo-response regulator 7	Circadian rhythm - plant [PATH:ko04712];
Ob_01446	GI:108707545	1e-100	Two-component response regulator-like PRR73, putative, expressed [Oryza sativa Japonica Group]	NA	Q10N34	PRR73	3e-99	Oryza sativa subsp. japonica	Two-component response regulator-like PRR73	NA	NA	NA
Ob_01447	GI:527204964	1e-50	hypothetical protein M569_03784, partial [Genlisea aurea]	NA	Q9LK03	PERK2	2e-15	Arabidopsis thaliana	Proline-rich receptor-like protein kinase PERK2	NA	NA	NA
Ob_01448	GI:527183487	1e-16	hypothetical protein M569_16962, partial [Genlisea aurea]	NA	F4I114	At1g09600	4e-07	Arabidopsis thaliana	Probable serine/threonine-protein kinase At1g09600	NA	NA	NA
Ob_01449	GI:297598893	0	Os02g0236500 [Oryza sativa Japonica Group]	NA	Q5SVZ6	ZMYM1	2e-34	Homo sapiens	Zinc finger MYM-type protein 1	NA	NA	NA
Ob_01450	NA	NA	NA	NA	NA	NA	NA	NA	NA	NA	NA	NA
Ob_01451	GI:296085194	6e-20	unnamed protein product [Vitis vinifera]	GO:0006629;GO:0008152;GO:0010075;GO:0016042;GO:0016787;	Q93ZQ3	PLP9	3e-16	Arabidopsis thaliana	Probable inactive patatin-like protein 9	NA	NA	NA
Ob_01452	NA	NA	NA	NA	NA	NA	NA	NA	NA	NA	NA	NA
Ob_01453	NA	NA	NA	NA	NA	NA	NA	NA	NA	NA	NA	NA
Ob_01454	GI:527197318	2e-68	hypothetical protein M569_08913 [Genlisea aurea]	GO:0000394;GO:0000413;GO:0003755;GO:0005515;GO:0005528;GO:0005737;GO:0005829;GO:0006457;GO:0009086;GO:0016020;GO:0016853;GO:0018208;GO:0005789;GO:0061077;	Q8LGG0	FKBP12	4e-68	Arabidopsis thaliana	Peptidyl-prolyl cis-trans isomerase FKBP12	K01802	E5.2.1.8; peptidylprolyl isomerase [EC:5.2.1.8]	NA
Ob_01455	NA	NA	NA	NA	NA	NA	NA	NA	NA	NA	NA	NA
Ob_01456	GI:122216888	2e-98	RecName: Full=Acetylajmalan esterase; Flags: Precursor &gt;gi|59595625|gb|AAW88320.1| acetylajmalan acetylesterase [Rauvolfia serpentina]	NA	Q3MKY2	AAE	3e-100	Rauvolfia serpentina	Acetylajmalan esterase	NA	NA	NA
Ob_01457	NA	NA	NA	NA	NA	NA	NA	NA	NA	NA	NA	NA
Ob_01458	GI:147842987	7e-41	hypothetical protein VITISV_005945 [Vitis vinifera]	NA	P04146	GIP	5e-28	Drosophila melanogaster	Copia protein	NA	NA	NA
Ob_01459	GI:147855244	7e-78	hypothetical protein VITISV_004343 [Vitis vinifera]	NA	P92519	AtMg00810	4e-50	Arabidopsis thaliana	Uncharacterized mitochondrial protein AtMg00810	NA	NA	NA
Ob_01460	NA	NA	NA	NA	NA	NA	NA	NA	NA	NA	NA	NA
Ob_01461	GI:255547263	5e-41	hypothetical protein RCOM_1470470 [Ricinus communis]	NA	Q9SHD0	ZAT4	5e-24	Arabidopsis thaliana	Zinc finger protein ZAT4	NA	NA	NA
Ob_01462	GI:527204327	1e-116	hypothetical protein M569_04226, partial [Genlisea aurea]	NA	O22815	MLO5	1e-99	Arabidopsis thaliana	MLO-like protein 5	K08472	MLO; mlo protein	NA
Ob_01463	GI:527204327	2e-20	hypothetical protein M569_04226, partial [Genlisea aurea]	NA	O22757	MLO8	4e-17	Arabidopsis thaliana	MLO-like protein 8	NA	NA	NA
Ob_01464	NA	NA	NA	NA	NA	NA	NA	NA	NA	NA	NA	NA
Ob_01465	GI:115463079	4e-72	Os05g0302700 [Oryza sativa Japonica Group]	GO:0005215;GO:0005471;GO:0005743;GO:0006810;GO:0009941;GO:0015865;GO:0015866;GO:0015867;GO:0016020;GO:0016021;GO:0055085;GO:0005507;GO:0005618;GO:0005730;GO:0005773;GO:0005774;GO:0005886;GO:0009507;GO:0005739;GO:0009651;GO:0009409;	O49447	AAC3	3e-65	Arabidopsis thaliana	ADP,ATP carrier protein 3, mitochondrial	K05863	SLC25A4S; solute carrier family 25 (mitochondrial adenine nucleotide translocator), member 4/5/6/31	Calcium signaling pathway [PATH:ko04020];cGMP - PKG signaling pathway [PATH:ko04022];Parkinson's disease [PATH:ko05012];Huntington's disease [PATH:ko05016];HTLV-I infection [PATH:ko05166];
Ob_01466	NA	NA	NA	NA	NA	NA	NA	NA	NA	NA	NA	NA
Ob_01467	NA	NA	NA	NA	NA	NA	NA	NA	NA	NA	NA	NA
Ob_01468	NA	NA	NA	NA	NA	NA	NA	NA	NA	NA	NA	NA
Ob_01469	NA	NA	NA	NA	NA	NA	NA	NA	NA	NA	NA	NA
Ob_01470	GI:550325599	2e-108	hypothetical protein POPTR_0013s12000g [Populus trichocarpa]	NA	Q9XID3	At1g34300	4e-98	Arabidopsis thaliana	G-type lectin S-receptor-like serine/threonine-protein kinase At1g34300	NA	NA	NA
Ob_01471	GI:460409871	1e-63	PREDICTED: G-type lectin S-receptor-like serine/threonine-protein kinase At1g34300-like isoform 3 [Solanum lycopersicum]	NA	Q9XID3	At1g34300	2e-47	Arabidopsis thaliana	G-type lectin S-receptor-like serine/threonine-protein kinase At1g34300	NA	NA	NA
Ob_01472	GI:470112545	2e-50	PREDICTED: G-type lectin S-receptor-like serine/threonine-protein kinase At1g34300-like [Fragaria vesca subsp. vesca]	NA	Q9XID3	At1g34300	3e-48	Arabidopsis thaliana	G-type lectin S-receptor-like serine/threonine-protein kinase At1g34300	NA	NA	NA
Ob_01473	GI:527192343	8e-38	hypothetical protein M569_11994 [Genlisea aurea]	NA	Q8W1W9	5MAT1	8e-28	Salvia splendens	Malonyl-coenzyme:anthocyanin 5-O-glucoside-6'''-O-malonyltransferase	NA	NA	NA
Ob_01474	GI:115477787	1e-78	Os08g0557900 [Oryza sativa Japonica Group]	GO:0005737;GO:0005829;GO:0006152;GO:0006218;GO:0008152;GO:0016787;GO:0016798;GO:0045437;GO:0047622;GO:0047724;GO:0072585;	Q6ZJ05	URH1	2e-80	Oryza sativa subsp. japonica	Probable uridine nucleosidase 1	NA	NA	NA
Ob_01475	GI:460378772	4e-76	PREDICTED: subtilisin-like protease SDD1-like [Solanum lycopersicum]	NA	F4JXC5	SBT5.4	2e-17	Arabidopsis thaliana	Subtilisin-like protease SBT5.4	NA	NA	NA
Ob_01476	GI:8778340	0	F15O4.13 [Arabidopsis thaliana]	NA	P0CT40	Tf2-9	4e-42	Schizosaccharomyces pombe (strain 972 / ATCC 24843)	Transposon Tf2-9 polyprotein	NA	NA	NA
Ob_01477	NA	NA	NA	NA	NA	NA	NA	NA	NA	NA	NA	NA
Ob_01478	GI:527198398	5e-44	hypothetical protein M569_08209, partial [Genlisea aurea]	NA	Q1PEH6	ABCA3	1e-32	Arabidopsis thaliana	ABC transporter A family member 3	NA	NA	NA
Ob_01479	GI:224097892	3e-45	predicted protein [Populus trichocarpa]	NA	Q9AV47	ARF22	4e-41	Oryza sativa subsp. japonica	Auxin response factor 22	NA	NA	NA
Ob_01480	GI:469469380	2e-62	auxin response factor 10 [Camellia sinensis]	NA	Q93YR9	ARF16	3e-55	Arabidopsis thaliana	Auxin response factor 16	NA	NA	NA
Ob_01481	NA	NA	NA	NA	NA	NA	NA	NA	NA	NA	NA	NA
Ob_01482	NA	NA	NA	NA	NA	NA	NA	NA	NA	NA	NA	NA
Ob_01483	GI:115455259	2e-21	Os03g0742900 [Oryza sativa Japonica Group]	NA	Q10D34	IAA13	3e-23	Oryza sativa subsp. japonica	Auxin-responsive protein IAA13	NA	NA	NA
Ob_01484	NA	NA	NA	NA	NA	NA	NA	NA	NA	NA	NA	NA
Ob_01485	GI:508699495	6e-51	Calcium-binding EF-hand family protein, putative [Theobroma cacao]	NA	Q9ZQE6	CML1	3e-41	Arabidopsis thaliana	Calmodulin-like protein 1	NA	NA	NA
Ob_01486	GI:4335736	3e-18	copia-like retroelement pol polyprotein [Arabidopsis thaliana]	NA	P04146	GIP	5e-09	Drosophila melanogaster	Copia protein	NA	NA	NA
Ob_01487	NA	NA	NA	NA	NA	NA	NA	NA	NA	NA	NA	NA
Ob_01488	GI:218200076	8e-25	hypothetical protein OsI_26980 [Oryza sativa Indica Group]	GO:0016023;GO:0003723;GO:0003964;GO:0006278;GO:0016151;	NA	NA	NA	NA	NA	NA	NA	NA
Ob_01489	NA	NA	NA	NA	NA	NA	NA	NA	NA	NA	NA	NA
Ob_01490	NA	NA	NA	NA	NA	NA	NA	NA	NA	NA	NA	NA
Ob_01491	GI:357528281	8e-81	GAPDH3 [x Doritaenopsis hybrid cultivar]	GO:0003677;GO:0004365;GO:0005507;GO:0005618;GO:0005634;GO:0005730;GO:0005737;GO:0005739;GO:0005829;GO:0005886;GO:0006006;GO:0006094;GO:0006096;GO:0006098;GO:0006833;GO:0006972;GO:0006979;GO:0007010;GO:0007030;GO:0008270;GO:0009266;GO:0009506;GO:0009507;GO:0009651;GO:0010498;GO:0016020;GO:0016491;GO:0016620;GO:0019288;GO:0019761;GO:0042742;GO:0046686;GO:0050661;GO:0051049;GO:0051287;GO:0055114;GO:…	P26518	GAPC	7e-81	Magnolia liliiflora	Glyceraldehyde-3-phosphate dehydrogenase, cytosolic	K00134	GAPDH; glyceraldehyde 3-phosphate dehydrogenase [EC:1.2.1.12]	Carbon metabolism [PATH:ko01200];Biosynthesis of amino acids [PATH:ko01230];Glycolysis / Gluconeogenesis [PATH:ko00010];Carbon fixation in photosynthetic organisms [PATH:ko00710];HIF-1 signaling pathway [PATH:ko04066];Alzheimer's disease [PATH:ko05010];
Ob_01492	NA	NA	NA	NA	NA	NA	NA	NA	NA	NA	NA	NA
Ob_01493	NA	NA	NA	NA	NA	NA	NA	NA	NA	NA	NA	NA
Ob_01494	GI:222622481	6e-141	hypothetical protein OsJ_05993 [Oryza sativa Japonica Group]	GO:0006099;GO:0006635;GO:0009506;GO:0016740;GO:0044262;GO:0046912;GO:0009536;GO:0004108;GO:0005777;GO:0007031;GO:0009062;GO:0009407;GO:0019243;GO:0043161;GO:0051788;GO:0080129;	Q9SJH7	CSY3	2e-123	Arabidopsis thaliana	Citrate synthase 3, peroxisomal	K01647	CS; citrate synthase [EC:2.3.3.1]	Carbon metabolism [PATH:ko01200];2-Oxocarboxylic acid metabolism [PATH:ko01210];Biosynthesis of amino acids [PATH:ko01230];Citrate cycle (TCA cycle) [PATH:ko00020];Glyoxylate and dicarboxylate metabolism [PATH:ko00630];
Ob_01495	GI:50251779	1e-97	putative Citrate synthase, glyoxysomal precursor (GCS) [Oryza sativa Japonica Group]	GO:0006099;GO:0006635;GO:0009506;GO:0016740;GO:0044262;GO:0046912;GO:0009536;GO:0004108;GO:0005777;GO:0007031;GO:0009062;GO:0009407;GO:0019243;GO:0043161;GO:0051788;GO:0080129;GO:0045893;	Q9LXS6	CSY2	4e-91	Arabidopsis thaliana	Citrate synthase 2, peroxisomal	K01647	CS; citrate synthase [EC:2.3.3.1]	Carbon metabolism [PATH:ko01200];2-Oxocarboxylic acid metabolism [PATH:ko01210];Biosynthesis of amino acids [PATH:ko01230];Citrate cycle (TCA cycle) [PATH:ko00020];Glyoxylate and dicarboxylate metabolism [PATH:ko00630];
Ob_01496	NA	NA	NA	NA	NA	NA	NA	NA	NA	NA	NA	NA
Ob_01497	NA	NA	NA	NA	NA	NA	NA	NA	NA	NA	NA	NA
Ob_01498	GI:297737018	1e-23	unnamed protein product [Vitis vinifera]	NA	P21997	NA	2e-15	Volvox carteri	Sulfated surface glycoprotein 185	NA	NA	NA
Ob_01499	NA	NA	NA	NA	NA	NA	NA	NA	NA	NA	NA	NA
Ob_01500	NA	NA	NA	NA	NA	NA	NA	NA	NA	NA	NA	NA
Ob_01501	GI:508779881	1e-19	Root hair defective 3 GTP-binding protein (RHD3) isoform 2 [Theobroma cacao]	GO:0000139;GO:0000166;GO:0000902;GO:0003924;GO:0005525;GO:0005737;GO:0005774;GO:0005783;GO:0005789;GO:0005794;GO:0005886;GO:0006184;GO:0006612;GO:0006810;GO:0006820;GO:0006862;GO:0006865;GO:0006886;GO:0006888;GO:0009832;GO:0009932;GO:0010053;GO:0010363;GO:0015696;GO:0015802;GO:0016020;GO:0016021;GO:0016049;GO:0016051;GO:0016192;GO:0016787;GO:0030036;GO:0030243;GO:0043069;GO:0043090;GO:0043269;GO:…	P93042	RHD3	3e-16	Arabidopsis thaliana	Protein ROOT HAIR DEFECTIVE 3	NA	NA	NA
Ob_01502	GI:359476860	7e-32	PREDICTED: dimethyladenosine transferase-like [Vitis vinifera]	NA	Q54QK7	dimt1	1e-21	Dictyostelium discoideum	Probable dimethyladenosine transferase	K14191	DIM1; 18S rRNA (adenine1779-N6/adenine1780-N6)-dimethyltransferase [EC:2.1.1.183]	NA
Ob_01503	GI:460367906	3e-39	PREDICTED: protein transport Sec1a-like [Solanum lycopersicum]	NA	Q9C5P7	SEC1A	8e-39	Arabidopsis thaliana	Protein transport Sec1a	NA	NA	NA
Ob_01504	GI:527206188	1e-41	hypothetical protein M569_02925, partial [Genlisea aurea]	NA	Q9C5P7	SEC1A	4e-35	Arabidopsis thaliana	Protein transport Sec1a	NA	NA	NA
Ob_01505	NA	NA	NA	NA	NA	NA	NA	NA	NA	NA	NA	NA
Ob_01506	GI:460385302	3e-24	PREDICTED: 5&apos;-3&apos; exoribonuclease 3-like [Solanum lycopersicum]	GO:0003676;GO:0004527;GO:0004534;GO:0005622;GO:0005634;GO:0006139;GO:0008270;GO:0010587;GO:0046872;GO:0090305;GO:0090503;	Q9FQ03	XRN3	5e-22	Arabidopsis thaliana	5'-3' exoribonuclease 3	NA	NA	NA
Ob_01507	NA	NA	NA	NA	NA	NA	NA	NA	NA	NA	NA	NA
Ob_01508	GI:75128866	4e-11	RecName: Full=Pelargonidin 3-O-(6-caffeoylglucoside) 5-O-(6-O-malonylglucoside) 4&apos;&apos;&apos;-malonyltransferase; AltName: Full=Anthocyanin 5-O-glucoside-4&apos;&apos;&apos;-O-malonyltransferase 2; Short=Ss5MaT2 &gt;gi|38679121|gb|AAR26385.1| anthocyanin 5-O-glucoside-4&apos;&apos;&apos;-O-malonyltransferase [Salvia splendens]	GO:0009718;GO:0016740;GO:0016746;GO:0016747;GO:0043473;	Q6TXD2	NA	6e-13	Salvia splendens	Pelargonidin 3-O-(6-caffeoylglucoside) 5-O-(6-O-malonylglucoside) 4'''-malonyltransferase	NA	NA	NA
Ob_01509	GI:53793526	2e-67	unknown protein [Oryza sativa Japonica Group]	NA	NA	NA	NA	NA	NA	NA	NA	NA
Ob_01510	GI:53793525	1e-105	unknown protein [Oryza sativa Japonica Group]	NA	Q8N9R8	SCAI	2e-15	Homo sapiens	Protein SCAI	NA	NA	NA
Ob_01511	NA	NA	NA	NA	NA	NA	NA	NA	NA	NA	NA	NA
Ob_01512	GI:460400638	4e-27	PREDICTED: uncharacterized protein LOC101252615 [Solanum lycopersicum]	NA	NA	NA	NA	NA	NA	NA	NA	NA
Ob_01513	NA	NA	NA	NA	NA	NA	NA	NA	NA	NA	NA	NA
Ob_01514	GI:460378075	1e-33	PREDICTED: uncharacterized protein LOC101262788 [Solanum lycopersicum]	NA	NA	NA	NA	NA	NA	NA	NA	NA
Ob_01515	GI:462399569	2e-118	hypothetical protein PRUPE_ppa020841mg [Prunus persica]	NA	Q9ZQA8	PAB7	1e-62	Arabidopsis thaliana	Polyadenylate-binding protein 7	K13126	PABPC; polyadenylate-binding protein	RNA transport [PATH:ko03013];mRNA surveillance pathway [PATH:ko03015];RNA degradation [PATH:ko03018];
Ob_01516	GI:218198707	7e-86	hypothetical protein OsI_24029 [Oryza sativa Indica Group]	GO:0006508;GO:0008152;GO:0008237;GO:0010136;GO:0016787;GO:0016813;GO:0016023;GO:0005783;GO:0006144;GO:0046872;GO:0047652;	Q655X8	AAH	2e-87	Oryza sativa subsp. japonica	Probable allantoate deiminase	NA	NA	NA
Ob_01517	GI:218198707	4e-54	hypothetical protein OsI_24029 [Oryza sativa Indica Group]	GO:0006508;GO:0008152;GO:0008237;GO:0010136;GO:0016787;GO:0016813;GO:0016023;GO:0005783;GO:0006144;GO:0046872;GO:0047652;	Q655X8	AAH	9e-56	Oryza sativa subsp. japonica	Probable allantoate deiminase	NA	NA	NA
Ob_01518	NA	NA	NA	NA	NA	NA	NA	NA	NA	NA	NA	NA
Ob_01519	GI:115446801	3e-174	Os02g0567900 [Oryza sativa Japonica Group]	NA	Q9SX80	RBP47C'	7e-91	Arabidopsis thaliana	Polyadenylate-binding protein RBP47C'	NA	NA	NA
Ob_01520	GI:297602825	0	Os04g0449900 [Oryza sativa Japonica Group]	NA	Q9LEB3	RBP47	5e-144	Nicotiana plumbaginifolia	Polyadenylate-binding protein RBP47	NA	NA	NA
Ob_01521	NA	NA	NA	NA	NA	NA	NA	NA	NA	NA	NA	NA
Ob_01522	GI:255584708	3e-12	glutathione peroxidase, putative [Ricinus communis]	NA	Q8L910	GPX4	2e-12	Arabidopsis thaliana	Probable glutathione peroxidase 4	NA	NA	NA
Ob_01523	NA	NA	NA	NA	NA	NA	NA	NA	NA	NA	NA	NA
Ob_01524	GI:460376762	1e-111	PREDICTED: uncharacterized protein LOC101248359 [Solanum lycopersicum]	NA	NA	NA	NA	NA	NA	NA	NA	NA
Ob_01525	GI:225433391	9e-55	PREDICTED: GDT1-like protein 2, chloroplastic [Vitis vinifera]	GO:0009507;GO:0009536;GO:0009706;GO:0009941;GO:0016020;GO:0016021;GO:0031969;	Q9T0H9	At4g13590	8e-50	Arabidopsis thaliana	GDT1-like protein 2, chloroplastic	NA	NA	NA
Ob_01526	GI:460393364	8e-66	PREDICTED: putative glycerol-3-phosphate transporter 4-like [Solanum lycopersicum]	NA	O23596	At4g17550	2e-63	Arabidopsis thaliana	Putative glycerol-3-phosphate transporter 4	K13783	SLC37A1_2; MFS transporter, OPA family, solute carrier family 37 (glycerol-3-phosphate transporter), member 1/2	NA
Ob_01527	NA	NA	NA	NA	NA	NA	NA	NA	NA	NA	NA	NA
Ob_01528	NA	NA	NA	NA	NA	NA	NA	NA	NA	NA	NA	NA
Ob_01529	GI:224126883	4e-43	predicted protein [Populus trichocarpa]	NA	Q9LTV8	PCMP-H43	4e-44	Arabidopsis thaliana	Pentatricopeptide repeat-containing protein At3g12770	NA	NA	NA
Ob_01530	GI:359474885	2e-44	PREDICTED: disease resistance protein RPP8-like [Vitis vinifera]	NA	Q9SX38	At1g50180	1e-38	Arabidopsis thaliana	Putative disease resistance protein At1g50180	NA	NA	NA
Ob_01531	NA	NA	NA	NA	NA	NA	NA	NA	NA	NA	NA	NA
Ob_01532	GI:557100146	1e-37	hypothetical protein EUTSA_v10014825mg [Eutrema salsugineum]	GO:0006661;GO:0009793;	NA	NA	NA	NA	NA	NA	NA	NA
Ob_01533	GI:371536783	8e-62	lipid transfer protein [Uromyces hobsonii]	NA	P14009	NA	3e-42	Daucus carota	14 kDa proline-rich protein DC2.15	NA	NA	NA
Ob_01534	GI:460385773	1e-57	PREDICTED: uncharacterized protein At4g06744-like [Solanum lycopersicum]	NA	Q8W3M4	At4g06744	4e-47	Arabidopsis thaliana	Uncharacterized protein At4g06744	NA	NA	NA
Ob_01535	NA	NA	NA	NA	NA	NA	NA	NA	NA	NA	NA	NA
Ob_01536	NA	NA	NA	NA	NA	NA	NA	NA	NA	NA	NA	NA
Ob_01537	NA	NA	NA	NA	NA	NA	NA	NA	NA	NA	NA	NA
Ob_01538	NA	NA	NA	NA	NA	NA	NA	NA	NA	NA	NA	NA
Ob_01539	NA	NA	NA	NA	NA	NA	NA	NA	NA	NA	NA	NA
Ob_01540	GI:13928450	0	Sec31p [Oryza sativa]	NA	A1C6X5	sec31	1e-18	Aspergillus clavatus (strain ATCC 1007 / CBS 513.65 / DSM 816 / NCTC 3887 / NRRL 1)	Protein transport protein sec31	NA	NA	NA
Ob_01541	GI:13928450	1e-155	Sec31p [Oryza sativa]	NA	Q7SYD5	sec31a	6e-37	Danio rerio	Protein transport protein Sec31A	K14005	SEC31; protein transport protein SEC31	Protein processing in endoplasmic reticulum [PATH:ko04141];
Ob_01542	GI:557537328	1e-151	hypothetical protein CICLE_v10000806mg [Citrus clementina]	GO:0000139;GO:0003674;GO:0005794;GO:0008289;GO:0009306;GO:0016020;GO:0016021;GO:0046872;GO:0016023;	B6ETT4	SYT2	3e-145	Arabidopsis thaliana	Synaptotagmin-2	NA	NA	NA
Ob_01543	GI:149391435	3e-27	auxin-responsive aux/iaa gene family member [Oryza sativa Indica Group]	GO:0005634;GO:0006351;GO:0006355;GO:0009733;GO:0009734;GO:0046983;GO:0006417;GO:0009414;GO:0009611;GO:0009630;GO:0009753;GO:0010102;GO:0042802;GO:0045892;GO:0003700;GO:0005515;GO:0006970;GO:0010583;GO:0046686;	Q5NB25	IAA3	6e-27	Oryza sativa subsp. japonica	Auxin-responsive protein IAA3	NA	NA	NA
Ob_01544	NA	NA	NA	NA	NA	NA	NA	NA	NA	NA	NA	NA
Ob_01545	GI:2072725	7e-100	Fd-GOGAT protein [Oryza sativa Japonica Group]	GO:0009536;GO:0003824;GO:0006537;GO:0006541;GO:0006807;GO:0008152;GO:0008652;GO:0009507;GO:0009941;GO:0015930;GO:0016041;GO:0016491;GO:0016638;GO:0046872;GO:0051536;GO:0051538;GO:0055114;GO:0097054;GO:0005515;GO:0005739;GO:0005759;GO:0006833;GO:0009409;GO:0009416;GO:0009570;GO:0009637;GO:0009644;GO:0009651;GO:0009658;GO:0009697;GO:0009744;GO:0009750;GO:0009814;GO:0009853;GO:0009902;GO:0010103;GO:…	Q69RJ0	GLU	2e-97	Oryza sativa subsp. japonica	Ferredoxin-dependent glutamate synthase, chloroplastic	NA	NA	NA
Ob_01546	GI:2072725	7e-125	Fd-GOGAT protein [Oryza sativa Japonica Group]	GO:0009536;GO:0003824;GO:0006537;GO:0006541;GO:0006807;GO:0008152;GO:0008652;GO:0009507;GO:0009941;GO:0015930;GO:0016041;GO:0016491;GO:0016638;GO:0046872;GO:0051536;GO:0051538;GO:0055114;GO:0097054;GO:0005515;GO:0005739;GO:0005759;GO:0006833;GO:0009409;GO:0009416;GO:0009570;GO:0009637;GO:0009644;GO:0009651;GO:0009658;GO:0009697;GO:0009744;GO:0009750;GO:0009814;GO:0009853;GO:0009902;GO:0010103;GO:…	Q69RJ0	GLU	2e-120	Oryza sativa subsp. japonica	Ferredoxin-dependent glutamate synthase, chloroplastic	NA	NA	NA
Ob_01547	GI:2072725	9e-118	Fd-GOGAT protein [Oryza sativa Japonica Group]	GO:0009536;GO:0003824;GO:0006537;GO:0006541;GO:0006807;GO:0008152;GO:0008652;GO:0009507;GO:0009941;GO:0015930;GO:0016041;GO:0016491;GO:0016638;GO:0046872;GO:0051536;GO:0051538;GO:0055114;GO:0097054;GO:0005515;GO:0005739;GO:0005759;GO:0006833;GO:0009409;GO:0009416;GO:0009570;GO:0009637;GO:0009644;GO:0009651;GO:0009658;GO:0009697;GO:0009744;GO:0009750;GO:0009814;GO:0009853;GO:0009902;GO:0010103;GO:…	Q69RJ0	GLU	6e-114	Oryza sativa subsp. japonica	Ferredoxin-dependent glutamate synthase, chloroplastic	NA	NA	NA
Ob_01548	GI:46518353	6e-06	At2g07769 [Arabidopsis thaliana]	NA	NA	NA	NA	NA	NA	NA	NA	NA
Ob_01549	GI:462413035	1e-10	hypothetical protein PRUPE_ppa020867mg [Prunus persica]	NA	Q9SGA8	UGT83A1	2e-07	Arabidopsis thaliana	UDP-glycosyltransferase 83A1	NA	NA	NA
Ob_01550	GI:460396001	6e-22	PREDICTED: putative protein FAR1-RELATED SEQUENCE 10-like [Solanum lycopersicum]	NA	Q9LKR4	FRS10	1e-13	Arabidopsis thaliana	Putative protein FAR1-RELATED SEQUENCE 10	NA	NA	NA
Ob_01551	GI:460407776	2e-20	PREDICTED: auxin-induced protein 5NG4-like [Solanum lycopersicum]	NA	Q9FL41	At5g07050	4e-16	Arabidopsis thaliana	WAT1-related protein At5g07050	NA	NA	NA
Ob_01552	GI:115455349	5e-162	Os03g0749300 [Oryza sativa Japonica Group]	GO:0004553;GO:0005886;GO:0005975;GO:0016787;GO:0016023;GO:0004812;GO:0005524;GO:0005618;GO:0009505;GO:0009506;GO:0016020;GO:0009627;GO:0034976;	Q23892	gluA	7e-30	Dictyostelium discoideum	Lysosomal beta glucosidase	K05349	bglX; beta-glucosidase [EC:3.2.1.21]	Starch and sucrose metabolism [PATH:ko00500];Cyanoamino acid metabolism [PATH:ko00460];Phenylpropanoid biosynthesis [PATH:ko00940];
Ob_01553	GI:115455349	6e-104	Os03g0749300 [Oryza sativa Japonica Group]	GO:0004553;GO:0005886;GO:0005975;GO:0016787;GO:0016023;GO:0004812;GO:0005524;GO:0005618;GO:0009505;GO:0009506;GO:0016020;GO:0009627;GO:0034976;	A7LXU3	BACOVA_02659	2e-21	Bacteroides ovatus (strain ATCC 8483 / DSM 1896 / JCM 5824 / NCTC 11153)	Beta-glucosidase BoGH3B	K05349	bglX; beta-glucosidase [EC:3.2.1.21]	Starch and sucrose metabolism [PATH:ko00500];Cyanoamino acid metabolism [PATH:ko00460];Phenylpropanoid biosynthesis [PATH:ko00940];
Ob_01554	GI:115455349	7e-71	Os03g0749300 [Oryza sativa Japonica Group]	GO:0004553;GO:0005886;GO:0005975;GO:0016787;GO:0016023;GO:0004812;GO:0005524;GO:0005618;GO:0009505;GO:0009506;GO:0016020;GO:0009627;GO:0034976;	A7LXU3	BACOVA_02659	2e-12	Bacteroides ovatus (strain ATCC 8483 / DSM 1896 / JCM 5824 / NCTC 11153)	Beta-glucosidase BoGH3B	NA	NA	NA
Ob_01555	GI:470134729	6e-54	PREDICTED: phospholipase A1-IIdelta-like [Fragaria vesca subsp. vesca]	NA	Q5NAI4	Os01g0710700	1e-48	Oryza sativa subsp. japonica	Phospholipase A1-II 5	NA	NA	NA
Ob_01556	GI:124359710	9e-31	RNA-directed DNA polymerase (Reverse transcriptase); Chromo; Zinc finger, CCHC-type; Peptidase aspartic, active site; Polynucleotidyl transferase, Ribonuclease H fold [Medicago truncatula]	NA	Q7LHG5	TY3B-I	8e-16	Saccharomyces cerevisiae (strain ATCC 204508 / S288c)	Transposon Ty3-I Gag-Pol polyprotein	NA	NA	NA
Ob_01557	GI:255569211	1e-39	r2r3-myb transcription factor, putative [Ricinus communis]	NA	Q0JIC2	GAM1	7e-35	Oryza sativa subsp. japonica	Transcription factor GAMYB	NA	NA	NA
Ob_01558	NA	NA	NA	NA	NA	NA	NA	NA	NA	NA	NA	NA
Ob_01559	GI:460395264	6e-102	PREDICTED: glycerol-3-phosphate acyltransferase 1-like [Solanum lycopersicum]	NA	Q9SHJ5	GPAT1	4e-81	Arabidopsis thaliana	Glycerol-3-phosphate acyltransferase 1	K13508	GPAT; glycerol-3-phosphate acyltransferase [EC:2.3.1.15]	Glycerolipid metabolism [PATH:ko00561];Glycerophospholipid metabolism [PATH:ko00564];
Ob_01560	GI:255547283	2e-11	ATP binding protein, putative [Ricinus communis]	NA	NA	NA	NA	NA	NA	NA	NA	NA
Ob_01561	GI:255547283	8e-78	ATP binding protein, putative [Ricinus communis]	NA	E1BB03	ZRANB3	2e-10	Bos taurus	DNA annealing helicase and endonuclease ZRANB3	NA	NA	NA
Ob_01562	NA	NA	NA	NA	NA	NA	NA	NA	NA	NA	NA	NA
Ob_01563	GI:449523455	3e-33	PREDICTED: basic form of pathogenesis-related protein 1-like [Cucumis sativus]	NA	P11670	NA	1e-30	Nicotiana tabacum	Basic form of pathogenesis-related protein 1	NA	NA	NA
Ob_01564	NA	NA	NA	NA	NA	NA	NA	NA	NA	NA	NA	NA
Ob_01565	GI:356600306	4e-15	hypothetical protein [Solanum lycopersicum]	NA	Q39214	RPM1	1e-09	Arabidopsis thaliana	Disease resistance protein RPM1	NA	NA	NA
Ob_01566	GI:462407040	8e-27	hypothetical protein PRUPE_ppa001411mg [Prunus persica]	NA	Q9FNL2	At5g46100	7e-26	Arabidopsis thaliana	Pentatricopeptide repeat-containing protein At5g46100	NA	NA	NA
Ob_01567	GI:358248474	5e-06	uncharacterized protein LOC100793648 precursor [Glycine max]	NA	NA	NA	NA	NA	NA	NA	NA	NA
Ob_01568	NA	NA	NA	NA	NA	NA	NA	NA	NA	NA	NA	NA
Ob_01569	GI:125582318	3e-22	hypothetical protein OsJ_06941 [Oryza sativa Japonica Group]	NA	Q5XQC7	BON3	1e-12	Arabidopsis thaliana	Protein BONZAI 3	NA	NA	NA
Ob_01570	NA	NA	NA	NA	NA	NA	NA	NA	NA	NA	NA	NA
Ob_01571	NA	NA	NA	NA	NA	NA	NA	NA	NA	NA	NA	NA
Ob_01572	GI:460368480	3e-08	PREDICTED: probable prefoldin subunit 4-like [Solanum lycopersicum]	GO:0005515;GO:0005829;GO:0006457;GO:0016272;GO:0051082;	Q9M4C4	VIP3	8e-06	Avena fatua	Probable prefoldin subunit 4	NA	NA	NA
Ob_01573	NA	NA	NA	NA	NA	NA	NA	NA	NA	NA	NA	NA
Ob_01574	GI:557554409	1e-17	hypothetical protein CICLE_v10007894mg [Citrus clementina]	NA	Q9M811	ROPGEF11	6e-14	Arabidopsis thaliana	Rop guanine nucleotide exchange factor 11	NA	NA	NA
Ob_01575	NA	NA	NA	NA	NA	NA	NA	NA	NA	NA	NA	NA
Ob_01576	NA	NA	NA	NA	NA	NA	NA	NA	NA	NA	NA	NA
Ob_01577	NA	NA	NA	NA	NA	NA	NA	NA	NA	NA	NA	NA
Ob_01578	NA	NA	NA	NA	NA	NA	NA	NA	NA	NA	NA	NA
Ob_01579	GI:557534172	6e-51	hypothetical protein CICLE_v10003767mg [Citrus clementina]	GO:0000166;GO:0000502;GO:0005524;GO:0005618;GO:0005634;GO:0005737;GO:0005829;GO:0006094;GO:0006511;GO:0006635;GO:0006888;GO:0007010;GO:0009407;GO:0009506;GO:0009735;GO:0009853;GO:0010498;GO:0016020;GO:0016787;GO:0017111;GO:0030163;GO:0043090;GO:0043161;GO:0043248;GO:0048767;GO:0051788;GO:0080129;GO:0001673;GO:0005838;GO:0006508;GO:0006974;GO:0008540;GO:0001824;GO:0022624;	P54778	NA	3e-49	Solanum tuberosum	26S protease regulatory subunit 6B homolog	K03063	PSMC4; 26S proteasome regulatory subunit T3	Proteasome [PATH:ko03050];Epstein-Barr virus infection [PATH:ko05169];
Ob_01580	NA	NA	NA	NA	NA	NA	NA	NA	NA	NA	NA	NA
Ob_01581	GI:225445260	6e-13	PREDICTED: uncharacterized protein LOC100257802 [Vitis vinifera]	NA	NA	NA	NA	NA	NA	NA	NA	NA
Ob_01582	GI:28558781	2e-93	pol protein [Cucumis melo subsp. melo]	NA	P0CT40	Tf2-9	2e-16	Schizosaccharomyces pombe (strain 972 / ATCC 24843)	Transposon Tf2-9 polyprotein	NA	NA	NA
Ob_01583	GI:225463228	6e-47	PREDICTED: uncharacterized protein LOC100244237 [Vitis vinifera]	NA	NA	NA	NA	NA	NA	NA	NA	NA
Ob_01584	GI:33338559	2e-111	multifunctional protein [Oryza sativa]	GO:0003723;GO:0003729;GO:0003824;GO:0003857;GO:0004165;GO:0004300;GO:0005618;GO:0005737;GO:0005777;GO:0005856;GO:0005874;GO:0006629;GO:0006631;GO:0006635;GO:0008017;GO:0008152;GO:0008692;GO:0009506;GO:0009507;GO:0009695;GO:0009908;GO:0016491;GO:0016616;GO:0016829;GO:0016853;GO:0018812;GO:0050662;GO:0055114;	Q8W1L6	MFP	3e-113	Oryza sativa subsp. japonica	Peroxisomal fatty acid beta-oxidation multifunctional protein	NA	NA	NA
Ob_01585	GI:33338559	0	multifunctional protein [Oryza sativa]	GO:0003723;GO:0003729;GO:0003824;GO:0003857;GO:0004165;GO:0004300;GO:0005618;GO:0005737;GO:0005777;GO:0005856;GO:0005874;GO:0006629;GO:0006631;GO:0006635;GO:0008017;GO:0008152;GO:0008692;GO:0009506;GO:0009507;GO:0009695;GO:0009908;GO:0016491;GO:0016616;GO:0016829;GO:0016853;GO:0018812;GO:0050662;GO:0055114;	Q8W1L6	MFP	0	Oryza sativa subsp. japonica	Peroxisomal fatty acid beta-oxidation multifunctional protein	K10527	MFP2; enoyl-CoA hydratase/3-hydroxyacyl-CoA dehydrogenase [EC:4.2.1.17 1.1.1.35 1.1.1.211]	Fatty acid metabolism [PATH:ko01212];Fatty acid degradation [PATH:ko00071];alpha-Linolenic acid metabolism [PATH:ko00592];
Ob_01586	GI:222622587	2e-140	hypothetical protein OsJ_06221 [Oryza sativa Japonica Group]	GO:0003723;GO:0003729;GO:0003824;GO:0003857;GO:0004165;GO:0004300;GO:0005618;GO:0005737;GO:0005777;GO:0005856;GO:0005874;GO:0006629;GO:0006631;GO:0006635;GO:0008017;GO:0008152;GO:0008692;GO:0009506;GO:0009507;GO:0009695;GO:0009908;GO:0016491;GO:0016616;GO:0016829;GO:0016853;GO:0018812;GO:0050662;GO:0055114;	Q8W1L6	MFP	1e-138	Oryza sativa subsp. japonica	Peroxisomal fatty acid beta-oxidation multifunctional protein	NA	NA	NA
Ob_01587	NA	NA	NA	NA	NA	NA	NA	NA	NA	NA	NA	NA
Ob_01588	GI:115486523	8e-59	Os11g0660500 [Oryza sativa Japonica Group]	GO:0005737;GO:0048046;GO:0005634;GO:0042742;GO:0046686;GO:0009579;GO:0009507;GO:0005886;GO:0005829;GO:0007346;GO:0031117;GO:0048364;GO:0005794;GO:0005774;GO:0009819;GO:0009860;GO:0010252;GO:0048768;GO:0090333;GO:0090406;GO:0048527;GO:0009506;GO:0040014;GO:0001558;GO:0008283;GO:0008017;GO:0009791;GO:0007067;GO:0009734;	P35681	TCTP	1e-60	Oryza sativa subsp. japonica	Translationally-controlled tumor protein homolog	NA	NA	NA
Ob_01589	GI:508702623	3e-15	BET1P/SFT1P-like protein 14A isoform 2 [Theobroma cacao]	GO:0000139;GO:0005484;GO:0005634;GO:0005783;GO:0005789;GO:0005794;GO:0005886;GO:0006810;GO:0015031;GO:0016020;GO:0016021;GO:0016192;	Q9M2J9	BET11	2e-13	Arabidopsis thaliana	Bet1-like SNARE 1-1	NA	NA	NA
Ob_01590	NA	NA	NA	NA	NA	NA	NA	NA	NA	NA	NA	NA
Ob_01591	NA	NA	NA	NA	NA	NA	NA	NA	NA	NA	NA	NA
Ob_01592	NA	NA	NA	NA	NA	NA	NA	NA	NA	NA	NA	NA
Ob_01593	NA	NA	NA	NA	NA	NA	NA	NA	NA	NA	NA	NA
Ob_01594	GI:30013669	2e-32	Avr9/Cf-9 rapidly elicited protein 141 [Nicotiana tabacum]	NA	Q9C5V5	GLR2.8	2e-29	Arabidopsis thaliana	Glutamate receptor 2.8	NA	NA	NA
Ob_01595	GI:460378541	1e-52	PREDICTED: uncharacterized protein LOC101251758 [Solanum lycopersicum]	NA	NA	NA	NA	NA	NA	NA	NA	NA
Ob_01596	GI:508716313	2e-13	Uncharacterized protein TCM_022554 [Theobroma cacao]	NA	P0C2F6	At1g65750	6e-12	Arabidopsis thaliana	Putative ribonuclease H protein At1g65750	NA	NA	NA
Ob_01597	GI:475618779	2e-86	Mitogen-activated protein kinase 1 [Aegilops tauschii]	GO:0000165;GO:0000166;GO:0004672;GO:0004674;GO:0004707;GO:0005524;GO:0006468;GO:0016301;GO:0016310;GO:0016740;GO:0016772;GO:0048481;GO:0048364;GO:0042742;GO:0042542;GO:0010229;GO:0010224;GO:0010120;GO:0009864;GO:0009737;GO:0009723;GO:0009651;GO:0009409;GO:0006979;GO:0006970;GO:0000302;GO:0051301;GO:0080136;GO:2000037;GO:2000038;GO:0005802;GO:0009524;GO:0009574;GO:0009414;GO:0005737;GO:0000303;GO:…	Q84UI5	MPK1	1e-86	Oryza sativa subsp. japonica	Mitogen-activated protein kinase 1	NA	NA	NA
Ob_01598	GI:322410805	2e-134	putative beta-amyrin synthase [Bacopa monnieri]	NA	Q08IT1	PNA	4e-127	Panax ginseng	Dammarenediol II synthase	NA	NA	NA
Ob_01599	GI:19073595	1e-25	NBS-LRR-like protein [Mentha longifolia]	NA	Q9M667	RPP13	4e-15	Arabidopsis thaliana	Disease resistance protein RPP13	NA	NA	NA
Ob_01600	NA	NA	NA	NA	NA	NA	NA	NA	NA	NA	NA	NA
Ob_01601	NA	NA	NA	NA	NA	NA	NA	NA	NA	NA	NA	NA
Ob_01602	GI:347546059	8e-76	copalyl diphosphate synthase [Isodon eriocalyx]	NA	G3CCC0	CPS2	2e-15	Nicotiana tabacum	Copal-8-ol diphosphate hydratase, chloroplastic	NA	NA	NA
Ob_01603	NA	NA	NA	NA	NA	NA	NA	NA	NA	NA	NA	NA
Ob_01604	GI:548851785	4e-55	hypothetical protein AMTR_s00013p00253430 [Amborella trichopoda]	GO:0003674;GO:0005769;GO:0005886;GO:0008150;GO:0015095;GO:0015693;GO:0016020;	Q5R7Q3	NIPA2	2e-24	Pongo abelii	Magnesium transporter NIPA2	NA	NA	NA
Ob_01605	NA	NA	NA	NA	NA	NA	NA	NA	NA	NA	NA	NA
Ob_01606	GI:359478056	1e-134	PREDICTED: LOW QUALITY PROTEIN: fatty acyl-CoA reductase 2-like [Vitis vinifera]	NA	Q08891	FAR2	6e-133	Arabidopsis thaliana	Fatty acyl-CoA reductase 2	K13356	FAR; fatty acyl-CoA reductase [EC:1.2.1.-]	Cutin, suberine and wax biosynthesis [PATH:ko00073];Peroxisome [PATH:ko04146];
Ob_01607	GI:460402456	2e-76	PREDICTED: fatty acyl-CoA reductase 2-like [Solanum lycopersicum]	NA	Q08891	FAR2	6e-75	Arabidopsis thaliana	Fatty acyl-CoA reductase 2	K13356	FAR; fatty acyl-CoA reductase [EC:1.2.1.-]	Cutin, suberine and wax biosynthesis [PATH:ko00073];Peroxisome [PATH:ko04146];
Ob_01608	GI:356574147	2e-25	PREDICTED: probable ubiquitin-conjugating enzyme E2 23-like [Glycine max]	NA	Q9ZVX1	UBC23	6e-17	Arabidopsis thaliana	Probable ubiquitin-conjugating enzyme E2 23	NA	NA	NA
Ob_01609	NA	NA	NA	NA	NA	NA	NA	NA	NA	NA	NA	NA
Ob_01610	NA	NA	NA	NA	NA	NA	NA	NA	NA	NA	NA	NA
Ob_01611	GI:527190346	3e-36	hypothetical protein M569_13175 [Genlisea aurea]	NA	Q9FK05	PME61	1e-23	Arabidopsis thaliana	Probable pectinesterase/pectinesterase inhibitor 61	NA	NA	NA
Ob_01612	GI:41529312	0	glucose-6-phosphate isomerase [Oryza sativa Japonica Group]	GO:0004347;GO:0005829;GO:0005982;GO:0006094;GO:0006096;GO:0009911;GO:0009941;GO:0016853;GO:0009536;	Q8H103	PGI1	0	Arabidopsis thaliana	Glucose-6-phosphate isomerase 1, chloroplastic	K01810	GPI; glucose-6-phosphate isomerase [EC:5.3.1.9]	Carbon metabolism [PATH:ko01200];Glycolysis / Gluconeogenesis [PATH:ko00010];Pentose phosphate pathway [PATH:ko00030];Starch and sucrose metabolism [PATH:ko00500];Amino sugar and nucleotide sugar metabolism [PATH:ko00520];
Ob_01613	GI:29367545	7e-70	glucose-6-phosphate isomerase-like protein [Oryza sativa Japonica Group]	GO:0004347;GO:0005829;GO:0005982;GO:0006094;GO:0006096;GO:0009911;GO:0009941;GO:0016853;GO:0009536;	Q8H103	PGI1	2e-66	Arabidopsis thaliana	Glucose-6-phosphate isomerase 1, chloroplastic	NA	NA	NA
Ob_01614	GI:460367948	3e-06	PREDICTED: E3 ubiquitin-protein ligase At4g11680-like [Solanum lycopersicum]	NA	Q9LN71	At1g12760	1e-06	Arabidopsis thaliana	E3 ubiquitin-protein ligase At1g12760	NA	NA	NA
Ob_01615	NA	NA	NA	NA	NA	NA	NA	NA	NA	NA	NA	NA
Ob_01616	NA	NA	NA	NA	NA	NA	NA	NA	NA	NA	NA	NA
Ob_01617	NA	NA	NA	NA	NA	NA	NA	NA	NA	NA	NA	NA
Ob_01618	NA	NA	NA	NA	NA	NA	NA	NA	NA	NA	NA	NA
Ob_01619	GI:470118414	5e-46	PREDICTED: uncharacterized protein LOC101290844 [Fragaria vesca subsp. vesca]	NA	NA	NA	NA	NA	NA	NA	NA	NA
Ob_01620	GI:460408190	2e-69	PREDICTED: molybdate transporter 1-like [Solanum lycopersicum]	NA	Q9SL95	MOT1	1e-61	Arabidopsis thaliana	Molybdate transporter 1	NA	NA	NA
Ob_01621	NA	NA	NA	NA	NA	NA	NA	NA	NA	NA	NA	NA
Ob_01622	GI:222622441	2e-83	hypothetical protein OsJ_05924 [Oryza sativa Japonica Group]	NA	NA	NA	NA	NA	NA	NA	NA	NA
Ob_01623	NA	NA	NA	NA	NA	NA	NA	NA	NA	NA	NA	NA
Ob_01624	GI:359477254	9e-124	PREDICTED: LOW QUALITY PROTEIN: probable NAD(P)H-dependent oxidoreductase 1-like [Vitis vinifera]	NA	E7C196	NA	2e-106	Erythroxylum coca	Methylecgonone reductase	NA	NA	NA
Ob_01625	NA	NA	NA	NA	NA	NA	NA	NA	NA	NA	NA	NA
Ob_01626	GI:508784150	7e-50	Pleiotropic drug resistance 12 [Theobroma cacao]	NA	Q8GU88	PDR7	1e-51	Oryza sativa subsp. japonica	Putative pleiotropic drug resistance protein 7	NA	NA	NA
Ob_01627	NA	NA	NA	NA	NA	NA	NA	NA	NA	NA	NA	NA
Ob_01628	NA	NA	NA	NA	NA	NA	NA	NA	NA	NA	NA	NA
Ob_01629	GI:115465579	3e-172	Os05g0574400 [Oryza sativa Japonica Group]	GO:0003824;GO:0005975;GO:0006099;GO:0006108;GO:0016491;GO:0016615;GO:0016616;GO:0030060;GO:0044262;GO:0055114;GO:0005739;GO:0005507;GO:0005618;GO:0009409;GO:0009507;GO:0009651;GO:0016020;GO:0042742;GO:0046686;GO:0048046;	P17783	MMDH	2e-155	Citrullus lanatus	Malate dehydrogenase, mitochondrial	K00026	MDH2; malate dehydrogenase [EC:1.1.1.37]	Carbon metabolism [PATH:ko01200];Citrate cycle (TCA cycle) [PATH:ko00020];Pyruvate metabolism [PATH:ko00620];Glyoxylate and dicarboxylate metabolism [PATH:ko00630];Carbon fixation in photosynthetic organisms [PATH:ko00710];Cysteine and methionine metabolism [PATH:ko00270];
Ob_01630	GI:115438875	3e-97	Os01g0649100 [Oryza sativa Japonica Group]	GO:0003824;GO:0005975;GO:0006099;GO:0006108;GO:0016491;GO:0016615;GO:0016616;GO:0030060;GO:0044262;GO:0055114;GO:0005739;GO:0005507;GO:0005618;GO:0009409;GO:0009507;GO:0009651;GO:0016020;GO:0042742;GO:0046686;GO:0048046;	P17783	MMDH	3e-90	Citrullus lanatus	Malate dehydrogenase, mitochondrial	K00026	MDH2; malate dehydrogenase [EC:1.1.1.37]	Carbon metabolism [PATH:ko01200];Citrate cycle (TCA cycle) [PATH:ko00020];Pyruvate metabolism [PATH:ko00620];Glyoxylate and dicarboxylate metabolism [PATH:ko00630];Carbon fixation in photosynthetic organisms [PATH:ko00710];Cysteine and methionine metabolism [PATH:ko00270];
Ob_01631	NA	NA	NA	NA	NA	NA	NA	NA	NA	NA	NA	NA
Ob_01632	GI:115439193	5e-45	Os01g0680900 [Oryza sativa Japonica Group]	GO:0016021;GO:0016020;GO:0016023;	NA	NA	NA	NA	NA	NA	NA	NA
Ob_01633	NA	NA	NA	NA	NA	NA	NA	NA	NA	NA	NA	NA
Ob_01634	NA	NA	NA	NA	NA	NA	NA	NA	NA	NA	NA	NA
Ob_01635	GI:414877656	2e-72	TPA: hypothetical protein ZEAMMB73_074525 [Zea mays]	GO:0000166;GO:0005524;GO:0006200;GO:0006754;GO:0006812;GO:0008553;GO:0016020;GO:0016021;GO:0016787;GO:0016887;GO:0019829;GO:0046872;GO:1902600;GO:0005886;GO:0009651;	Q9LV11	AHA11	1e-70	Arabidopsis thaliana	ATPase 11, plasma membrane-type	NA	NA	NA
Ob_01636	GI:29371361	1e-89	putative RNA-binding protein [Oryza sativa Japonica Group]	GO:0000166;GO:0003676;GO:0003700;GO:0006355;GO:0016020;GO:0016021;GO:0043565;	Q75JC9	DDB_G0271670	6e-13	Dictyostelium discoideum	Uncharacterized protein DDB_G0271670	NA	NA	NA
Ob_01637	NA	NA	NA	NA	NA	NA	NA	NA	NA	NA	NA	NA
Ob_01638	GI:115438701	6e-72	Os01g0626900 [Oryza sativa Japonica Group]	NA	Q9ASX9	BHLH144	5e-16	Arabidopsis thaliana	Transcription factor bHLH144	NA	NA	NA
Ob_01639	GI:115438701	4e-96	Os01g0626900 [Oryza sativa Japonica Group]	NA	Q9ASX9	BHLH144	6e-14	Arabidopsis thaliana	Transcription factor bHLH144	NA	NA	NA
Ob_01640	NA	NA	NA	NA	NA	NA	NA	NA	NA	NA	NA	NA
Ob_01641	NA	NA	NA	NA	NA	NA	NA	NA	NA	NA	NA	NA
Ob_01642	GI:147776372	3e-25	hypothetical protein VITISV_010579 [Vitis vinifera]	NA	NA	NA	NA	NA	NA	NA	NA	NA
Ob_01643	NA	NA	NA	NA	NA	NA	NA	NA	NA	NA	NA	NA
Ob_01644	GI:315113297	4e-65	Chain D, Localization Of The Large Subunit Ribosomal Proteins Into A 5.5 A Cryo-Em Map Of Triticum Aestivum Translating 80s Ribosome &gt;gi|34393487|dbj|BAC83047.1| putative 60S ribosomal protein L4/L1 [Oryza sativa Japonica Group]	GO:0001510;GO:0003735;GO:0005618;GO:0005730;GO:0005773;GO:0005829;GO:0005840;GO:0005886;GO:0006412;GO:0009220;GO:0009506;GO:0009507;GO:0009664;GO:0016020;GO:0022625;GO:0022626;GO:0030529;GO:0042545;GO:0005774;	Q9SF40	RPL4A	7e-42	Arabidopsis thaliana	60S ribosomal protein L4-1	NA	NA	NA
Ob_01645	NA	NA	NA	NA	NA	NA	NA	NA	NA	NA	NA	NA
Ob_01646	GI:508096132	5e-54	cytochrome P450 [Salvia miltiorrhiza]	NA	O48923	CYP71D10	1e-47	Glycine max	Cytochrome P450 71D10	NA	NA	NA
Ob_01647	GI:302143130	4e-44	unnamed protein product [Vitis vinifera]	NA	O81833	SD11	2e-33	Arabidopsis thaliana	G-type lectin S-receptor-like serine/threonine-protein kinase SD1-1	NA	NA	NA
Ob_01648	GI:222628767	1e-35	hypothetical protein OsJ_14584 [Oryza sativa Japonica Group]	GO:0004591;GO:0005739;GO:0006099;GO:0008152;GO:0008270;GO:0016624;GO:0030976;GO:0046686;GO:0050897;GO:0055114;	Q623T0	CBG01737	3e-07	Caenorhabditis briggsae	2-oxoglutarate dehydrogenase, mitochondrial	NA	NA	NA
Ob_01649	GI:222628767	1e-95	hypothetical protein OsJ_14584 [Oryza sativa Japonica Group]	GO:0004591;GO:0005739;GO:0006099;GO:0008152;GO:0008270;GO:0016624;GO:0030976;GO:0046686;GO:0050897;GO:0055114;	Q6P6Z8	ogdh	6e-43	Xenopus laevis	2-oxoglutarate dehydrogenase, mitochondrial	K00164	OGDH; 2-oxoglutarate dehydrogenase E1 component [EC:1.2.4.2]	Carbon metabolism [PATH:ko01200];Citrate cycle (TCA cycle) [PATH:ko00020];Lysine degradation [PATH:ko00310];Tryptophan metabolism [PATH:ko00380];
Ob_01650	GI:527186642	6e-40	hypothetical protein M569_15279, partial [Genlisea aurea]	NA	Q7X6Y7	MMD1	7e-32	Arabidopsis thaliana	PHD finger protein MALE MEIOCYTE DEATH 1	NA	NA	NA
Ob_01651	NA	NA	NA	NA	NA	NA	NA	NA	NA	NA	NA	NA
Ob_01652	NA	NA	NA	NA	NA	NA	NA	NA	NA	NA	NA	NA
Ob_01653	NA	NA	NA	NA	NA	NA	NA	NA	NA	NA	NA	NA
Ob_01654	GI:357933573	5e-56	glutamate receptor 2.6 [Solanum lycopersicum]	NA	Q8LGN0	GLR2.7	3e-46	Arabidopsis thaliana	Glutamate receptor 2.7	NA	NA	NA
Ob_01655	NA	NA	NA	NA	NA	NA	NA	NA	NA	NA	NA	NA
Ob_01656	GI:476507726	7e-16	hypothetical protein GlmaxMp41 (mitochondrion) [Glycine max]	NA	NA	NA	NA	NA	NA	NA	NA	NA
Ob_01657	NA	NA	NA	NA	NA	NA	NA	NA	NA	NA	NA	NA
Ob_01658	GI:297745357	4e-104	unnamed protein product [Vitis vinifera]	NA	NA	NA	NA	NA	NA	NA	NA	NA
Ob_01659	NA	NA	NA	NA	NA	NA	NA	NA	NA	NA	NA	NA
Ob_01660	GI:9759309	2e-54	non-LTR retroelement reverse transcriptase-like [Arabidopsis thaliana]	NA	P0C2F6	At1g65750	1e-50	Arabidopsis thaliana	Putative ribonuclease H protein At1g65750	NA	NA	NA
Ob_01661	GI:550349877	2e-46	kinase family protein [Populus trichocarpa]	GO:0000166;GO:0004672;GO:0004674;GO:0005524;GO:0005886;GO:0006468;GO:0016301;GO:0016310;GO:0016772;GO:0045892;GO:1900459;	Q9FE20	PBS1	2e-37	Arabidopsis thaliana	Serine/threonine-protein kinase PBS1	NA	NA	NA
Ob_01662	GI:186511929	3e-07	uncharacterized protein [Arabidopsis thaliana]	NA	NA	NA	NA	NA	NA	NA	NA	NA
Ob_01663	GI:115440957	6e-108	Os01g0840200 [Oryza sativa Japonica Group]	NA	NA	NA	NA	NA	NA	NA	NA	NA
Ob_01664	GI:557550605	7e-14	hypothetical protein CICLE_v10016996mg [Citrus clementina]	NA	Q9SKX1	IBH1	2e-08	Arabidopsis thaliana	Transcription factor IBH1	NA	NA	NA
Ob_01665	GI:116309469	2e-57	H0209H04.7 [Oryza sativa Indica Group]	GO:0001510;GO:0003735;GO:0005618;GO:0005622;GO:0005840;GO:0006412;GO:0009506;GO:0009664;GO:0022626;GO:0022627;GO:0030529;GO:0042545;GO:0046872;GO:0005730;GO:0005829;GO:0005886;GO:0002181;GO:0042254;GO:0005811;	Q96564	RPS27	4e-57	Hordeum vulgare	40S ribosomal protein S27	K02978	RP-S27e; small subunit ribosomal protein S27e	Ribosome [PATH:ko03010];
Ob_01666	GI:470123047	7e-49	PREDICTED: malate synthase, glyoxysomal-like [Fragaria vesca subsp. vesca]	GO:0003824;GO:0004474;GO:0006097;GO:0006099;GO:0016740;	P08216	NA	4e-49	Cucumis sativus	Malate synthase, glyoxysomal	NA	NA	NA
Ob_01667	NA	NA	NA	NA	NA	NA	NA	NA	NA	NA	NA	NA
Ob_01668	NA	NA	NA	NA	NA	NA	NA	NA	NA	NA	NA	NA
Ob_01669	GI:108705883	6e-71	1,3-beta-glucan synthase component bgs3, putative, expressed [Oryza sativa Japonica Group]	GO:0000148;GO:0003843;GO:0006075;GO:0016020;GO:0005739;	Q9SJM0	CALS10	1e-64	Arabidopsis thaliana	Callose synthase 10	NA	NA	NA
Ob_01670	GI:115467252	2e-79	Os06g0232100 [Oryza sativa Japonica Group]	GO:0004672;GO:0004674;GO:0005524;GO:0005886;GO:0006468;GO:0009651;GO:0016772;GO:0009536;	Q9FPR3	EDR1	3e-47	Arabidopsis thaliana	Serine/threonine-protein kinase EDR1	NA	NA	NA
Ob_01671	NA	NA	NA	NA	NA	NA	NA	NA	NA	NA	NA	NA
Ob_01672	GI:460385397	2e-17	PREDICTED: pentatricopeptide repeat-containing protein At1g20300, mitochondrial-like [Solanum lycopersicum]	NA	Q9LN22	At1g20300	2e-15	Arabidopsis thaliana	Pentatricopeptide repeat-containing protein At1g20300, mitochondrial	NA	NA	NA
Ob_01673	GI:297740091	5e-72	unnamed protein product [Vitis vinifera]	GO:0000166;GO:0000278;GO:0004672;GO:0004674;GO:0005515;GO:0005524;GO:0005634;GO:0005737;GO:0006396;GO:0006468;GO:0016301;GO:0016310;GO:0016740;GO:0016772;GO:0005886;GO:0006346;GO:0009855;GO:0010014;GO:0010073;GO:0016246;	Q9LFA2	KIPK	1e-68	Arabidopsis thaliana	Serine/threonine-protein kinase KIPK	NA	NA	NA
Ob_01674	NA	NA	NA	NA	NA	NA	NA	NA	NA	NA	NA	NA
Ob_01675	GI:553726713	7e-42	predicted receptor-like protein kinase ortholog, partial [Nicotiana alata]	NA	C0LGU0	RLK	2e-37	Arabidopsis thaliana	Probable LRR receptor-like serine/threonine-protein kinase RLK	NA	NA	NA
Ob_01676	NA	NA	NA	NA	NA	NA	NA	NA	NA	NA	NA	NA
Ob_01677	NA	NA	NA	NA	NA	NA	NA	NA	NA	NA	NA	NA
Ob_01678	GI:460369656	4e-34	PREDICTED: uncharacterized protein LOC101258701 [Solanum lycopersicum]	NA	NA	NA	NA	NA	NA	NA	NA	NA
Ob_01679	NA	NA	NA	NA	NA	NA	NA	NA	NA	NA	NA	NA
Ob_01680	GI:215740617	9e-76	unnamed protein product [Oryza sativa Japonica Group]	GO:0015271;GO:0071805;GO:0016020;GO:0016023;GO:0005216;GO:0005244;GO:0005249;GO:0005267;GO:0006810;GO:0006811;GO:0006813;GO:0016021;GO:0034765;GO:0055085;GO:0034220;	Q7XUW4	Os04g0445000	6e-75	Oryza sativa subsp. japonica	Potassium channel KOR2	NA	NA	NA
Ob_01681	NA	NA	NA	NA	NA	NA	NA	NA	NA	NA	NA	NA
Ob_01682	NA	NA	NA	NA	NA	NA	NA	NA	NA	NA	NA	NA
Ob_01683	GI:460379668	4e-06	PREDICTED: casein kinase I isoform delta-like [Solanum lycopersicum]	GO:0000166;GO:0004672;GO:0004674;GO:0005524;GO:0005634;GO:0005737;GO:0005886;GO:0006468;GO:0006487;GO:0016301;GO:0016310;GO:0016772;GO:0042546;GO:0044036;GO:0009506;GO:0016740;	NA	NA	NA	NA	NA	NA	NA	NA
Ob_01684	NA	NA	NA	NA	NA	NA	NA	NA	NA	NA	NA	NA
Ob_01685	NA	NA	NA	NA	NA	NA	NA	NA	NA	NA	NA	NA
Ob_01686	NA	NA	NA	NA	NA	NA	NA	NA	NA	NA	NA	NA
Ob_01687	GI:115443689	1e-84	Os02g0105900 [Oryza sativa Japonica Group]	GO:0003723;GO:0003735;GO:0005622;GO:0005730;GO:0005737;GO:0005829;GO:0005840;GO:0006412;GO:0016020;GO:0019843;GO:0022626;GO:0022627;GO:0030529;GO:0001510;GO:0005515;GO:0005774;GO:0009220;GO:0005886;GO:0009507;GO:0005634;GO:0044391;GO:0031369;GO:0003729;GO:0008150;	P49398	RPS4	2e-86	Oryza sativa subsp. japonica	40S ribosomal protein S4	K02987	RP-S4e; small subunit ribosomal protein S4e	Ribosome [PATH:ko03010];
Ob_01688	GI:514742931	3e-41	PREDICTED: 40S ribosomal protein S4-like [Setaria italica]	GO:0003723;GO:0003735;GO:0005622;GO:0005730;GO:0005737;GO:0005829;GO:0005840;GO:0006412;GO:0016020;GO:0019843;GO:0022626;GO:0022627;GO:0030529;GO:0001510;GO:0005515;GO:0005774;GO:0009220;GO:0005886;GO:0009507;GO:0005634;GO:0044391;GO:0031369;GO:0003729;GO:0008150;	P49398	RPS4	5e-43	Oryza sativa subsp. japonica	40S ribosomal protein S4	NA	NA	NA
Ob_01689	GI:115459462	4e-50	Os04g0519900 [Oryza sativa Japonica Group]	GO:0006508;GO:0008233;GO:0016020;GO:0005783;	NA	NA	NA	NA	NA	NA	NA	NA
Ob_01690	GI:460407496	3e-14	PREDICTED: uncharacterized protein LOC101258014 [Solanum lycopersicum]	NA	NA	NA	NA	NA	NA	NA	NA	NA
Ob_01691	NA	NA	NA	NA	NA	NA	NA	NA	NA	NA	NA	NA
Ob_01692	NA	NA	NA	NA	NA	NA	NA	NA	NA	NA	NA	NA
Ob_01693	NA	NA	NA	NA	NA	NA	NA	NA	NA	NA	NA	NA
Ob_01694	NA	NA	NA	NA	NA	NA	NA	NA	NA	NA	NA	NA
Ob_01695	NA	NA	NA	NA	NA	NA	NA	NA	NA	NA	NA	NA
Ob_01696	NA	NA	NA	NA	NA	NA	NA	NA	NA	NA	NA	NA
Ob_01697	NA	NA	NA	NA	NA	NA	NA	NA	NA	NA	NA	NA
Ob_01698	GI:222624790	2e-38	hypothetical protein OsJ_10572 [Oryza sativa Japonica Group]	NA	Q9LSP7	UBC32	9e-07	Arabidopsis thaliana	Ubiquitin-conjugating enzyme E2 32	NA	NA	NA
Ob_01699	GI:222624790	2e-106	hypothetical protein OsJ_10572 [Oryza sativa Japonica Group]	NA	Q9LSP7	UBC32	3e-41	Arabidopsis thaliana	Ubiquitin-conjugating enzyme E2 32	K10578	UBE2J1; ubiquitin-conjugating enzyme E2 J1 [EC:6.3.2.19]	Protein processing in endoplasmic reticulum [PATH:ko04141];Ubiquitin mediated proteolysis [PATH:ko04120];Parkinson's disease [PATH:ko05012];
Ob_01700	GI:255541598	4e-77	CRP, putative [Ricinus communis]	NA	H3K2Y6	MED12	5e-62	Arabidopsis thaliana	Mediator of RNA polymerase II transcription subunit 12	NA	NA	NA
Ob_01701	NA	NA	NA	NA	NA	NA	NA	NA	NA	NA	NA	NA
Ob_01702	NA	NA	NA	NA	NA	NA	NA	NA	NA	NA	NA	NA
Ob_01703	GI:284433788	9e-33	proteinase inhibitor [Jatropha curcas]	NA	P82381	NA	7e-28	Linum usitatissimum	Proteinase inhibitor	NA	NA	NA
Ob_01704	NA	NA	NA	NA	NA	NA	NA	NA	NA	NA	NA	NA
Ob_01705	NA	NA	NA	NA	NA	NA	NA	NA	NA	NA	NA	NA
Ob_01706	NA	NA	NA	NA	NA	NA	NA	NA	NA	NA	NA	NA
Ob_01707	NA	NA	NA	NA	NA	NA	NA	NA	NA	NA	NA	NA
Ob_01708	GI:115477809	3e-44	Os08g0559200 [Oryza sativa Japonica Group]	GO:0005840;GO:0022626;GO:0022627;GO:0030529;GO:0001510;GO:0005774;GO:0009506;	Q9SIK2	RPS25B	1e-37	Arabidopsis thaliana	40S ribosomal protein S25-2	NA	NA	NA
Ob_01709	NA	NA	NA	NA	NA	NA	NA	NA	NA	NA	NA	NA
Ob_01710	NA	NA	NA	NA	NA	NA	NA	NA	NA	NA	NA	NA
Ob_01711	GI:84028521	1e-21	actin depolymerizing factor-like protein [Arachis hypogaea]	GO:0003779;GO:0005622;GO:0015629;GO:0030042;GO:0003674;GO:0090378;GO:0007015;GO:0005634;GO:0005737;GO:0005886;GO:0048441;GO:0005739;GO:0046686;GO:0005829;GO:0009506;GO:0009507;GO:0006979;GO:0005516;GO:0005575;	Q9ZSK4	ADF3	3e-23	Arabidopsis thaliana	Actin-depolymerizing factor 3	NA	NA	NA
Ob_01712	GI:48475233	3e-76	putative translation initiation factor IF-2 [Oryza sativa Japonica Group]	NA	B2GUV7	Eif5b	2e-39	Rattus norvegicus	Eukaryotic translation initiation factor 5B	NA	NA	NA
Ob_01713	NA	NA	NA	NA	NA	NA	NA	NA	NA	NA	NA	NA
Ob_01714	NA	NA	NA	NA	NA	NA	NA	NA	NA	NA	NA	NA
Ob_01715	GI:508715063	2e-49	Uncharacterized protein TCM_021522 [Theobroma cacao]	NA	P0C2F6	At1g65750	3e-22	Arabidopsis thaliana	Putative ribonuclease H protein At1g65750	NA	NA	NA
Ob_01716	GI:508725617	8e-79	Uncharacterized protein TCM_042330 [Theobroma cacao]	NA	P0C2F6	At1g65750	9e-18	Arabidopsis thaliana	Putative ribonuclease H protein At1g65750	NA	NA	NA
Ob_01717	NA	NA	NA	NA	NA	NA	NA	NA	NA	NA	NA	NA
Ob_01718	GI:115458942	7e-77	Os04g0474900 [Oryza sativa Japonica Group]	GO:0004553;GO:0005975;GO:0046872;GO:0016023;GO:0005794;GO:0004338;GO:0004565;GO:0008152;GO:0008422;GO:0016787;GO:0016798;GO:0033907;GO:0047701;GO:0080083;	Q7XKV2	BGLU13	1e-78	Oryza sativa subsp. japonica	Beta-glucosidase 13	NA	NA	NA
Ob_01719	NA	NA	NA	NA	NA	NA	NA	NA	NA	NA	NA	NA
Ob_01720	NA	NA	NA	NA	NA	NA	NA	NA	NA	NA	NA	NA
Ob_01721	GI:42408459	1e-88	putative UDP-glucose 4-epimerase [Oryza sativa Japonica Group]	GO:0003824;GO:0003978;GO:0006012;GO:0016853;GO:0044237;GO:0050662;GO:0005739;GO:0005794;GO:0005975;GO:0016020;GO:0016021;GO:0032580;GO:0033358;GO:0045227;GO:0050373;GO:0009723;GO:0009738;GO:0009832;GO:0019567;GO:0035556;GO:0052542;GO:0009793;GO:0048868;	Q8H0B2	UEL-3	3e-90	Oryza sativa subsp. japonica	Probable UDP-arabinose 4-epimerase 3	NA	NA	NA
Ob_01722	NA	NA	NA	NA	NA	NA	NA	NA	NA	NA	NA	NA
Ob_01723	NA	NA	NA	NA	NA	NA	NA	NA	NA	NA	NA	NA
Ob_01724	GI:3746069	5e-32	putative non-LTR retroelement reverse transcriptase [Arabidopsis thaliana]	NA	P0C2F6	At1g65750	2e-31	Arabidopsis thaliana	Putative ribonuclease H protein At1g65750	NA	NA	NA
Ob_01725	GI:108862105	1e-100	expressed protein [Oryza sativa Japonica Group]	NA	NA	NA	NA	NA	NA	NA	NA	NA
Ob_01726	NA	NA	NA	NA	NA	NA	NA	NA	NA	NA	NA	NA
Ob_01727	NA	NA	NA	NA	NA	NA	NA	NA	NA	NA	NA	NA
Ob_01728	GI:255549074	2e-88	monooxygenase, putative [Ricinus communis]	GO:0000139;GO:0004497;GO:0004499;GO:0005654;GO:0005737;GO:0005783;GO:0005789;GO:0005794;GO:0005829;GO:0009851;GO:0009911;GO:0010229;GO:0016020;GO:0016491;GO:0022603;GO:0047434;GO:0048825;GO:0048827;GO:0050660;GO:0050661;GO:0055114;GO:2000024;	Q9SZY8	YUC1	7e-80	Arabidopsis thaliana	Probable indole-3-pyruvate monooxygenase YUCCA1	NA	NA	NA
Ob_01729	NA	NA	NA	NA	NA	NA	NA	NA	NA	NA	NA	NA
Ob_01730	GI:115450259	1e-85	Os03g0112700 [Oryza sativa Japonica Group]	NA	Q0DVU4	Os03g0112700	2e-87	Oryza sativa subsp. japonica	Zinc finger CCCH domain-containing protein 20	NA	NA	NA
Ob_01731	GI:557537316	1e-48	hypothetical protein CICLE_v10001948mg [Citrus clementina]	NA	P28493	At1g75040	9e-28	Arabidopsis thaliana	Pathogenesis-related protein 5	NA	NA	NA
Ob_01732	GI:149391135	5e-84	aspartate aminotransferase [Oryza sativa Indica Group]	GO:0003824;GO:0008483;GO:0009058;GO:0009507;GO:0016740;GO:0016829;GO:0030170;GO:0009536;	P77806	ybdL	3e-26	Escherichia coli (strain K12)	Methionine aminotransferase	NA	NA	NA
Ob_01733	NA	NA	NA	NA	NA	NA	NA	NA	NA	NA	NA	NA
Ob_01734	GI:255561552	2e-44	Disease resistance protein RPP13, putative [Ricinus communis]	NA	P0C8S1	RPP8L2	9e-38	Arabidopsis thaliana	Probable disease resistance RPP8-like protein 2	NA	NA	NA
Ob_01735	GI:147767609	1e-27	hypothetical protein VITISV_030153 [Vitis vinifera]	NA	Q39214	RPM1	1e-19	Arabidopsis thaliana	Disease resistance protein RPM1	NA	NA	NA
Ob_01736	GI:460376910	8e-16	PREDICTED: probable disease resistance protein RF9-like [Solanum lycopersicum]	NA	Q9XIF0	At1g59780	9e-13	Arabidopsis thaliana	Putative disease resistance protein At1g59780	NA	NA	NA
Ob_01737	GI:222630298	4e-90	hypothetical protein OsJ_17222 [Oryza sativa Japonica Group]	GO:0005739;	NA	NA	NA	NA	NA	NA	NA	NA
Ob_01738	GI:308096646	4e-06	RNA polymerase beta subunit [Weigela hortensis]	GO:0003677;GO:0003899;GO:0006351;GO:0009507;GO:0009536;GO:0016740;GO:0016779;	Q0G9X2	rpoC2	3e-07	Daucus carota	DNA-directed RNA polymerase subunit beta''	NA	NA	NA
Ob_01739	NA	NA	NA	NA	NA	NA	NA	NA	NA	NA	NA	NA
Ob_01740	GI:222629657	5e-63	hypothetical protein OsJ_16381 [Oryza sativa Japonica Group]	NA	Q07510	NA	2e-50	Spinacia oleracea	3-oxoacyl-[acyl-carrier-protein] synthase III, chloroplastic	K00648	fabH; 3-oxoacyl-[acyl-carrier-protein] synthase III [EC:2.3.1.180]	Fatty acid metabolism [PATH:ko01212];Fatty acid biosynthesis [PATH:ko00061];
Ob_01741	GI:316995995	5e-64	maturase-related protein (mitochondrion) [Nicotiana tabacum]	GO:0003723;GO:0003964;GO:0005739;GO:0006278;GO:0006397;	Q7YKY5	matK	2e-07	Chara connivens	Maturase K	NA	NA	NA
Ob_01742	GI:116308832	3e-98	H0820C10.3 [Oryza sativa Indica Group]	NA	Q0JF58	AGO4B	4e-100	Oryza sativa subsp. japonica	Protein argonaute 4B	K11593	EIF2C; eukaryotic translation initiation factor 2C	NA
Ob_01743	NA	NA	NA	NA	NA	NA	NA	NA	NA	NA	NA	NA
Ob_01744	NA	NA	NA	NA	NA	NA	NA	NA	NA	NA	NA	NA
Ob_01745	GI:225456329	2e-54	PREDICTED: uncharacterized protein LOC100242196 [Vitis vinifera]	NA	F4IPE3	SGR5	5e-14	Arabidopsis thaliana	Protein SHOOT GRAVITROPISM 5	NA	NA	NA
Ob_01746	NA	NA	NA	NA	NA	NA	NA	NA	NA	NA	NA	NA
Ob_01747	NA	NA	NA	NA	NA	NA	NA	NA	NA	NA	NA	NA
Ob_01748	NA	NA	NA	NA	NA	NA	NA	NA	NA	NA	NA	NA
Ob_01749	GI:460387936	8e-74	PREDICTED: serine/threonine-protein kinase SAPK7-like [Solanum lycopersicum]	GO:0000166;GO:0004672;GO:0004674;GO:0005524;GO:0005634;GO:0005737;GO:0005829;GO:0006468;GO:0006950;GO:0006970;GO:0009651;GO:0009738;GO:0016301;GO:0016310;GO:0016740;GO:0016772;GO:0042742;GO:0048527;GO:0070300;GO:0005515;	Q7XQP4	SAPK7	3e-71	Oryza sativa subsp. japonica	Serine/threonine-protein kinase SAPK7	NA	NA	NA
Ob_01750	NA	NA	NA	NA	NA	NA	NA	NA	NA	NA	NA	NA
Ob_01751	GI:527205226	4e-73	hypothetical protein M569_03601, partial [Genlisea aurea]	NA	NA	NA	NA	NA	NA	NA	NA	NA
Ob_01752	GI:108709562	1e-122	Lysyl-tRNA synthetase, putative, expressed [Oryza sativa Japonica Group]	GO:0000166;GO:0003676;GO:0004812;GO:0004824;GO:0005524;GO:0005737;GO:0005829;GO:0006412;GO:0006418;GO:0006430;GO:0009165;GO:0009506;GO:0009640;GO:0010388;GO:0016874;	Q6F2U9	Os03g0586800	1e-123	Oryza sativa subsp. japonica	Lysine--tRNA ligase	K04567	KARS; lysyl-tRNA synthetase, class II [EC:6.1.1.6]	Aminoacyl-tRNA biosynthesis [PATH:ko00970];
Ob_01753	GI:108709562	5e-79	Lysyl-tRNA synthetase, putative, expressed [Oryza sativa Japonica Group]	GO:0000166;GO:0003676;GO:0004812;GO:0004824;GO:0005524;GO:0005737;GO:0005829;GO:0006412;GO:0006418;GO:0006430;GO:0009165;GO:0009506;GO:0009640;GO:0010388;GO:0016874;	Q6F2U9	Os03g0586800	4e-80	Oryza sativa subsp. japonica	Lysine--tRNA ligase	K04567	KARS; lysyl-tRNA synthetase, class II [EC:6.1.1.6]	Aminoacyl-tRNA biosynthesis [PATH:ko00970];
Ob_01754	GI:147862911	4e-119	hypothetical protein VITISV_017741 [Vitis vinifera]	NA	P04146	GIP	3e-70	Drosophila melanogaster	Copia protein	NA	NA	NA
Ob_01755	NA	NA	NA	NA	NA	NA	NA	NA	NA	NA	NA	NA
Ob_01756	GI:460405348	2e-47	PREDICTED: nudix hydrolase 22, chloroplastic-like [Solanum lycopersicum]	NA	Q8GYB1	NUDT15	6e-38	Arabidopsis thaliana	Nudix hydrolase 15, mitochondrial	NA	NA	NA
Ob_01757	GI:508714697	5e-71	Phospholipase D P1, ZETA 1 isoform 3 [Theobroma cacao]	GO:0000165;GO:0003824;GO:0004630;GO:0006612;GO:0006629;GO:0007154;GO:0008152;GO:0009409;GO:0009738;GO:0009862;GO:0009867;GO:0010363;GO:0016036;GO:0016042;GO:0016787;GO:0019375;GO:0030968;GO:0031348;GO:0042631;GO:0043069;GO:0048193;GO:0048364;GO:0048527;GO:0050832;GO:0070290;	Q9LRZ5	PLDP1	6e-64	Arabidopsis thaliana	Phospholipase D p1	K01115	PLD1_2; phospholipase D1/2 [EC:3.1.4.4]	Glycerophospholipid metabolism [PATH:ko00564];Ether lipid metabolism [PATH:ko00565];Ras signaling pathway [PATH:ko04014];cAMP signaling pathway [PATH:ko04024];Endocytosis [PATH:ko04144];Fc gamma R-mediated phagocytosis [PATH:ko04666];GnRH signaling pathway [PATH:ko04912];Glutamatergic synapse [PATH:ko04724];
Ob_01758	NA	NA	NA	NA	NA	NA	NA	NA	NA	NA	NA	NA
Ob_01759	GI:108864573	3e-79	Acyl-coenzyme A oxidase 2, peroxisomal precursor, putative, expressed [Oryza sativa Japonica Group]	GO:0001676;GO:0003995;GO:0003997;GO:0005777;GO:0006629;GO:0006631;GO:0006635;GO:0008152;GO:0009062;GO:0009735;GO:0016491;GO:0016627;GO:0043161;GO:0043248;GO:0048767;GO:0050660;GO:0051788;GO:0055114;	O65201	ACX2	1e-65	Arabidopsis thaliana	Acyl-coenzyme A oxidase 2, peroxisomal	NA	NA	NA
Ob_01760	NA	NA	NA	NA	NA	NA	NA	NA	NA	NA	NA	NA
Ob_01761	NA	NA	NA	NA	NA	NA	NA	NA	NA	NA	NA	NA
Ob_01762	GI:222624171	7e-63	hypothetical protein OsJ_09363 [Oryza sativa Japonica Group]	GO:0000166;GO:0000325;GO:0005524;GO:0005773;GO:0005774;GO:0006200;GO:0006810;GO:0007165;GO:0008152;GO:0008281;GO:0009651;GO:0016021;GO:0016887;GO:0017111;GO:0030007;GO:0042626;GO:0055085;GO:0005739;GO:0016020;GO:0000226;GO:0000911;GO:0006855;GO:0006888;GO:0008559;GO:0016787;GO:0042908;GO:0043090;	Q7GB25	ABCC5	3e-25	Arabidopsis thaliana	ABC transporter C family member 5	NA	NA	NA
Ob_01763	GI:460413051	2e-73	PREDICTED: probable WRKY transcription factor 20-like [Solanum lycopersicum]	NA	Q93WV0	WRKY20	8e-62	Arabidopsis thaliana	Probable WRKY transcription factor 20	K13424	WRKY33; WRKY transcription factor 33	Plant-pathogen interaction [PATH:ko04626];
Ob_01764	GI:7673677	4e-35	transposase [Zea mays]	NA	Q9SWG3	FAR1	6e-11	Arabidopsis thaliana	Protein FAR-RED IMPAIRED RESPONSE 1	NA	NA	NA
Ob_01765	GI:124359207	6e-63	FAR1; Zinc finger, SWIM-type [Medicago truncatula]	NA	Q9SZL8	FRS5	2e-36	Arabidopsis thaliana	Protein FAR1-RELATED SEQUENCE 5	NA	NA	NA
Ob_01766	NA	NA	NA	NA	NA	NA	NA	NA	NA	NA	NA	NA
Ob_01767	NA	NA	NA	NA	NA	NA	NA	NA	NA	NA	NA	NA
Ob_01768	GI:527200154	2e-41	hypothetical protein M569_07091 [Genlisea aurea]	NA	Q84V36	NA	1e-41	Chenopodium album	Polcalcin Che a 3	NA	NA	NA
Ob_01769	GI:508773579	4e-101	Myb domain protein 86 [Theobroma cacao]	NA	Q8LPH6	MYB86	4e-72	Arabidopsis thaliana	Transcription factor MYB86	K09422	MYBP; myb proto-oncogene protein, plant	NA
Ob_01770	GI:255569587	8e-71	meiotic recombination repair protein, putative [Ricinus communis]	GO:0000785;GO:0000791;GO:0000795;GO:0004518;GO:0004519;GO:0004527;GO:0005634;GO:0006259;GO:0006281;GO:0006302;GO:0006974;GO:0007126;GO:0016787;GO:0030145;GO:0090305;	Q9XGM2	MRE11	3e-68	Arabidopsis thaliana	Double-strand break repair protein MRE11	K10865	MRE11; double-strand break repair protein MRE11	Homologous recombination [PATH:ko03440];Non-homologous end-joining [PATH:ko03450];
Ob_01771	NA	NA	NA	NA	NA	NA	NA	NA	NA	NA	NA	NA
Ob_01772	GI:115472813	4e-111	Os07g0564700 [Oryza sativa Japonica Group]	NA	F4IXW2	BIG5	3e-55	Arabidopsis thaliana	Brefeldin A-inhibited guanine nucleotide-exchange protein 5	NA	NA	NA
Ob_01773	NA	NA	NA	NA	NA	NA	NA	NA	NA	NA	NA	NA
Ob_01774	GI:460375394	4e-48	PREDICTED: uncharacterized protein LOC101257039 [Solanum lycopersicum]	NA	NA	NA	NA	NA	NA	NA	NA	NA
Ob_01775	NA	NA	NA	NA	NA	NA	NA	NA	NA	NA	NA	NA
Ob_01776	NA	NA	NA	NA	NA	NA	NA	NA	NA	NA	NA	NA
Ob_01777	NA	NA	NA	NA	NA	NA	NA	NA	NA	NA	NA	NA
Ob_01778	GI:460403378	3e-37	PREDICTED: patatin group A-3-like [Solanum lycopersicum]	NA	Q93ZQ3	PLP9	7e-37	Arabidopsis thaliana	Probable inactive patatin-like protein 9	NA	NA	NA
Ob_01779	GI:183579823	6e-12	putative symbiosis receptor-like kinase [Datisca glomerata]	NA	Q8LKZ1	NORK	5e-12	Pisum sativum	Nodulation receptor kinase	NA	NA	NA
Ob_01780	NA	NA	NA	NA	NA	NA	NA	NA	NA	NA	NA	NA
Ob_01781	GI:470123047	3e-72	PREDICTED: malate synthase, glyoxysomal-like [Fragaria vesca subsp. vesca]	GO:0003824;GO:0004474;GO:0006097;GO:0006099;GO:0016740;	P08216	NA	6e-73	Cucumis sativus	Malate synthase, glyoxysomal	K01638	E2.3.3.9; malate synthase [EC:2.3.3.9]	Carbon metabolism [PATH:ko01200];Pyruvate metabolism [PATH:ko00620];Glyoxylate and dicarboxylate metabolism [PATH:ko00630];
Ob_01782	GI:115477202	3e-70	Os08g0508600 [Oryza sativa Japonica Group]	NA	Q06672	TSR2	2e-06	Saccharomyces cerevisiae (strain ATCC 204508 / S288c)	Pre-rRNA-processing protein TSR2	NA	NA	NA
Ob_01783	NA	NA	NA	NA	NA	NA	NA	NA	NA	NA	NA	NA
Ob_01784	GI:527206337	1e-42	hypothetical protein M569_02820 [Genlisea aurea]	GO:0000166;GO:0005525;GO:0005773;GO:0005886;GO:0006810;GO:0007264;GO:0010089;GO:0010508;GO:0010623;GO:0015031;GO:0016020;GO:0016192;GO:0048102;GO:0005739;GO:0005774;GO:0005794;GO:0005634;	Q43463	NA	5e-41	Glycine max	Ras-related protein Rab7	NA	NA	NA
Ob_01785	GI:502168596	3e-23	PREDICTED: uncharacterized protein LOC101497498 [Cicer arietinum]	NA	NA	NA	NA	NA	NA	NA	NA	NA
Ob_01786	GI:460402799	7e-89	PREDICTED: PAN domain-containing protein At5g03700-like [Solanum lycopersicum]	NA	Q9LZR8	At5g03700	2e-71	Arabidopsis thaliana	PAN domain-containing protein At5g03700	NA	NA	NA
Ob_01787	NA	NA	NA	NA	NA	NA	NA	NA	NA	NA	NA	NA
Ob_01788	GI:115440729	2e-136	Os01g0819900 [Oryza sativa Japonica Group]	NA	Q17RH7	TPRXL	3e-06	Homo sapiens	Putative protein TPRXL	NA	NA	NA
Ob_01789	GI:115440729	2e-88	Os01g0819900 [Oryza sativa Japonica Group]	NA	Q55GS2	scy1	1e-25	Dictyostelium discoideum	Probable inactive serine/threonine-protein kinase scy1	NA	NA	NA
Ob_01790	GI:527209844	2e-08	vesicle-associated protein 1-1, partial [Genlisea aurea]	NA	Q8VZ95	PVA11	9e-09	Arabidopsis thaliana	Vesicle-associated protein 1-1	NA	NA	NA
Ob_01791	GI:527195032	3e-55	hypothetical protein M569_10357 [Genlisea aurea]	NA	NA	NA	NA	NA	NA	NA	NA	NA
Ob_01792	GI:115454745	6e-78	Os03g0694900 [Oryza sativa Japonica Group]	NA	P93736	VALRS	3e-66	Arabidopsis thaliana	Valine--tRNA ligase	NA	NA	NA
Ob_01793	GI:508777262	5e-20	Multidrug and toxin extrusion protein 1 [Theobroma cacao]	NA	NA	NA	NA	NA	NA	NA	NA	NA
Ob_01794	NA	NA	NA	NA	NA	NA	NA	NA	NA	NA	NA	NA
Ob_01795	GI:222641393	6e-145	hypothetical protein OsJ_28988 [Oryza sativa Japonica Group]	NA	O23144	PPI1	5e-66	Arabidopsis thaliana	Proton pump-interactor 1	NA	NA	NA
Ob_01796	GI:222641393	3e-58	hypothetical protein OsJ_28988 [Oryza sativa Japonica Group]	NA	O23144	PPI1	3e-15	Arabidopsis thaliana	Proton pump-interactor 1	NA	NA	NA
Ob_01797	GI:50252361	2e-74	BRI1-KD interacting protein 103 [Oryza sativa Japonica Group]	NA	B3H4K7	PPI2	1e-20	Arabidopsis thaliana	Proton pump-interactor 2	NA	NA	NA
Ob_01798	GI:224102583	8e-74	predicted protein [Populus trichocarpa]	NA	NA	NA	NA	NA	NA	NA	NA	NA
Ob_01799	GI:297736966	8e-32	unnamed protein product [Vitis vinifera]	NA	NA	NA	NA	NA	NA	NA	NA	NA
Ob_01800	NA	NA	NA	NA	NA	NA	NA	NA	NA	NA	NA	NA
Ob_01801	GI:20429011	3e-153	threonyl-tRNA synthetase [Oryza sativa Japonica Group]	GO:0000166;GO:0004812;GO:0004829;GO:0005524;GO:0005618;GO:0005737;GO:0005829;GO:0005886;GO:0006418;GO:0006435;GO:0009507;GO:0016020;GO:0016876;GO:0043039;GO:0005739;GO:0006094;GO:0006412;GO:0007010;GO:0010498;GO:0016874;	O04630	THRRS	1e-122	Arabidopsis thaliana	Threonine--tRNA ligase, mitochondrial	K01868	TARS; threonyl-tRNA synthetase [EC:6.1.1.3]	Aminoacyl-tRNA biosynthesis [PATH:ko00970];
Ob_01802	GI:218200879	2e-73	hypothetical protein OsI_28675 [Oryza sativa Indica Group]	GO:0004829;GO:0005524;GO:0005618;GO:0005737;GO:0005829;GO:0005886;GO:0006435;GO:0009507;GO:0016020;GO:0009536;	O04630	THRRS	5e-42	Arabidopsis thaliana	Threonine--tRNA ligase, mitochondrial	NA	NA	NA
Ob_01803	NA	NA	NA	NA	NA	NA	NA	NA	NA	NA	NA	NA
Ob_01804	GI:255564545	1e-68	conserved hypothetical protein [Ricinus communis]	NA	P55200	Kmt2a	3e-06	Mus musculus	Histone-lysine N-methyltransferase 2A	NA	NA	NA
Ob_01805	GI:460371367	2e-10	PREDICTED: receptor-like protein kinase FERONIA-like [Solanum lycopersicum]	NA	NA	NA	NA	NA	NA	NA	NA	NA
Ob_01806	GI:255580328	4e-45	kinase, putative [Ricinus communis]	NA	Q9FID9	At5g38990	5e-44	Arabidopsis thaliana	Probable receptor-like protein kinase At5g38990	NA	NA	NA
Ob_01807	NA	NA	NA	NA	NA	NA	NA	NA	NA	NA	NA	NA
Ob_01808	NA	NA	NA	NA	NA	NA	NA	NA	NA	NA	NA	NA
Ob_01809	GI:296085952	1e-55	unnamed protein product [Vitis vinifera]	NA	Q9SU40	SKU5	4e-33	Arabidopsis thaliana	Monocopper oxidase-like protein SKU5	NA	NA	NA
Ob_01810	GI:550344895	1e-45	hypothetical protein POPTR_0002s13040g [Populus trichocarpa]	NA	D0EL35	CTC1	7e-36	Arabidopsis thaliana	CST complex subunit CTC1	NA	NA	NA
Ob_01811	NA	NA	NA	NA	NA	NA	NA	NA	NA	NA	NA	NA
Ob_01812	NA	NA	NA	NA	NA	NA	NA	NA	NA	NA	NA	NA
Ob_01813	NA	NA	NA	NA	NA	NA	NA	NA	NA	NA	NA	NA
Ob_01814	GI:147798869	1e-17	hypothetical protein VITISV_003191 [Vitis vinifera]	NA	P10978	NA	1e-16	Nicotiana tabacum	Retrovirus-related Pol polyprotein from transposon TNT 1-94	NA	NA	NA
Ob_01815	GI:108863072	1e-38	polyprotein [Solanum melongena]	NA	P10978	NA	2e-32	Nicotiana tabacum	Retrovirus-related Pol polyprotein from transposon TNT 1-94	NA	NA	NA
Ob_01816	GI:460368499	8e-78	PREDICTED: uncharacterized protein LOC101263938 [Solanum lycopersicum]	NA	NA	NA	NA	NA	NA	NA	NA	NA
Ob_01817	NA	NA	NA	NA	NA	NA	NA	NA	NA	NA	NA	NA
Ob_01818	NA	NA	NA	NA	NA	NA	NA	NA	NA	NA	NA	NA
Ob_01819	NA	NA	NA	NA	NA	NA	NA	NA	NA	NA	NA	NA
Ob_01820	GI:45790002	1e-28	quercetin 3-O-glucoside-6&apos;&apos;-O-malonyltransferase [Glandularia x hybrida]	NA	Q8W1W9	5MAT1	2e-28	Salvia splendens	Malonyl-coenzyme:anthocyanin 5-O-glucoside-6'''-O-malonyltransferase	NA	NA	NA
Ob_01821	GI:225447693	7e-29	PREDICTED: putative cyclin-D6-1 [Vitis vinifera]	NA	Q9ZR04	CYCD6-1	3e-21	Arabidopsis thaliana	Putative cyclin-D6-1	NA	NA	NA
Ob_01822	NA	NA	NA	NA	NA	NA	NA	NA	NA	NA	NA	NA
Ob_01823	GI:357491167	3e-80	Cytochrome P450 [Medicago truncatula]	NA	O48923	CYP71D10	1e-77	Glycine max	Cytochrome P450 71D10	NA	NA	NA
Ob_01824	NA	NA	NA	NA	NA	NA	NA	NA	NA	NA	NA	NA
Ob_01825	GI:222636178	1e-10	hypothetical protein OsJ_22544 [Oryza sativa Japonica Group]	GO:0000166;GO:0005524;GO:0005737;GO:0008152;GO:0016301;GO:0016310;GO:0016740;GO:0016773;GO:0005739;	NA	NA	NA	NA	NA	NA	NA	NA
Ob_01826	GI:222636178	1e-70	hypothetical protein OsJ_22544 [Oryza sativa Japonica Group]	GO:0000166;GO:0005524;GO:0005737;GO:0008152;GO:0016301;GO:0016310;GO:0016740;GO:0016773;GO:0005739;	O23461	ARA1	1e-50	Arabidopsis thaliana	L-arabinokinase	NA	NA	NA
Ob_01827	NA	NA	NA	NA	NA	NA	NA	NA	NA	NA	NA	NA
Ob_01828	GI:28875973	1e-121	unknown protein [Oryza sativa Japonica Group]	NA	Q6PD62	CTR9	2e-09	Homo sapiens	RNA polymerase-associated protein CTR9 homolog	NA	NA	NA
Ob_01829	GI:125544746	2e-74	hypothetical protein OsI_12494 [Oryza sativa Indica Group]	NA	Q7TNV0	Dek	8e-11	Mus musculus	Protein DEK	NA	NA	NA
Ob_01830	GI:158828301	3e-26	non-LTR reverse transcriptase [Arabidopsis cebennensis]	NA	NA	NA	NA	NA	NA	NA	NA	NA
Ob_01831	NA	NA	NA	NA	NA	NA	NA	NA	NA	NA	NA	NA
Ob_01832	NA	NA	NA	NA	NA	NA	NA	NA	NA	NA	NA	NA
Ob_01833	NA	NA	NA	NA	NA	NA	NA	NA	NA	NA	NA	NA
Ob_01834	NA	NA	NA	NA	NA	NA	NA	NA	NA	NA	NA	NA
Ob_01835	GI:460408175	9e-41	PREDICTED: tyramine N-feruloyltransferase 4/11-like [Solanum lycopersicum]	GO:0008080;GO:0008152;GO:0009507;GO:0016740;GO:0016746;	Q9ZV06	At2g39020	3e-30	Arabidopsis thaliana	Probable acetyltransferase NATA1-like	NA	NA	NA
Ob_01836	GI:356513513	3e-83	PREDICTED: probable LRR receptor-like serine/threonine-protein kinase At1g74360-like [Glycine max]	NA	C0LGJ1	At1g74360	1e-71	Arabidopsis thaliana	Probable LRR receptor-like serine/threonine-protein kinase At1g74360	NA	NA	NA
Ob_01837	GI:85068612	2e-135	CYP92B2v1 [Nicotiana tabacum]	NA	P24465	CYP71A1	2e-75	Persea americana	Cytochrome P450 71A1	NA	NA	NA
Ob_01838	NA	NA	NA	NA	NA	NA	NA	NA	NA	NA	NA	NA
Ob_01839	GI:45736169	4e-10	ribosomal protein-like [Oryza sativa Japonica Group]	GO:0016023;	NA	NA	NA	NA	NA	NA	NA	NA
Ob_01840	NA	NA	NA	NA	NA	NA	NA	NA	NA	NA	NA	NA
Ob_01841	GI:110289156	1e-104	Ubiquitin-conjugating enzyme E2-23 kDa, putative, expressed [Oryza sativa Japonica Group]	GO:0000166;GO:0004842;GO:0005524;GO:0005829;GO:0006511;GO:0016567;GO:0016874;GO:0016881;GO:0006301;	P42749	UBC5	2e-100	Arabidopsis thaliana	Ubiquitin-conjugating enzyme E2 5	K10576	UBE2H; ubiquitin-conjugating enzyme E2 H [EC:6.3.2.19]	Ubiquitin mediated proteolysis [PATH:ko04120];
Ob_01842	GI:460382034	1e-27	PREDICTED: protein kinase APK1A, chloroplastic-like [Solanum lycopersicum]	NA	Q06548	APK1A	2e-22	Arabidopsis thaliana	Protein kinase APK1A, chloroplastic	NA	NA	NA
Ob_01843	NA	NA	NA	NA	NA	NA	NA	NA	NA	NA	NA	NA
Ob_01844	GI:224077264	2e-45	predicted protein [Populus trichocarpa]	NA	Q3ECH5	At1g66345	1e-31	Arabidopsis thaliana	Pentatricopeptide repeat-containing protein At1g66345, mitochondrial	NA	NA	NA
Ob_01845	NA	NA	NA	NA	NA	NA	NA	NA	NA	NA	NA	NA
Ob_01846	NA	NA	NA	NA	NA	NA	NA	NA	NA	NA	NA	NA
Ob_01847	NA	NA	NA	NA	NA	NA	NA	NA	NA	NA	NA	NA
Ob_01848	NA	NA	NA	NA	NA	NA	NA	NA	NA	NA	NA	NA
Ob_01849	NA	NA	NA	NA	NA	NA	NA	NA	NA	NA	NA	NA
Ob_01850	GI:47497480	3e-33	aspartic protease-like [Oryza sativa Japonica Group]	GO:0008152;GO:0042578;GO:0016023;	NA	NA	NA	NA	NA	NA	NA	NA
Ob_01851	NA	NA	NA	NA	NA	NA	NA	NA	NA	NA	NA	NA
Ob_01852	NA	NA	NA	NA	NA	NA	NA	NA	NA	NA	NA	NA
Ob_01853	GI:460405403	2e-16	PREDICTED: GPI-anchored protein LORELEI-like [Solanum lycopersicum]	NA	B3GS44	LRE	3e-14	Arabidopsis thaliana	GPI-anchored protein LORELEI	NA	NA	NA
Ob_01854	NA	NA	NA	NA	NA	NA	NA	NA	NA	NA	NA	NA
Ob_01855	GI:115466734	6e-77	Os06g0178900 [Oryza sativa Japonica Group]	GO:0004427;GO:0008152;GO:0009678;GO:0015992;GO:0016020;GO:0016787;GO:0055085;GO:0016023;	P21616	NA	1e-74	Vigna radiata var. radiata	Pyrophosphate-energized vacuolar membrane proton pump	NA	NA	NA
Ob_01856	GI:115473793	3e-161	Os07g0655300 [Oryza sativa Japonica Group]	GO:0005515;GO:0005634;GO:0016567;GO:0042802;	Q8L765	BPM1	2e-112	Arabidopsis thaliana	BTB/POZ and MATH domain-containing protein 1	K10523	SPOP; speckle-type POZ protein	NA
Ob_01857	NA	NA	NA	NA	NA	NA	NA	NA	NA	NA	NA	NA
Ob_01858	GI:115445753	9e-72	Os02g0313400 [Oryza sativa Japonica Group]	NA	Q54CL0	api5	2e-11	Dictyostelium discoideum	Apoptosis inhibitor 5 homolog	NA	NA	NA
Ob_01859	GI:225459354	1e-70	PREDICTED: uncharacterized ATP-dependent helicase C29A10.10c-like [Vitis vinifera]	GO:0003674;GO:0004386;GO:0008150;GO:0008152;GO:0009506;GO:0016787;	NA	NA	NA	NA	NA	NA	NA	NA
Ob_01860	GI:225429303	5e-22	PREDICTED: uncharacterized protein LOC100243866 [Vitis vinifera]	NA	NA	NA	NA	NA	NA	NA	NA	NA
Ob_01861	NA	NA	NA	NA	NA	NA	NA	NA	NA	NA	NA	NA
Ob_01862	NA	NA	NA	NA	NA	NA	NA	NA	NA	NA	NA	NA
Ob_01863	GI:218198940	8e-74	hypothetical protein OsI_24568 [Oryza sativa Indica Group]	NA	P0C7P8	EMB1444	3e-15	Arabidopsis thaliana	Transcription factor EMB1444	NA	NA	NA
Ob_01864	GI:115470155	0	Os07g0101300 [Oryza sativa Japonica Group]	NA	Q9XIN0	LHW	4e-35	Arabidopsis thaliana	Transcription factor LHW	NA	NA	NA
Ob_01865	NA	NA	NA	NA	Q54M74	DDB_G0286175	2e-06	Dictyostelium discoideum	Uncharacterized protein DDB_G0286175	NA	NA	NA
Ob_01866	NA	NA	NA	NA	NA	NA	NA	NA	NA	NA	NA	NA
Ob_01867	GI:460372088	3e-13	PREDICTED: ethylene-responsive transcription factor ERF011-like isoform 2 [Solanum lycopersicum]	NA	O22174	ERF008	1e-06	Arabidopsis thaliana	Ethylene-responsive transcription factor ERF008	NA	NA	NA
Ob_01868	NA	NA	NA	NA	NA	NA	NA	NA	NA	NA	NA	NA
Ob_01869	GI:550333114	1e-32	hypothetical protein POPTR_0008s15160g [Populus trichocarpa]	NA	NA	NA	NA	NA	NA	NA	NA	NA
Ob_01870	GI:147784422	2e-31	hypothetical protein VITISV_030567 [Vitis vinifera]	NA	NA	NA	NA	NA	NA	NA	NA	NA
Ob_01871	NA	NA	NA	NA	NA	NA	NA	NA	NA	NA	NA	NA
Ob_01872	NA	NA	NA	NA	NA	NA	NA	NA	NA	NA	NA	NA
Ob_01873	NA	NA	NA	NA	NA	NA	NA	NA	NA	NA	NA	NA
Ob_01874	GI:297603585	9e-125	Os04g0680400 [Oryza sativa Japonica Group]	GO:0008152;GO:0016810;GO:0009536;GO:0000256;GO:0004038;GO:0005783;GO:0006995;GO:0008270;GO:0010136;GO:0050897;GO:0016023;	Q54SV3	allB1	1e-37	Dictyostelium discoideum	Probable allantoinase 1	K01466	allB; allantoinase [EC:3.5.2.5]	Purine metabolism [PATH:ko00230];
Ob_01875	GI:224150180	1e-15	cc-nbs-lrr resistance protein [Populus trichocarpa]	NA	O04093	LOV1	1e-12	Arabidopsis thaliana	Putative inactive disease susceptibility protein LOV1	NA	NA	NA
Ob_01876	GI:460415661	4e-15	PREDICTED: probable disease resistance protein RF9-like [Solanum lycopersicum]	NA	P0C8S1	RPP8L2	2e-10	Arabidopsis thaliana	Probable disease resistance RPP8-like protein 2	NA	NA	NA
Ob_01877	GI:75338881	2e-92	RecName: Full=Anthocyanidin 3-O-glucoside 5-O-glucosyltransferase 2; AltName: Full=UDP-glucose:anthocyanin 5-O-glucosyltransferase 3R6; Short=p3R6; Flags: Precursor &gt;gi|4115561|dbj|BAA36422.1| UDP-glucose:anthocyanin 5-O-glucosyltransferase homologue [Perilla frutescens var. crispa]	GO:0008152;GO:0009718;GO:0016740;GO:0016757;GO:0016758;GO:0043473;	Q9ZR26	PF3R6	4e-94	Perilla frutescens	Anthocyanidin 3-O-glucoside 5-O-glucosyltransferase 2	K12338	UGT75C1; anthocyanidin 3-O-glucoside 5-O-glucosyltransferase [EC:2.4.1.298]	Anthocyanin biosynthesis [PATH:ko00942];
Ob_01878	GI:60476116	2e-54	putative protein [Nicotiana sylvestris]	NA	NA	NA	NA	NA	NA	NA	NA	NA
Ob_01879	GI:224097694	6e-20	predicted protein [Populus trichocarpa]	NA	NA	NA	NA	NA	NA	NA	NA	NA
Ob_01880	GI:115436010	4e-80	Os01g0283100 [Oryza sativa Japonica Group]	GO:0004089;GO:0005739;GO:0005747;GO:0009853;GO:0016020;GO:0016829;GO:0019252;GO:0031966;GO:0045271;GO:0046872;GO:0070207;GO:0005515;GO:0009507;GO:0009651;GO:0009901;GO:0042802;GO:2000377;	Q9FWR5	GAMMACA1	7e-58	Arabidopsis thaliana	Gamma carbonic anhydrase 1, mitochondrial	NA	NA	NA
Ob_01881	NA	NA	NA	NA	NA	NA	NA	NA	NA	NA	NA	NA
Ob_01882	GI:147833071	1e-11	hypothetical protein VITISV_015538 [Vitis vinifera]	NA	NA	NA	NA	NA	NA	NA	NA	NA
Ob_01883	NA	NA	NA	NA	NA	NA	NA	NA	NA	NA	NA	NA
Ob_01884	GI:115474917	6e-76	Os08g0162100 [Oryza sativa Japonica Group]	NA	Q27GK7	TPR4	1e-44	Arabidopsis thaliana	Topless-related protein 4	NA	NA	NA
Ob_01885	GI:449529393	3e-19	PREDICTED: uncharacterized protein LOC101226258 [Cucumis sativus]	NA	NA	NA	NA	NA	NA	NA	NA	NA
Ob_01886	GI:148278095	5e-36	lipid transfer protein [Sesamum indicum]	NA	P82900	NA	4e-25	Triticum aestivum	Non-specific lipid-transfer protein 2G	NA	NA	NA
Ob_01887	GI:2865427	1e-12	polyprotein [Arabidopsis thaliana]	NA	NA	NA	NA	NA	NA	NA	NA	NA
Ob_01888	NA	NA	NA	NA	NA	NA	NA	NA	NA	NA	NA	NA
Ob_01889	GI:115462277	1e-130	Os05g0163700 [Oryza sativa Japonica Group]	GO:0003995;GO:0003997;GO:0005777;GO:0006623;GO:0006629;GO:0006631;GO:0006635;GO:0007030;GO:0007033;GO:0008152;GO:0009514;GO:0009793;GO:0016192;GO:0016491;GO:0016558;GO:0016627;GO:0044265;GO:0046459;GO:0050660;GO:0055114;	Q96329	ACX4	3e-105	Arabidopsis thaliana	Acyl-coenzyme A oxidase 4, peroxisomal	K00232	E1.3.3.6; acyl-CoA oxidase [EC:1.3.3.6]	Fatty acid metabolism [PATH:ko01212];Fatty acid degradation [PATH:ko00071];alpha-Linolenic acid metabolism [PATH:ko00592];Biosynthesis of unsaturated fatty acids [PATH:ko01040];cAMP signaling pathway [PATH:ko04024];Peroxisome [PATH:ko04146];PPAR signaling pathway [PATH:ko03320];
Ob_01890	NA	NA	NA	NA	NA	NA	NA	NA	NA	NA	NA	NA
Ob_01891	NA	NA	NA	NA	NA	NA	NA	NA	NA	NA	NA	NA
Ob_01892	GI:149390791	1e-111	7-dehydrocholesterol reductase [Oryza sativa Indica Group]	GO:0016020;GO:0016628;GO:0055114;GO:0005794;GO:0005886;GO:0009918;GO:0016132;GO:0005515;GO:0005783;GO:0005789;GO:0006084;GO:0006629;GO:0006694;GO:0006695;GO:0008202;GO:0008203;GO:0016021;GO:0016126;GO:0016491;GO:0047598;	Q9LDU6	DWF5	2e-95	Arabidopsis thaliana	7-dehydrocholesterol reductase	K00213	DHCR7; 7-dehydrocholesterol reductase [EC:1.3.1.21]	Steroid biosynthesis [PATH:ko00100];
Ob_01893	NA	NA	NA	NA	NA	NA	NA	NA	NA	NA	NA	NA
Ob_01894	GI:460400053	0	PREDICTED: uncharacterized protein At5g41620-like isoform 2 [Solanum lycopersicum]	NA	Q66GQ2	At5g41620	4e-124	Arabidopsis thaliana	Uncharacterized protein At5g41620	NA	NA	NA
Ob_01895	NA	NA	NA	NA	NA	NA	NA	NA	NA	NA	NA	NA
Ob_01896	GI:115484165	5e-127	Os11g0147800 [Oryza sativa Japonica Group]	GO:0005886;	P24805	TSJT1	3e-27	Nicotiana tabacum	Stem-specific protein TSJT1	NA	NA	NA
Ob_01897	NA	NA	NA	NA	NA	NA	NA	NA	NA	NA	NA	NA
Ob_01898	GI:115451783	6e-163	Os03g0237000 [Oryza sativa Japonica Group]	GO:0005768;GO:0005774;GO:0005794;GO:0005802;GO:0009505;GO:0009506;GO:0016020;GO:0016021;GO:0016023;	Q54ZW0	phg1b	6e-68	Dictyostelium discoideum	Putative phagocytic receptor 1b	K17085	TM9SF1; transmembrane 9 superfamily member 1	NA
Ob_01899	GI:115451783	4e-125	Os03g0237000 [Oryza sativa Japonica Group]	GO:0005768;GO:0005774;GO:0005794;GO:0005802;GO:0009505;GO:0009506;GO:0016020;GO:0016021;GO:0016023;	Q54ZW0	phg1b	6e-46	Dictyostelium discoideum	Putative phagocytic receptor 1b	NA	NA	NA
Ob_01900	GI:115451783	4e-111	Os03g0237000 [Oryza sativa Japonica Group]	GO:0005768;GO:0005774;GO:0005794;GO:0005802;GO:0009505;GO:0009506;GO:0016020;GO:0016021;GO:0016023;	Q54ZW0	phg1b	1e-62	Dictyostelium discoideum	Putative phagocytic receptor 1b	K17085	TM9SF1; transmembrane 9 superfamily member 1	NA
Ob_01901	GI:527182327	1e-16	hypothetical protein M569_17511, partial [Genlisea aurea]	NA	NA	NA	NA	NA	NA	NA	NA	NA
Ob_01902	GI:460389852	6e-56	PREDICTED: uncharacterized protein LOC101264013 [Solanum lycopersicum]	NA	NA	NA	NA	NA	NA	NA	NA	NA
Ob_01903	GI:115471215	5e-11	Os07g0223100 [Oryza sativa Japonica Group]	GO:0000166;GO:0005525;GO:0005622;GO:0007264;GO:0005739;GO:0005215;GO:0006886;GO:0005507;GO:0005774;GO:0005794;GO:0005829;GO:0005886;GO:0016020;GO:0005768;GO:0006499;GO:0006810;GO:0015031;GO:0016004;GO:0016192;GO:0043085;GO:0046686;	P49076	ARF1	1e-10	Zea mays	ADP-ribosylation factor	NA	NA	NA
Ob_01904	GI:460384391	1e-35	PREDICTED: F-box protein At1g78100-like isoform 1 [Solanum lycopersicum]	NA	Q9LM18	At1g22220	3e-19	Arabidopsis thaliana	F-box protein At1g22220	NA	NA	NA
Ob_01905	GI:115481754	7e-84	Os10g0375600 [Oryza sativa Japonica Group]	NA	Q8GSA7	CMTA3	7e-39	Arabidopsis thaliana	Calmodulin-binding transcription activator 3	NA	NA	NA
Ob_01906	NA	NA	NA	NA	NA	NA	NA	NA	NA	NA	NA	NA
Ob_01907	GI:125597755	1e-77	hypothetical protein OsJ_21865 [Oryza sativa Japonica Group]	GO:0000036;GO:0006633;GO:0016297;GO:0016790;GO:0009536;	Q9SJE2	FATB	3e-46	Arabidopsis thaliana	Palmitoyl-acyl carrier protein thioesterase, chloroplastic	NA	NA	NA
Ob_01908	NA	NA	NA	NA	NA	NA	NA	NA	NA	NA	NA	NA
Ob_01909	GI:297725235	3e-123	Os06g0700650 [Oryza sativa Japonica Group]	GO:0000166;GO:0005524;GO:0006812;GO:0008152;GO:0016021;GO:0016787;GO:0019829;GO:0030001;GO:0046872;GO:0016020;GO:0005385;GO:0006829;GO:0009506;GO:0010038;GO:0010043;GO:0015086;GO:0015691;GO:0032025;GO:0046686;GO:0055069;GO:0070574;GO:0071577;	P04929	NA	7e-12	Plasmodium lophurae	Histidine-rich glycoprotein	NA	NA	NA
Ob_01910	GI:460389034	4e-20	PREDICTED: uncharacterized protein LOC101254097 [Solanum lycopersicum]	NA	NA	NA	NA	NA	NA	NA	NA	NA
Ob_01911	GI:460389034	1e-35	PREDICTED: uncharacterized protein LOC101254097 [Solanum lycopersicum]	NA	Q94BT2	AIR12	6e-11	Arabidopsis thaliana	Auxin-induced in root cultures protein 12	NA	NA	NA
Ob_01912	GI:115483552	0	Os10g0569200 [Oryza sativa Japonica Group]	GO:0001731;GO:0003723;GO:0003743;GO:0005634;GO:0005737;GO:0005829;GO:0005852;GO:0006412;GO:0006413;GO:0006446;GO:0016282;GO:0031369;GO:0033290;GO:0000166;GO:0003676;GO:0005515;	Q9C5Z1	TIF3B1	0	Arabidopsis thaliana	Eukaryotic translation initiation factor 3 subunit B	K03253	EIF3B; translation initiation factor 3 subunit B	RNA transport [PATH:ko03013];
Ob_01913	GI:222613309	2e-76	hypothetical protein OsJ_32527 [Oryza sativa Japonica Group]	NA	P56821	TIF3B1	2e-56	Nicotiana tabacum	Eukaryotic translation initiation factor 3 subunit B	NA	NA	NA
Ob_01914	NA	NA	NA	NA	NA	NA	NA	NA	NA	NA	NA	NA
Ob_01915	NA	NA	NA	NA	NA	NA	NA	NA	NA	NA	NA	NA
Ob_01916	GI:460397656	2e-85	PREDICTED: putative callose synthase 8-like [Solanum lycopersicum]	NA	Q9LUD7	CALS8	2e-79	Arabidopsis thaliana	Putative callose synthase 8	NA	NA	NA
Ob_01917	GI:225424091	4e-119	PREDICTED: putative lipid phosphate phosphatase 3, chloroplastic-like [Vitis vinifera]	NA	Q8LFD1	LPP3	9e-112	Arabidopsis thaliana	Putative lipid phosphate phosphatase 3, chloroplastic	NA	NA	NA
Ob_01918	GI:217073606	2e-13	unknown [Medicago truncatula]	NA	NA	NA	NA	NA	NA	NA	NA	NA
Ob_01919	NA	NA	NA	NA	NA	NA	NA	NA	NA	NA	NA	NA
Ob_01920	GI:115435688	8e-60	Os01g0252100 [Oryza sativa Japonica Group]	GO:0000166;GO:0004672;GO:0004674;GO:0005524;GO:0005829;GO:0006468;GO:0006972;GO:0009651;GO:0016772;GO:0046777;GO:0009933;GO:0016301;GO:0016310;GO:0016740;GO:0042538;GO:0004713;	Q40518	NTK-1	2e-46	Nicotiana tabacum	Shaggy-related protein kinase NtK-1	NA	NA	NA
Ob_01921	NA	NA	NA	NA	NA	NA	NA	NA	NA	NA	NA	NA
Ob_01922	GI:462404355	2e-65	hypothetical protein PRUPE_ppa001475mg [Prunus persica]	NA	Q8GUH1	PUB33	4e-29	Arabidopsis thaliana	U-box domain-containing protein 33	NA	NA	NA
Ob_01923	GI:527194945	8e-71	hypothetical protein M569_10400, partial [Genlisea aurea]	NA	NA	NA	NA	NA	NA	NA	NA	NA
Ob_01924	GI:115477393	4e-86	Os08g0525600 [Oryza sativa Japonica Group]	GO:0000413;GO:0003755;GO:0005528;GO:0005789;GO:0006457;GO:0016853;GO:0061077;GO:0005515;GO:0005516;GO:0005634;GO:0005737;GO:0070370;GO:0005829;GO:0006499;GO:0006970;GO:0009408;GO:0009611;GO:0009644;GO:0009845;GO:0016020;GO:0018208;GO:0032266;GO:0034976;GO:0042542;GO:0046686;GO:0071944;GO:0080025;GO:0005773;	Q43207	FKBP70	1e-74	Triticum aestivum	70 kDa peptidyl-prolyl isomerase	NA	NA	NA
Ob_01925	GI:115477393	7e-88	Os08g0525600 [Oryza sativa Japonica Group]	GO:0000413;GO:0003755;GO:0005528;GO:0005789;GO:0006457;GO:0016853;GO:0061077;GO:0005515;GO:0005516;GO:0005634;GO:0005737;GO:0070370;GO:0005829;GO:0006499;GO:0006970;GO:0009408;GO:0009611;GO:0009644;GO:0009845;GO:0016020;GO:0018208;GO:0032266;GO:0034976;GO:0042542;GO:0046686;GO:0071944;GO:0080025;GO:0005773;	Q43207	FKBP70	9e-70	Triticum aestivum	70 kDa peptidyl-prolyl isomerase	NA	NA	NA
Ob_01926	GI:115477393	5e-69	Os08g0525600 [Oryza sativa Japonica Group]	GO:0000413;GO:0003755;GO:0005528;GO:0005789;GO:0006457;GO:0016853;GO:0061077;GO:0005515;GO:0005516;GO:0005634;GO:0005737;GO:0070370;GO:0005829;GO:0006499;GO:0006970;GO:0009408;GO:0009611;GO:0009644;GO:0009845;GO:0016020;GO:0018208;GO:0032266;GO:0034976;GO:0042542;GO:0046686;GO:0071944;GO:0080025;GO:0005773;	Q43207	FKBP70	1e-62	Triticum aestivum	70 kDa peptidyl-prolyl isomerase	K09571	FKBP4_5; FK506-binding protein 4/5 [EC:5.2.1.8]	Estrogen signaling pathway [PATH:ko04915];
Ob_01927	NA	NA	NA	NA	NA	NA	NA	NA	NA	NA	NA	NA
Ob_01928	GI:557546521	1e-39	hypothetical protein CICLE_v10018467mg [Citrus clementina]	NA	NA	NA	NA	NA	NA	NA	NA	NA
Ob_01929	NA	NA	NA	NA	NA	NA	NA	NA	NA	NA	NA	NA
Ob_01930	GI:115439177	1e-34	Os01g0679700 [Oryza sativa Japonica Group]	GO:0003735;GO:0005622;GO:0005829;GO:0005840;GO:0006412;GO:0022625;GO:0005739;GO:0030529;GO:0046872;GO:0044351;	Q5QM99	Os01g0679700	2e-36	Oryza sativa subsp. japonica	60S ribosomal protein L37a	NA	NA	NA
Ob_01931	GI:115439177	1e-32	Os01g0679700 [Oryza sativa Japonica Group]	GO:0003735;GO:0005622;GO:0005829;GO:0005840;GO:0006412;GO:0022625;GO:0005739;GO:0030529;GO:0046872;GO:0044351;	Q5QM99	Os01g0679700	2e-34	Oryza sativa subsp. japonica	60S ribosomal protein L37a	NA	NA	NA
Ob_01932	GI:255559179	5e-92	calcium-dependent protein kinase, putative [Ricinus communis]	GO:0000165;GO:0000166;GO:0004672;GO:0004674;GO:0005509;GO:0005515;GO:0005524;GO:0005829;GO:0005886;GO:0006468;GO:0006612;GO:0006820;GO:0006862;GO:0006888;GO:0007154;GO:0007165;GO:0009409;GO:0009414;GO:0009611;GO:0009723;GO:0009733;GO:0009737;GO:0009738;GO:0009753;GO:0009862;GO:0009867;GO:0010119;GO:0010359;GO:0010363;GO:0015696;GO:0015802;GO:0016020;GO:0016301;GO:0016310;GO:0016740;GO:0016772;GO:…	A5A7I7	CPK4	3e-89	Solanum tuberosum	Calcium-dependent protein kinase 4	K13412	CPK; calcium-dependent protein kinase [EC:2.7.11.1]	Plant-pathogen interaction [PATH:ko04626];Toxoplasmosis [PATH:ko05145];
Ob_01933	GI:359479395	3e-39	PREDICTED: uncharacterized protein LOC100243147 [Vitis vinifera]	NA	NA	NA	NA	NA	NA	NA	NA	NA
Ob_01934	GI:460409176	1e-65	PREDICTED: uncharacterized protein LOC101257919 [Solanum lycopersicum]	NA	NA	NA	NA	NA	NA	NA	NA	NA
Ob_01935	NA	NA	NA	NA	NA	NA	NA	NA	NA	NA	NA	NA
Ob_01936	GI:350535437	1e-132	uncharacterized protein LOC100134881 [Solanum lycopersicum]	NA	O65530	PERK14	4e-06	Arabidopsis thaliana	Proline-rich receptor-like protein kinase PERK14	NA	NA	NA
Ob_01937	GI:218190374	0	hypothetical protein OsI_06492 [Oryza sativa Indica Group]	GO:0000166;GO:0004672;GO:0004674;GO:0005524;GO:0006468;GO:0016301;GO:0016310;GO:0016772;GO:0005515;GO:0005886;GO:0006096;GO:0006833;GO:0006972;GO:0007030;GO:0009266;GO:0009651;GO:0009729;GO:0009733;GO:0009742;GO:0009825;GO:0009965;GO:0016032;GO:0016740;GO:0046686;GO:0046777;GO:0046827;GO:0048767;GO:0032880;GO:0005829;GO:0042538;GO:0051049;	Q39011	ASK7	0	Arabidopsis thaliana	Shaggy-related protein kinase eta	K14502	BIN2; protein brassinosteroid insensitive 2 [EC:2.7.11.1]	Plant hormone signal transduction [PATH:ko04075];
Ob_01938	GI:106879661	7e-51	cell death-associated protein 1 [Plantago major]	NA	Q9LFR7	CXE17	3e-10	Arabidopsis thaliana	Probable carboxylesterase 17	NA	NA	NA
Ob_01939	NA	NA	NA	NA	NA	NA	NA	NA	NA	NA	NA	NA
Ob_01940	NA	NA	NA	NA	NA	NA	NA	NA	NA	NA	NA	NA
Ob_01941	NA	NA	NA	NA	NA	NA	NA	NA	NA	NA	NA	NA
Ob_01942	GI:460376337	1e-11	PREDICTED: uncharacterized protein LOC101267773 [Solanum lycopersicum]	NA	NA	NA	NA	NA	NA	NA	NA	NA
Ob_01943	NA	NA	NA	NA	NA	NA	NA	NA	NA	NA	NA	NA
Ob_01944	GI:15232131	3e-43	Protein kinase superfamily protein [Arabidopsis thaliana]	GO:0004672;GO:0004674;GO:0004712;GO:0005524;GO:0005575;GO:0006468;GO:0016301;GO:0016310;GO:0016772;GO:0000394;GO:0005886;GO:0006084;GO:0009086;GO:0009506;GO:0016126;GO:0016132;GO:0019344;	Q54RB7	shkA	3e-09	Dictyostelium discoideum	Dual specificity protein kinase shkA	NA	NA	NA
Ob_01945	NA	NA	NA	NA	NA	NA	NA	NA	NA	NA	NA	NA
Ob_01946	GI:255549074	3e-77	monooxygenase, putative [Ricinus communis]	GO:0000139;GO:0004497;GO:0004499;GO:0005654;GO:0005737;GO:0005783;GO:0005789;GO:0005794;GO:0005829;GO:0009851;GO:0009911;GO:0010229;GO:0016020;GO:0016491;GO:0022603;GO:0047434;GO:0048825;GO:0048827;GO:0050660;GO:0050661;GO:0055114;GO:2000024;	Q9SZY8	YUC1	6e-71	Arabidopsis thaliana	Probable indole-3-pyruvate monooxygenase YUCCA1	NA	NA	NA
Ob_01947	NA	NA	NA	NA	NA	NA	NA	NA	NA	NA	NA	NA
Ob_01948	GI:147826995	3e-20	hypothetical protein VITISV_021887 [Vitis vinifera]	NA	P04146	GIP	1e-10	Drosophila melanogaster	Copia protein	NA	NA	NA
Ob_01949	NA	NA	NA	NA	NA	NA	NA	NA	NA	NA	NA	NA
Ob_01950	NA	NA	NA	NA	NA	NA	NA	NA	NA	NA	NA	NA
Ob_01951	NA	NA	NA	NA	NA	NA	NA	NA	NA	NA	NA	NA
Ob_01952	NA	NA	NA	NA	NA	NA	NA	NA	NA	NA	NA	NA
Ob_01953	NA	NA	NA	NA	NA	NA	NA	NA	NA	NA	NA	NA
Ob_01954	GI:307557075	3e-29	lanceolate [Capsicum annuum]	NA	Q9MAH8	TCP3	4e-27	Arabidopsis thaliana	Transcription factor TCP3	NA	NA	NA
Ob_01955	NA	NA	NA	NA	NA	NA	NA	NA	NA	NA	NA	NA
Ob_01956	GI:15149819	1e-22	S-like RNAse 28 [Antirrhinum hispanicum subsp. mollissimum]	NA	P42814	RNS2	3e-16	Arabidopsis thaliana	Ribonuclease 2	NA	NA	NA
Ob_01957	GI:356574095	9e-25	PREDICTED: sigma factor sigB regulation protein rsbQ-like [Glycine max]	NA	Q10QA5	D14	2e-13	Oryza sativa subsp. japonica	Probable strigolactone esterase D14	NA	NA	NA
Ob_01958	GI:508709826	1e-100	Glucose-6-phosphate/phosphate translocator-related [Theobroma cacao]	GO:0005215;GO:0006810;GO:0016020;GO:0016021;GO:0009536;GO:0008643;GO:0009507;GO:0031969;GO:0009534;GO:0009941;GO:0015717;GO:0035436;GO:0071917;GO:0009643;GO:0015120;GO:0015713;GO:0019344;GO:0019684;GO:0035304;	P29463	TPT	3e-96	Solanum tuberosum	Triose phosphate/phosphate translocator, chloroplastic	K15283	SLC35E1; solute carrier family 35, member E1	NA
Ob_01959	NA	NA	NA	NA	NA	NA	NA	NA	NA	NA	NA	NA
Ob_01960	NA	NA	NA	NA	NA	NA	NA	NA	NA	NA	NA	NA
Ob_01961	GI:460382985	8e-14	PREDICTED: probable disease resistance protein At4g27220-like [Solanum lycopersicum]	NA	NA	NA	NA	NA	NA	NA	NA	NA
Ob_01962	NA	NA	NA	NA	NA	NA	NA	NA	NA	NA	NA	NA
Ob_01963	GI:470105491	1e-35	PREDICTED: uncharacterized protein LOC101307344 [Fragaria vesca subsp. vesca]	NA	NA	NA	NA	NA	NA	NA	NA	NA
Ob_01964	NA	NA	NA	NA	NA	NA	NA	NA	NA	NA	NA	NA
Ob_01965	GI:255545214	5e-11	ribosomal protein S9, putative [Ricinus communis]	NA	B1ZCB4	rpsI	2e-08	Methylobacterium populi (strain ATCC BAA-705 / NCIMB 13946 / BJ001)	30S ribosomal protein S9	NA	NA	NA
Ob_01966	GI:296088773	2e-49	unnamed protein product [Vitis vinifera]	NA	NA	NA	NA	NA	NA	NA	NA	NA
Ob_01967	GI:380293487	5e-08	cold acclimation protein, partial [Micromeria tenuis]	GO:0009631;GO:0009414;GO:0009737;GO:0009408;	Q9SVL6	COR413PM2	4e-07	Arabidopsis thaliana	Cold-regulated 413 plasma membrane protein 2	NA	NA	NA
Ob_01968	NA	NA	NA	NA	NA	NA	NA	NA	NA	NA	NA	NA
Ob_01969	GI:527188952	1e-08	hypothetical protein M569_13994 [Genlisea aurea]	NA	NA	NA	NA	NA	NA	NA	NA	NA
Ob_01970	GI:255541802	5e-124	kinase, putative [Ricinus communis]	NA	Q9LN59	WAKL11	7e-107	Arabidopsis thaliana	Putative wall-associated receptor kinase-like 11	NA	NA	NA
Ob_01971	NA	NA	NA	NA	NA	NA	NA	NA	NA	NA	NA	NA
Ob_01972	NA	NA	NA	NA	NA	NA	NA	NA	NA	NA	NA	NA
Ob_01973	NA	NA	NA	NA	NA	NA	NA	NA	NA	NA	NA	NA
Ob_01974	GI:460382758	1e-41	PREDICTED: kinesin-4-like [Solanum lycopersicum]	NA	Q8W1Y3	KP1	2e-22	Arabidopsis thaliana	Kinesin KP1	NA	NA	NA
Ob_01975	GI:125590095	5e-71	hypothetical protein OsJ_14493 [Oryza sativa Japonica Group]	GO:0004316;GO:0006633;GO:0008152;GO:0016491;GO:0051287;GO:0055114;GO:0009536;GO:0005507;GO:0009570;GO:0009941;GO:0000038;GO:0006629;GO:0006631;GO:0009409;GO:0009507;GO:0042335;	Q93X68	bkr1	2e-64	Brassica napus	3-oxoacyl-[acyl-carrier-protein] reductase 5, chloroplastic (Fragment)	K00059	fabG; 3-oxoacyl-[acyl-carrier protein] reductase [EC:1.1.1.100]	Fatty acid metabolism [PATH:ko01212];Fatty acid biosynthesis [PATH:ko00061];Biosynthesis of unsaturated fatty acids [PATH:ko01040];Biotin metabolism [PATH:ko00780];
Ob_01976	GI:115457960	2e-76	Os04g0376300 [Oryza sativa Japonica Group]	GO:0004316;GO:0006633;GO:0008152;GO:0016491;GO:0051287;GO:0055114;GO:0009536;GO:0005507;GO:0009570;GO:0009941;GO:0000038;GO:0006629;GO:0006631;GO:0009409;GO:0009507;GO:0042335;	P28643	CLKR27	5e-67	Cuphea lanceolata	3-oxoacyl-[acyl-carrier-protein] reductase, chloroplastic	K00059	fabG; 3-oxoacyl-[acyl-carrier protein] reductase [EC:1.1.1.100]	Fatty acid metabolism [PATH:ko01212];Fatty acid biosynthesis [PATH:ko00061];Biosynthesis of unsaturated fatty acids [PATH:ko01040];Biotin metabolism [PATH:ko00780];
Ob_01977	NA	NA	NA	NA	NA	NA	NA	NA	NA	NA	NA	NA
Ob_01978	GI:460367844	1e-29	PREDICTED: CCR4-NOT transcription complex subunit 1-like [Solanum lycopersicum]	NA	NA	NA	NA	NA	NA	NA	NA	NA
Ob_01979	NA	NA	NA	NA	NA	NA	NA	NA	NA	NA	NA	NA
Ob_01980	GI:460415114	8e-27	PREDICTED: chaperone protein dnaJ 49-like [Solanum lycopersicum]	NA	Q9FH28	ATJ49	1e-18	Arabidopsis thaliana	Chaperone protein dnaJ 49	NA	NA	NA
Ob_01981	GI:460388478	5e-57	PREDICTED: CBL-interacting protein kinase 1-like [Solanum lycopersicum]	NA	Q8RWC9	CIPK1	7e-50	Arabidopsis thaliana	CBL-interacting serine/threonine-protein kinase 1	NA	NA	NA
Ob_01982	GI:222623423	3e-88	hypothetical protein OsJ_07892 [Oryza sativa Japonica Group]	GO:0003676;GO:0005515;GO:0003723;GO:0004521;GO:0005634;GO:0005737;GO:0005829;GO:0006306;GO:0006342;GO:0006346;GO:0006351;GO:0006355;GO:0006417;GO:0006952;GO:0007062;GO:0007155;GO:0007267;GO:0007275;GO:0009616;GO:0009733;GO:0009793;GO:0009850;GO:0009855;GO:0009880;GO:0009887;GO:0009926;GO:0009955;GO:0009965;GO:0010014;GO:0010050;GO:0010051;GO:0010072;GO:0010073;GO:0010090;GO:0010218;GO:0010228;GO:…	Q6EU14	AGO1A	5e-90	Oryza sativa subsp. japonica	Protein argonaute 1A	NA	NA	NA
Ob_01983	NA	NA	NA	NA	NA	NA	NA	NA	NA	NA	NA	NA
Ob_01984	NA	NA	NA	NA	NA	NA	NA	NA	NA	NA	NA	NA
Ob_01985	NA	NA	NA	NA	NA	NA	NA	NA	NA	NA	NA	NA
Ob_01986	NA	NA	NA	NA	NA	NA	NA	NA	NA	NA	NA	NA
Ob_01987	GI:56201894	1e-167	auxin efflux carrier family protein-like [Oryza sativa Japonica Group]	GO:0016021;GO:0055085;GO:0016020;	O14197	SPAC5D6.04	5e-08	Schizosaccharomyces pombe (strain 972 / ATCC 24843)	Uncharacterized transporter C5D6.04	NA	NA	NA
Ob_01988	NA	NA	NA	NA	NA	NA	NA	NA	NA	NA	NA	NA
Ob_01989	GI:218194918	2e-98	hypothetical protein OsI_16025 [Oryza sativa Indica Group]	NA	Q0JCZ4	ARF9	4e-100	Oryza sativa subsp. japonica	Auxin response factor 9	K14486	ARF; auxin response factor	Plant hormone signal transduction [PATH:ko04075];
Ob_01990	GI:296085156	1e-114	unnamed protein product [Vitis vinifera]	NA	Q92616	GCN1L1	3e-07	Homo sapiens	Translational activator GCN1	NA	NA	NA
Ob_01991	GI:527203832	2e-51	hypothetical protein M569_04584 [Genlisea aurea]	NA	Q8H0T4	UPL2	6e-45	Arabidopsis thaliana	E3 ubiquitin-protein ligase UPL2	NA	NA	NA
Ob_01992	GI:557111486	2e-13	hypothetical protein EUTSA_v10016696mg [Eutrema salsugineum]	GO:0004649;GO:0005975;GO:0006970;GO:0006979;GO:0009414;GO:0016787;GO:0048511;GO:0050832;GO:0090332;	Q9SKB3	PARG1	4e-15	Arabidopsis thaliana	Poly(ADP-ribose) glycohydrolase 1	NA	NA	NA
Ob_01993	GI:125524676	8e-68	hypothetical protein OsI_00654 [Oryza sativa Indica Group]	GO:0000166;GO:0005524;GO:0005618;GO:0005634;GO:0005737;GO:0005829;GO:0005886;GO:0006950;GO:0009506;	Q9S7C0	HSP70-14	4e-59	Arabidopsis thaliana	Heat shock 70 kDa protein 14	NA	NA	NA
Ob_01994	GI:115434904	2e-62	Os01g0180800 [Oryza sativa Japonica Group]	GO:0000166;GO:0005524;GO:0005618;GO:0005634;GO:0005737;GO:0005829;GO:0005886;GO:0006950;GO:0009506;GO:0009408;GO:0046686;	Q9S7C0	HSP70-14	4e-55	Arabidopsis thaliana	Heat shock 70 kDa protein 14	NA	NA	NA
Ob_01995	GI:398363573	1e-73	fructokinase [Actinidia chinensis]	GO:0000041;GO:0000166;GO:0004747;GO:0005524;GO:0005829;GO:0005886;GO:0005975;GO:0006014;GO:0008865;GO:0009744;GO:0009749;GO:0009750;GO:0016301;GO:0016310;GO:0016740;GO:0016773;GO:0019252;GO:0046835;GO:0008150;GO:0003674;GO:0009506;GO:0016023;	Q9M1B9	At3g59480	1e-71	Arabidopsis thaliana	Probable fructokinase-4	NA	NA	NA
Ob_01996	GI:255541104	8e-07	Import inner membrane translocase subunit tim21, mitochondrial precursor, putative [Ricinus communis]	NA	Q1G3L1	TIM21	4e-06	Arabidopsis thaliana	Probable mitochondrial import inner membrane translocase subunit TIM21	NA	NA	NA
Ob_01997	GI:125553933	0	hypothetical protein OsI_21507 [Oryza sativa Indica Group]	GO:0003824;GO:0004802;GO:0008152;GO:0046686;GO:0009536;GO:0009507;GO:0009535;GO:0009579;GO:0009651;GO:0009941;GO:0016020;GO:0016740;GO:0019253;GO:0046872;GO:0005509;GO:0050897;GO:0030145;GO:0009570;GO:0006007;GO:0006094;GO:0006096;GO:0006816;GO:0006833;GO:0006972;GO:0007030;GO:0009266;GO:0009750;GO:0009832;GO:0010075;GO:0016049;GO:0019288;GO:0019344;GO:0030243;GO:0032880;GO:0042744;	Q7SIC9	NA	0	Zea mays	Transketolase, chloroplastic	K00615	E2.2.1.1; transketolase [EC:2.2.1.1]	Carbon metabolism [PATH:ko01200];Biosynthesis of amino acids [PATH:ko01230];Pentose phosphate pathway [PATH:ko00030];Carbon fixation in photosynthetic organisms [PATH:ko00710];Biosynthesis of ansamycins [PATH:ko01051];
Ob_01998	GI:125595949	0	hypothetical protein OsJ_20020 [Oryza sativa Japonica Group]	GO:0003824;GO:0004802;GO:0008152;GO:0046686;GO:0009536;GO:0009507;GO:0009535;GO:0009579;GO:0009651;GO:0009941;GO:0016020;GO:0016740;GO:0019253;GO:0046872;GO:0005509;GO:0050897;GO:0030145;GO:0009570;GO:0006007;GO:0006094;GO:0006096;GO:0006816;GO:0006833;GO:0006972;GO:0007030;GO:0009266;GO:0009750;GO:0009832;GO:0010075;GO:0016049;GO:0019288;GO:0019344;GO:0030243;GO:0032880;GO:0042744;	Q7SIC9	NA	0	Zea mays	Transketolase, chloroplastic	K00615	E2.2.1.1; transketolase [EC:2.2.1.1]	Carbon metabolism [PATH:ko01200];Biosynthesis of amino acids [PATH:ko01230];Pentose phosphate pathway [PATH:ko00030];Carbon fixation in photosynthetic organisms [PATH:ko00710];Biosynthesis of ansamycins [PATH:ko01051];
[truncated: 40,818 more rows]

## Sheet: Up-regulated genes
#Up-regulated genes ,sorted by Fold change level of expression
Gene ID	FPKM and Pvalue							NCBI NR database				Swiss-Prot database					KEGG pathway
	log2(Fold Change)	PValue	FDR	Control_rp1	Control_rp2	Cold_rp1	Cold_rp2	GI Number	E-value	Description	GO ID	Accession	Gene name	E-value	Organism species	Description	KO	Description	Pathway
Ob_12222	8.00808	0	0	1.23	1.2	322.16	316.61	GI:460405643	1e-61	PREDICTED: calcium-binding protein PBP1-like [Solanum lycopersicum]	NA	Q9LSQ6	PBP1	2e-42	Arabidopsis thaliana	Calcium-binding protein PBP1	NA	NA	NA
Ob_33171	6.81751	0	0	6.66	7.01	780.86	772.19	GI:225448453	0	PREDICTED: zinc finger CCCH domain-containing protein 29-like [Vitis vinifera]	NA	Q9XEE6	At2g40140	1e-156	Arabidopsis thaliana	Zinc finger CCCH domain-containing protein 29	NA	NA	NA
Ob_05225	6.53516	0	0	3.35	2.28	261.41	268.49	NA	NA	NA	NA	NA	NA	NA	NA	NA	NA	NA	NA
Ob_13772	6.41475	0	0	21.44	20.38	1792.5	1796.63	GI:356571630	2e-32	PREDICTED: light-regulated protein-like [Glycine max]	NA	Q03200	LIR1	2e-16	Oryza sativa subsp. japonica	Light-regulated protein	NA	NA	NA
Ob_31535	6.32298	0	0	5.76	5.41	454.09	447.3	GI:90656518	3e-141	xyloglucan endotransglucosylase XET2 [Capsicum annuum]	NA	P35694	NA	3e-119	Glycine max	Brassinosteroid-regulated protein BRU1	K08235	E2.4.1.207; xyloglucan:xyloglucosyl transferase [EC:2.4.1.207]	NA
Ob_26551	6.22712	0	0	2.27	1.76	151.62	153.99	GI:508703857	7e-29	WRKY DNA-binding protein 46, putative [Theobroma cacao]	NA	Q9SUP6	WRKY53	2e-12	Arabidopsis thaliana	Probable WRKY transcription factor 53	NA	NA	NA
Ob_30260	5.52637	0	0	2.6	1.88	104.35	103.84	GI:296278608	0	MYC1b transcription factor [Nicotiana tabacum]	NA	O49687	MYC4	3e-175	Arabidopsis thaliana	Transcription factor MYC4	K13422	MYC2; transcription factor MYC2	Plant hormone signal transduction [PATH:ko04075];Plant-pathogen interaction [PATH:ko04626];
Ob_28998	5.36409	0	0	8.94	8.71	366.07	365.58	GI:302142539	1e-172	unnamed protein product [Vitis vinifera]	GO:0004518;GO:0005634;GO:0008152;GO:0016787;GO:0031063;GO:0043565;GO:0045892;GO:0050832;GO:0090305;	Q93VH2	BBD2	3e-141	Arabidopsis thaliana	Bifunctional nuclease 2	NA	NA	NA
Ob_21755	5.36064	0	0	1.99	2.38	90.62	91.32	GI:508776114	5e-50	Uncharacterized protein TCM_015287 [Theobroma cacao]	NA	NA	NA	NA	NA	NA	NA	NA	NA
Ob_32844	5.35903	0	0	1.92	1.32	67.83	66.15	GI:359476477	1e-88	PREDICTED: uncharacterized protein LOC100263252 [Vitis vinifera]	NA	F4KGY6	RVE1	1e-47	Arabidopsis thaliana	Protein REVEILLE 1	NA	NA	NA
Ob_30869	5.22941	0	0	2.75	3.48	120.33	115.97	GI:158145885	4e-27	putative At5g37260-like protein [Solanum chilense]	NA	F4KGY6	RVE1	5e-16	Arabidopsis thaliana	Protein REVEILLE 1	NA	NA	NA
Ob_23698	5.06223	0	0	2.62	3.11	95.46	97.91	GI:527182786	2e-107	hairpin-inducing protein [Genlisea aurea]	NA	Q9SJ52	YLS9	5e-67	Arabidopsis thaliana	Protein YLS9	NA	NA	NA
Ob_36558	5.03162	0	0	6.14	6.55	212.1	205.86	GI:1730557	0	RecName: Full=Alpha-1,4 glucan phosphorylase L-2 isozyme, chloroplastic/amyloplastic; AltName: Full=Starch phosphorylase L-2; Flags: Precursor &gt;gi|313349|emb|CAA52036.1| starch phosphorylase [Solanum tuberosum]	GO:0003824;GO:0004645;GO:0005515;GO:0005975;GO:0008152;GO:0008184;GO:0009501;GO:0009507;GO:0009536;GO:0016740;GO:0016757;GO:0030170;GO:0042802;GO:0009266;GO:0009409;GO:0009414;GO:0009570;GO:0019252;GO:0042742;	P53535	STP-1	0	Solanum tuberosum	Alpha-1,4 glucan phosphorylase L-2 isozyme, chloroplastic/amyloplastic	K00688	E2.4.1.1; starch phosphorylase [EC:2.4.1.1]	Starch and sucrose metabolism [PATH:ko00500];Insulin signaling pathway [PATH:ko04910];
Ob_30021	4.99961	0	0	9.45	11.25	333.4	333.5	GI:359492381	1e-89	PREDICTED: NAC domain-containing protein 2-like [Vitis vinifera]	GO:0003677;GO:0003700;GO:0005634;GO:0006351;GO:0006355;GO:0009414;GO:0009611;GO:0009620;GO:0009695;GO:0009737;GO:0009753;GO:0009788;GO:0010200;GO:0042538;	Q39013	NAC002	5e-91	Arabidopsis thaliana	NAC domain-containing protein 2	NA	NA	NA
Ob_21540	4.92059	0	0	6.31	6.79	197.43	202.21	GI:527186470	2e-94	hypothetical protein M569_15381 [Genlisea aurea]	NA	Q17RH7	TPRXL	4e-12	Homo sapiens	Putative protein TPRXL	NA	NA	NA
Ob_16620	4.90665	0	0	5.79	6.76	187.23	192.69	GI:460407719	7e-30	PREDICTED: uncharacterized protein LOC101266776 [Solanum lycopersicum]	NA	NA	NA	NA	NA	NA	NA	NA	NA
Ob_33936	4.84021	0	0	5.1	5.19	150.85	146.31	GI:557540817	0	hypothetical protein CICLE_v10030661mg [Citrus clementina]	GO:0003824;GO:0004556;GO:0005509;GO:0005975;GO:0005982;GO:0005983;GO:0007623;GO:0008152;GO:0009507;GO:0009536;GO:0009570;GO:0016787;GO:0016798;GO:0043169;GO:0046872;	Q94A41	AMY3	0	Arabidopsis thaliana	Alpha-amylase 3, chloroplastic	K01176	E3.2.1.1; alpha-amylase [EC:3.2.1.1]	Starch and sucrose metabolism [PATH:ko00500];Carbohydrate digestion and absorption [PATH:ko04973];
Ob_24663	4.66378	0	0	4.74	6.98	151.04	149.52	NA	NA	NA	NA	NA	NA	NA	NA	NA	NA	NA	NA
Ob_27093	4.56312	0	0	3.6	2.65	76.65	72.12	GI:147819141	4e-104	hypothetical protein VITISV_015733 [Vitis vinifera]	NA	H8L901	EFAU004_01689	2e-07	Enterococcus faecium (strain Aus0004)	Aspartate racemase	NA	NA	NA
Ob_34162	4.41248	0	0	2.36	2.7	52.71	55.73	GI:470140002	0	PREDICTED: puromycin-sensitive aminopeptidase-like [Fragaria vesca subsp. vesca]	NA	Q8VZH2	APM1	0	Arabidopsis thaliana	Aminopeptidase M1	K08776	NPEPPS; puromycin-sensitive aminopeptidase [EC:3.4.11.-]	NA
Ob_31163	4.4028	0	0	7.18	6.42	145.15	144.18	GI:209552872	3e-45	transcriptional factor WRKY I [Boea hygrometrica]	NA	Q9SAH7	WRKY40	7e-35	Arabidopsis thaliana	Probable WRKY transcription factor 40	NA	NA	NA
Ob_39732	4.31919	0	0	9.07	8.12	169.6	175.45	GI:460400298	0	PREDICTED: subtilisin-like protease-like [Solanum lycopersicum]	NA	O65351	ARA12	0	Arabidopsis thaliana	Subtilisin-like protease	NA	NA	NA
Ob_33937	4.27477	0	0	8.19	7.78	156.33	154.71	GI:527202120	7e-70	hypothetical protein M569_05764, partial [Genlisea aurea]	NA	NA	NA	NA	NA	NA	NA	NA	NA
Ob_14957	4.26847	0	0	21.78	21.66	420.85	421.26	GI:363497938	6e-17	late embryogenesis abundant protein 3L-1 [Camellia sinensis]	NA	P46522	LEA5-D	4e-09	Gossypium hirsutum	Late embryogenesis abundant protein Lea5-D	NA	NA	NA
Ob_19222	4.13334	0	0	25.19	25.58	445.72	450.39	GI:57012759	6e-85	RecName: Full=Ethylene-responsive transcription factor 2; Short=NtERF2; AltName: Full=Ethylene-responsive element-binding factor 2; Short=EREBP-2 &gt;gi|1208498|dbj|BAA07324.1| ethylene-responsive element binding protein [Nicotiana tabacum]	NA	Q40479	ERF2	9e-87	Nicotiana tabacum	Ethylene-responsive transcription factor 2	K09286	EREBP; EREBP-like factor	NA
Ob_35177	4.11282	0	0	4.33	4.07	76.02	70.4	GI:508701676	3e-161	B-box type zinc finger protein with CCT domain isoform 1 [Theobroma cacao]	NA	Q9SSE5	COL9	2e-130	Arabidopsis thaliana	Zinc finger protein CONSTANS-LIKE 9	NA	NA	NA
Ob_32035	4.01081	0	0	2.9	3.8	54.95	53.98	GI:225439287	0	PREDICTED: lysosomal beta glucosidase-like [Vitis vinifera]	GO:0004553;GO:0005975;GO:0016787;GO:0005618;GO:0009505;GO:0009506;GO:0016020;GO:0005886;GO:0016023;GO:0004812;GO:0005524;GO:0009627;GO:0034976;	A7LXU3	BACOVA_02659	3e-86	Bacteroides ovatus (strain ATCC 8483 / DSM 1896 / JCM 5824 / NCTC 11153)	Beta-glucosidase BoGH3B	K05349	bglX; beta-glucosidase [EC:3.2.1.21]	Starch and sucrose metabolism [PATH:ko00500];Cyanoamino acid metabolism [PATH:ko00460];Phenylpropanoid biosynthesis [PATH:ko00940];
Ob_27520	4.00893	0	0	29.62	31.96	499.45	497.77	GI:14548095	0	RecName: Full=Inositol-3-phosphate synthase; Short=MIP synthase; AltName: Full=Myo-inositol 1-phosphate synthase; Short=IPS; Short=MI-1-P synthase &gt;gi|9858816|gb|AAG01148.1| myo-inositol 1-phosphate synthase [Sesamum indicum]	GO:0004512;GO:0005515;GO:0005737;GO:0006021;GO:0006629;GO:0008654;GO:0009408;GO:0009644;GO:0009733;GO:0009793;GO:0010264;GO:0015996;GO:0016036;GO:0016853;GO:0042542;GO:0042742;GO:0050832;GO:0051607;GO:0000302;GO:0010039;GO:0015979;GO:0055072;GO:0005634;GO:0006659;GO:0009791;GO:0019761;	Q9FYV1	NA	0	Sesamum indicum	Inositol-3-phosphate synthase	K01858	E5.5.1.4; myo-inositol-1-phosphate synthase [EC:5.5.1.4]	Inositol phosphate metabolism [PATH:ko00562];Streptomycin biosynthesis [PATH:ko00521];
Ob_28416	3.8801	0	0	13.4	13.79	202.47	200.46	GI:3759184	1e-170	phi-1 [Nicotiana tabacum]	GO:0005618;GO:0005794;GO:0009505;GO:0009741;GO:0016126;	P98088	MUC5AC	5e-10	Homo sapiens	Mucin-5AC (Fragments)	NA	NA	NA
Ob_33351	3.85492	0	0	8.22	8.07	118.73	118.46	GI:21063929	0	starch phosphorylase type H [Citrus hybrid cultivar]	GO:0003824;GO:0004645;GO:0005737;GO:0005829;GO:0005975;GO:0008152;GO:0008184;GO:0009414;GO:0009507;GO:0016740;GO:0016757;GO:0019252;GO:0030170;GO:0046686;	P32811	NA	0	Solanum tuberosum	Alpha-glucan phosphorylase, H isozyme	K00688	E2.4.1.1; starch phosphorylase [EC:2.4.1.1]	Starch and sucrose metabolism [PATH:ko00500];Insulin signaling pathway [PATH:ko04910];
Ob_13550	3.58707	0	0	14.4	13.73	174.49	165.92	GI:225437541	4e-44	PREDICTED: universal stress protein A-like protein [Vitis vinifera]	NA	Q8LGG8	At3g01520	2e-09	Arabidopsis thaliana	Universal stress protein A-like protein	NA	NA	NA
Ob_36077	3.57259	0	0	22.37	20.17	254.74	253.9	GI:508786528	0	ThiaminC isoform 4 [Theobroma cacao]	GO:0000023;GO:0006098;GO:0009228;GO:0009229;GO:0009507;GO:0009536;GO:0009570;GO:0010266;GO:0016829;GO:0019252;GO:0019288;GO:0019760;GO:0043085;GO:0046872;GO:0051536;GO:0051539;GO:0080041;	O82392	THIC	0	Arabidopsis thaliana	Phosphomethylpyrimidine synthase, chloroplastic	K02111	ATPF1A; F-type H+-transporting ATPase subunit alpha [EC:3.6.3.14]	Oxidative phosphorylation [PATH:ko00190];Photosynthesis [PATH:ko00195];
Ob_29719	3.52071	0	0	12.82	12.4	147.41	143.71	GI:359494012	5e-117	PREDICTED: uncharacterized protein LOC100854700 [Vitis vinifera]	NA	P61817	sirB	3e-15	Bacillus megaterium	Sirohydrochlorin ferrochelatase	NA	NA	NA
Ob_34568	3.52018	0	0	4.74	4.54	53.37	53.76	GI:557555354	0	hypothetical protein CICLE_v10007843mg [Citrus clementina]	NA	Q69VG1	CIGR1	0	Oryza sativa subsp. japonica	Chitin-inducible gibberellin-responsive protein 1	NA	NA	NA
Ob_22407	3.40782	0	0	8.32	8.68	89.75	91.85	GI:508715596	2e-108	Haloacid dehalogenase-like hydrolase (HAD) superfamily protein [Theobroma cacao]	NA	Q09893	SPAC24B11.05	9e-14	Schizosaccharomyces pombe (strain 972 / ATCC 24843)	Uncharacterized protein C24B11.05	NA	NA	NA
Ob_24380	3.39737	0	0	34.36	37.17	385.14	373.26	GI:508780231	3e-135	Root hair defective 3 GTP-binding protein (RHD3) isoform 2 [Theobroma cacao]	GO:0000166;GO:0000956;GO:0003924;GO:0005525;GO:0005783;GO:0005789;GO:0006184;GO:0006635;GO:0010048;GO:0016020;GO:0016021;GO:0016558;GO:0016787;GO:0000139;GO:0000902;GO:0005737;GO:0005774;GO:0005794;GO:0005886;GO:0006612;GO:0006810;GO:0006820;GO:0006862;GO:0006865;GO:0006886;GO:0006888;GO:0009832;GO:0009932;GO:0010053;GO:0010363;GO:0015696;GO:0015802;GO:0016049;GO:0016051;GO:0016192;GO:0030036;GO:…	Q9FKE9	At5g45160	3e-132	Arabidopsis thaliana	Protein ROOT HAIR DEFECTIVE 3 homolog 2	NA	NA	NA
Ob_34134	3.38586	0	0	5.45	5.77	58.68	59.47	GI:41059855	0	ACC synthase ACS3a [Nicotiana attenuata]	GO:0003824;GO:0009058;GO:0030170;GO:0009611;GO:0006979;GO:0009737;GO:0046688;GO:0009733;GO:0016847;GO:0042802;GO:0071281;GO:0042218;GO:0009753;GO:0009612;	P31531	ACS1	0	Glycine max	1-aminocyclopropane-1-carboxylate synthase	K01762	ACS; 1-aminocyclopropane-1-carboxylate synthase [EC:4.4.1.14]	Cysteine and methionine metabolism [PATH:ko00270];
Ob_23474	3.19722	0	0	16.95	14.94	147.9	146.25	GI:225445204	4e-40	PREDICTED: probable protein ABIL5 [Vitis vinifera]	NA	Q5JMF2	Os01g0760900	5e-23	Oryza sativa subsp. japonica	Probable protein ABIL5	NA	NA	NA
Ob_24348	3.19152	0	0	14.55	16.44	140.48	144.47	GI:224081467	0	predicted protein [Populus trichocarpa]	NA	P38355	YBR287W	5e-17	Saccharomyces cerevisiae (strain ATCC 204508 / S288c)	Uncharacterized transporter YBR287W	K07088	NA	NA
Ob_30259	3.15354	0	0	17.6	16.28	156.78	146.48	GI:225438970	0	PREDICTED: formamidase isoform 1 [Vitis vinifera]	GO:0005575;GO:0008152;GO:0009627;GO:0016811;GO:0031347;GO:0005773;	Q50228	fmdA	2e-115	Methylophilus methylotrophus	Formamidase	K01455	E3.5.1.49; formamidase [EC:3.5.1.49]	Carbon metabolism [PATH:ko01200];Glyoxylate and dicarboxylate metabolism [PATH:ko00630];Nitrogen metabolism [PATH:ko00910];Cyanoamino acid metabolism [PATH:ko00460];
Ob_38986	3.12445	0	0	33.33	29.76	270.94	282.21	NA	NA	NA	NA	Q2HIM9	RALFL31	6e-06	Arabidopsis thaliana	Protein RALF-like 31	NA	NA	NA
Ob_39158	3.12306	0	0	9.86	9.78	84.45	87.67	GI:90811681	2e-123	acetylajmalan acetylesterase [Striga asiatica]	NA	Q3MKY2	AAE	1e-91	Rauvolfia serpentina	Acetylajmalan esterase	NA	NA	NA
Ob_18694	3.06136	0	0	32.16	29.18	260.56	254.19	GI:460372337	2e-68	PREDICTED: calcium-binding protein CML24-like [Solanum lycopersicum]	NA	Q0DJV6	CML18	2e-51	Oryza sativa subsp. japonica	Probable calcium-binding protein CML18	NA	NA	NA
Ob_08248	3.05566	0	0	28.99	23.24	217.5	219.02	GI:237837181	2e-07	zinc finger (C3HC4 type RING finger) protein, putative [Toxoplasma gondii ME49]	NA	Q75JC9	DDB_G0271670	3e-07	Dictyostelium discoideum	Uncharacterized protein DDB_G0271670	NA	NA	NA
Ob_27335	2.98636	0	0	8.04	8.6	68.62	64.16	GI:527200103	0	hypothetical protein M569_07122 [Genlisea aurea]	NA	Q0IU52	ASP1	4e-97	Oryza sativa subsp. japonica	Aspartic proteinase Asp1	NA	NA	NA
Ob_35603	2.94535	0	0	73.46	76.12	583.12	575.54	GI:57012986	0	RecName: Full=Alpha-glucan water dikinase, chloroplastic; AltName: Full=Starch-related R1 protein; Flags: Precursor &gt;gi|3287270|emb|CAA70725.1| R1 [Solanum tuberosum]	NA	Q9AWA5	R1	0	Solanum tuberosum	Alpha-glucan water dikinase, chloroplastic	K08244	E2.7.9.4; alpha-glucan, water dikinase [EC:2.7.9.4]	NA
Ob_35678	2.92722	0	0	8.28	9.15	66.65	66.78	GI:400235045	7e-167	ABA 8&apos;-hydroxylase CYP707A2 [Orobanche ramosa]	GO:0004497;GO:0005506;GO:0006950;GO:0009414;GO:0009639;GO:0010200;GO:0010295;GO:0016020;GO:0016021;GO:0016491;GO:0016705;GO:0020037;GO:0046345;GO:0046872;GO:0055114;GO:0009687;GO:0048838;GO:0050832;	Q9FH76	CYP707A3	2e-152	Arabidopsis thaliana	Abscisic acid 8'-hydroxylase 3	K13412	CPK; calcium-dependent protein kinase [EC:2.7.11.1]	Plant-pathogen interaction [PATH:ko04626];Toxoplasmosis [PATH:ko05145];
Ob_25650	2.89311	0	0	9.55	9.31	68.71	72.26	GI:462419422	6e-170	hypothetical protein PRUPE_ppa004106mg [Prunus persica]	NA	Q9SHM1	ALMT6	8e-137	Arabidopsis thaliana	Aluminum-activated malate transporter 6	NA	NA	NA
Ob_28417	2.87869	0	0	18.38	19.35	143.02	136.22	GI:3759184	3e-167	phi-1 [Nicotiana tabacum]	GO:0005618;GO:0005794;GO:0009505;GO:0009741;GO:0016126;	Q17RH7	TPRXL	8e-11	Homo sapiens	Putative protein TPRXL	NA	NA	NA
Ob_29997	2.8389	0	0	65.42	67.1	481.44	472.01	GI:82623389	5e-180	protein tyrosine phosphatase-like [Solanum tuberosum]	NA	G4LTX4	DSP4	3e-171	Castanea sativa	Phosphoglucan phosphatase DSP4, amyloplastic	NA	NA	NA
Ob_16947	2.82867	0	0	21.7	21.1	152.66	153.14	GI:550332215	3e-123	hypothetical protein POPTR_0008s02160g [Populus trichocarpa]	GO:0008152;GO:0009507;GO:0009535;GO:0009570;GO:0016597;GO:0019408;GO:0009536;	Q0J709	Os08g0242700	2e-82	Oryza sativa subsp. japonica	Unknown protein DS12 from 2D-PAGE of leaf, chloroplastic	NA	NA	NA
Ob_36115	2.7877	0	0	5.38	6.49	42.04	40.56	GI:90970946	0	GRAS1 [Nicotiana tabacum]	GO:0000956;GO:0003700;GO:0005634;GO:0005829;GO:0006351;GO:0006355;GO:0006486;GO:0009410;GO:0045893;	P0C883	SCL33	2e-174	Arabidopsis thaliana	Scarecrow-like protein 33	NA	NA	NA
Ob_26657	2.76458	0	0	51.84	53.44	359.39	360.1	GI:255554128	2e-132	transcription factor, putative [Ricinus communis]	GO:0000394;GO:0003677;GO:0003682;GO:0003700;GO:0006355;GO:0009086;GO:0010048;GO:0048573;GO:0009567;	Q9SAK5	APL	3e-57	Arabidopsis thaliana	Myb family transcription factor APL	NA	NA	NA
Ob_25800	2.76412	0	0	35.82	32.94	235.27	234.23	GI:460374759	0	PREDICTED: probable mitochondrial chaperone BCS1-A-like isoform 1 [Solanum lycopersicum]	NA	Q54DY9	bcsl1b	2e-26	Dictyostelium discoideum	Probable mitochondrial chaperone BCS1-B	K08900	BCS1; mitochondrial chaperone BCS1	NA
Ob_30475	2.74706	0	0	16.86	15.29	109.5	107.52	GI:255540423	4e-81	protein binding protein, putative [Ricinus communis]	NA	Q9FMK7	BT1	2e-86	Arabidopsis thaliana	BTB/POZ and TAZ domain-containing protein 1	NA	NA	NA
Ob_28124	2.66094	0	0	33.64	38.47	230.94	227.89	GI:398363563	1e-175	beta-amylase [Actinidia chinensis]	GO:0000024;GO:0000272;GO:0005975;GO:0005983;GO:0008152;GO:0009409;GO:0009507;GO:0009536;GO:0009570;GO:0016161;GO:0016787;GO:0016798;	O23553	BAM3	2e-157	Arabidopsis thaliana	Beta-amylase 3, chloroplastic	K01177	E3.2.1.2; beta-amylase [EC:3.2.1.2]	Starch and sucrose metabolism [PATH:ko00500];
Ob_28273	2.56195	0	0	24.81	25.25	148.78	148.52	GI:187960373	0	hydroperoxide lyase [Olea europaea]	NA	P48417	CYP74A	1e-114	Linum usitatissimum	Allene oxide synthase, chloroplastic	K10528	HPL; hydroperoxide lyase [EC:4.1.2.-]	alpha-Linolenic acid metabolism [PATH:ko00592];
Ob_28840	2.55191	0	0	74.03	75.19	439.6	440.21	GI:233142300	0	vacuolar processing enzyme a [Populus tomentosa]	GO:0000323;GO:0004197;GO:0005773;GO:0006508;GO:0006624;GO:0008233;GO:0008234;GO:0016787;GO:0048193;GO:0005739;GO:0016023;	P49043	NA	0	Citrus sinensis	Vacuolar-processing enzyme	K01369	LGMN; legumain [EC:3.4.22.34]	Lysosome [PATH:ko04142];Antigen processing and presentation [PATH:ko04612];
Ob_28381	2.4927	0	0	30.61	35.55	187.87	186.8	GI:460415138	9e-47	PREDICTED: protein DEHYDRATION-INDUCED 19 homolog 4-like [Solanum lycopersicum]	NA	Q8VXU6	DI19-4	1e-40	Arabidopsis thaliana	Protein DEHYDRATION-INDUCED 19 homolog 4	NA	NA	NA
Ob_19981	2.42592	0	0	160.44	167.41	877.92	893.53	GI:460367974	2e-136	PREDICTED: peroxisomal membrane protein 11C-like isoform 1 [Solanum lycopersicum]	GO:0003674;GO:0005515;GO:0005777;GO:0005778;GO:0005779;GO:0007031;GO:0009506;GO:0009627;GO:0016020;GO:0016021;GO:0016559;GO:0031347;GO:0042802;GO:0044375;GO:0005739;GO:0009507;GO:0006635;GO:0007623;GO:0009062;GO:0009686;GO:0009740;	Q9LQ73	PEX11C	1e-130	Arabidopsis thaliana	Peroxisomal membrane protein 11C	NA	NA	NA
Ob_30574	2.40231	0	0	55.99	48.13	271.94	281.1	GI:460401732	1e-115	PREDICTED: phosphatidylinositol:ceramide inositolphosphotransferase 2-like [Solanum lycopersicum]	GO:0005794;GO:0005802;GO:0006612;GO:0006629;GO:0006665;GO:0006952;GO:0009723;GO:0010200;GO:0010363;GO:0016020;GO:0016021;GO:0016740;GO:0030148;GO:0043069;GO:0045140;GO:0050832;	Q9SH93	IPCS2	9e-109	Arabidopsis thaliana	Phosphatidylinositol:ceramide inositolphosphotransferase 2	NA	NA	NA
Ob_29030	2.38013	0	0	42.71	39.55	211.72	218.64	GI:225423895	2e-173	PREDICTED: AP2/ERF and B3 domain-containing transcription repressor TEM1-like [Vitis vinifera]	NA	Q9ZWM9	RAV1	1e-147	Arabidopsis thaliana	AP2/ERF and B3 domain-containing transcription factor RAV1	K09287	RAV; RAV-like factor	NA
Ob_36861	2.35042	0	0	11.29	10.58	55.05	57.09	GI:557540290	0	hypothetical protein CICLE_v10030653mg [Citrus clementina]	NA	Q9CAG3	LOX6	0	Arabidopsis thaliana	Lipoxygenase 6, chloroplastic	K00454	LOX2S; lipoxygenase [EC:1.13.11.12]	Linoleic acid metabolism [PATH:ko00591];alpha-Linolenic acid metabolism [PATH:ko00592];
Ob_33547	2.34132	0	0	18.72	17.82	94.64	91.53	GI:460388580	0	PREDICTED: zinc finger CCCH domain-containing protein 29-like isoform 3 [Solanum lycopersicum]	NA	Q9LUZ4	At5g58620	0	Arabidopsis thaliana	Zinc finger CCCH domain-containing protein 66	NA	NA	NA
Ob_28969	2.32734	0	0	21.85	23.55	114.82	114.36	GI:225423977	6e-152	PREDICTED: zinc finger protein CONSTANS-LIKE 16 [Vitis vinifera]	NA	Q8RWD0	COL16	6e-104	Arabidopsis thaliana	Zinc finger protein CONSTANS-LIKE 16	NA	NA	NA
Ob_36653	2.24192	0	0	14.73	14.26	68.56	69.28	GI:460400191	0	PREDICTED: uncharacterized protein LOC101262335 [Solanum lycopersicum]	NA	P25386	USO1	1e-33	Saccharomyces cerevisiae (strain ATCC 204508 / S288c)	Intracellular protein transport protein USO1	NA	NA	NA
Ob_20517	2.20913	0	0	50.97	51.96	236.06	242.52	GI:508781875	4e-75	ChaC family protein-like [Theobroma cacao]	NA	Q4KMJ1	chac2	7e-19	Danio rerio	Cation transport regulator-like protein 2	NA	NA	NA
Ob_21262	2.2007	0	0	38.83	39.8	183.51	180.02	GI:527198229	4e-125	hypothetical protein M569_08322 [Genlisea aurea]	NA	Q9C9X3	ANN5	4e-95	Arabidopsis thaliana	Annexin D5	K17095	ANXA7_11; annexin A7/11	NA
Ob_23754	2.10687	0	0	163.59	159.65	696.89	702.74	GI:527202109	7e-66	hypothetical protein M569_05777 [Genlisea aurea]	NA	Q39096	ERD15	1e-30	Arabidopsis thaliana	Protein EARLY RESPONSIVE TO DEHYDRATION 15	NA	NA	NA
Ob_28316	2.04179	0	0	115.54	114.88	484.08	469.85	GI:527209146	0	hypothetical protein M569_00815 [Genlisea aurea]	NA	Q40143	CYP-3	0	Solanum lycopersicum	Cysteine proteinase 3	K01366	CTSH; cathepsin H [EC:3.4.22.16]	Lysosome [PATH:ko04142];
Ob_25844	2.03064	0	0	57.95	62.14	244.56	248.92	GI:225455104	5e-64	PREDICTED: uncharacterized protein LOC100241849 [Vitis vinifera]	NA	O23379	COL11	3e-06	Arabidopsis thaliana	Putative zinc finger protein CONSTANS-LIKE 11	NA	NA	NA
Ob_25406	2.00852	0	0	78.4	76.93	313.75	314.54	GI:557555908	0	hypothetical protein CICLE_v10008762mg [Citrus clementina]	GO:0000023;GO:0003824;GO:0004332;GO:0006096;GO:0006098;GO:0009507;GO:0009718;GO:0016829;GO:0019252;GO:0001666;GO:0005737;GO:0009965;GO:0016556;GO:0030154;GO:0045893;GO:0005507;GO:0005739;GO:0005829;GO:0005886;GO:0009506;GO:0009651;GO:0016020;GO:0046686;GO:0043621;GO:0043234;GO:0030388;	P46256	NA	0	Pisum sativum	Fructose-bisphosphate aldolase, cytoplasmic isozyme 1	K01623	ALDO; fructose-bisphosphate aldolase, class I [EC:4.1.2.13]	Carbon metabolism [PATH:ko01200];Biosynthesis of amino acids [PATH:ko01230];Glycolysis / Gluconeogenesis [PATH:ko00010];Pentose phosphate pathway [PATH:ko00030];Fructose and mannose metabolism [PATH:ko00051];Carbon fixation in photosynthetic organisms [PATH:ko00710];Methane metabolism [PATH:ko00680];
Ob_28202	1.96765	0	0	208.33	207.52	818.82	816.31	GI:10697182	0	secretory peroxidase [Avicennia marina]	GO:0004601;GO:0006979;GO:0016491;GO:0020037;GO:0046872;GO:0055114;GO:0005575;GO:0009845;GO:0003674;GO:0005576;GO:0006833;GO:0009651;GO:0009750;GO:0019344;GO:0019761;GO:0030003;GO:0042744;GO:0048511;GO:0070838;	Q9SB81	PER42	0	Arabidopsis thaliana	Peroxidase 42	K00430	E1.11.1.7; peroxidase [EC:1.11.1.7]	Phenylalanine metabolism [PATH:ko00360];Phenylpropanoid biosynthesis [PATH:ko00940];
Ob_15683	1.91708	0	0	74.57	76.62	288.23	285.98	GI:297739889	1e-39	unnamed protein product [Vitis vinifera]	NA	Q6NMQ7	GASA6	8e-38	Arabidopsis thaliana	Gibberellin-regulated protein 6	NA	NA	NA
Ob_35944	1.90705	0	0	22.32	20.38	80.34	80.6	GI:297737962	0	unnamed protein product [Vitis vinifera]	NA	NA	NA	NA	NA	NA	NA	NA	NA
Ob_13871	1.86869	0	0	249.69	250.93	936.43	901.85	GI:351630004	4e-32	metallothionin 3 [Salvia miltiorrhiza]	NA	Q96386	NA	3e-28	Carica papaya	Metallothionein-like protein type 3	NA	NA	NA
Ob_19869	1.84693	0	0	71.25	75.28	262.62	267.49	GI:508717630	2e-60	WCRKC thioredoxin 1 isoform 1 [Theobroma cacao]	NA	Q9FG36	WCRKC1	4e-46	Arabidopsis thaliana	Thioredoxin-like 3-1, chloroplastic	NA	NA	NA
Ob_11870	1.84163	0	0	96.73	93.65	344.07	341.9	GI:359482201	2e-58	PREDICTED: protein GAST1-like [Vitis vinifera]	NA	P27057	GAST1	3e-47	Solanum lycopersicum	Protein GAST1	NA	NA	NA
Ob_13216	1.83204	0	0	119.68	122.26	432.03	434.06	GI:460397120	1e-62	PREDICTED: protein translation factor SUI1 homolog isoform 1 [Solanum lycopersicum]	GO:0003743;GO:0006412;GO:0006413;GO:0006417;GO:0048193;	P41568	At4g27130	3e-52	Arabidopsis thaliana	Protein translation factor SUI1 homolog 1	K03113	EIF1; translation initiation factor 1	RNA transport [PATH:ko03013];
Ob_27026	1.81869	0	0	68.21	70.11	247.92	242.73	GI:460380754	0	PREDICTED: aldehyde dehydrogenase family 2 member B4, mitochondrial-like [Solanum lycopersicum]	GO:0004029;GO:0005524;GO:0005739;GO:0005759;GO:0008152;GO:0009507;GO:0016491;GO:0016620;GO:0046686;GO:0055114;GO:0010228;GO:0016926;GO:0050665;	Q9SU63	ALDH2B4	0	Arabidopsis thaliana	Aldehyde dehydrogenase family 2 member B4, mitochondrial	K00128	E1.2.1.3; aldehyde dehydrogenase (NAD+) [EC:1.2.1.3]	Glycolysis / Gluconeogenesis [PATH:ko00010];Pentose and glucuronate interconversions [PATH:ko00040];Ascorbate and aldarate metabolism [PATH:ko00053];Pyruvate metabolism [PATH:ko00620];Fatty acid degradation [PATH:ko00071];Glycerolipid metabolism [PATH:ko00561];Valine, leucine and isoleucine degradation [PATH:ko00280];Lysine degradation [PATH:ko00310];Arginine and proline metabolism [PATH:ko00330]…
Ob_22988	1.80238	0	0	58.77	58.27	205.43	205	GI:255555345	3e-154	serine-threonine protein kinase, plant-type, putative [Ricinus communis]	NA	Q8W3M4	At4g06744	9e-88	Arabidopsis thaliana	Uncharacterized protein At4g06744	NA	NA	NA
Ob_26346	1.80221	0	0	83.41	90.18	305.47	303.4	GI:527187433	3e-28	hypothetical protein M569_14851 [Genlisea aurea]	NA	Q8BTI8	Srrm2	2e-07	Mus musculus	Serine/arginine repetitive matrix protein 2	NA	NA	NA
Ob_31730	1.75444	0	0	24.56	24.32	83.23	82.57	GI:398363585	0	hexose transport protein [Actinidia deliciosa]	GO:0005215;GO:0005634;GO:0005773;GO:0005886;GO:0006810;GO:0008643;GO:0009506;GO:0009627;GO:0015145;GO:0015293;GO:0015749;GO:0016020;GO:0016021;GO:0022857;GO:0022891;GO:0031347;GO:0055085;GO:0005351;	Q41144	STC	0	Ricinus communis	Sugar carrier protein C	NA	NA	NA
Ob_22980	1.74725	0	0	87.79	85.64	296.65	288.71	GI:297741835	2e-97	unnamed protein product [Vitis vinifera]	NA	P46668	ATHB-6	2e-62	Arabidopsis thaliana	Homeobox-leucine zipper protein ATHB-6	K09338	HD-ZIP; homeobox-leucine zipper protein	NA
Ob_08716	1.74519	0	0	335.48	321.01	1111.44	1100.74	GI:351630004	5e-37	metallothionin 3 [Salvia miltiorrhiza]	NA	Q96386	NA	9e-28	Carica papaya	Metallothionein-like protein type 3	NA	NA	NA
Ob_10808	1.73665	0	0	136.43	135.1	451.72	457.94	GI:127382	4e-33	RecName: Full=Metallothionein-like protein 1; Short=MT-1]	NA	P20238	NA	6e-35	Mimulus guttatus	Metallothionein-like protein 1	NA	NA	NA
Ob_34547	1.70458	0	0	27.07	27.26	90.62	87.46	GI:460475860	0	lipoxygenase [Salvia miltiorrhiza]	NA	Q43191	LOX1.5	0	Solanum tuberosum	Probable linoleate 9S-lipoxygenase 5	K15718	LOX1_5; linoleate 9S-lipoxygenase [EC:1.13.11.58]	Linoleic acid metabolism [PATH:ko00591];
Ob_19713	1.66793	0	0	205.02	202.31	655.49	645.74	GI:527192943	9e-103	hypothetical protein M569_11621 [Genlisea aurea]	GO:0005739;GO:0006096;GO:0006833;GO:0006972;GO:0007030;GO:0009266;GO:0009651;GO:0030554;GO:0045454;GO:0046686;GO:0050897;GO:0016023;	Q9LEV3	CBSX3	4e-93	Arabidopsis thaliana	CBS domain-containing protein CBSX3, mitochondrial	NA	NA	NA
Ob_29645	1.62798	0	0	77.95	83.61	252.44	249.76	GI:550344408	2e-174	alliinase family protein [Populus trichocarpa]	NA	Q93Z38	TAR4	8e-159	Arabidopsis thaliana	Tryptophan aminotransferase-related protein 4	NA	NA	NA
Ob_29383	1.61733	0	0	64.18	61.66	199.41	188.76	GI:460409323	0	PREDICTED: beta-hexosaminidase 3-like [Solanum lycopersicum]	GO:0004553;GO:0004563;GO:0005618;GO:0005886;GO:0005975;GO:0008152;GO:0009505;GO:0015929;GO:0016020;GO:0016787;GO:0016798;	Q8L7S6	HEXO3	0	Arabidopsis thaliana	Beta-hexosaminidase 3	K12373	HEXA_B; hexosaminidase [EC:3.2.1.52]	Amino sugar and nucleotide sugar metabolism [PATH:ko00520];Glycosaminoglycan degradation [PATH:ko00531];Glycosphingolipid biosynthesis - globo series [PATH:ko00603];Glycosphingolipid biosynthesis - ganglio series [PATH:ko00604];Other glycan degradation [PATH:ko00511];Lysosome [PATH:ko04142];
Ob_34154	1.59312	0	0	46.04	46.42	139.58	140.87	GI:324121154	0	3-deoxy-D-arabino-heptulosonate-7-phosphate synthase [Bacopa monnieri]	GO:0003849;GO:0005515;GO:0005739;GO:0008652;GO:0009073;GO:0009423;GO:0009507;GO:0009536;GO:0009611;GO:0009620;GO:0009695;GO:0009753;GO:0016740;GO:0033587;	P37822	SHKB	0	Solanum tuberosum	Phospho-2-dehydro-3-deoxyheptonate aldolase 2, chloroplastic	K01626	E2.5.1.54; 3-deoxy-7-phosphoheptulonate synthase [EC:2.5.1.54]	Biosynthesis of amino acids [PATH:ko01230];Phenylalanine, tyrosine and tryptophan biosynthesis [PATH:ko00400];
Ob_34541	1.58814	0	0	88.32	84.53	261.1	261.25	GI:348162129	0	raffinose synthase [Boea hygrometrica]	NA	Q9FND9	RFS5	0	Arabidopsis thaliana	Probable galactinol--sucrose galactosyltransferase 5	K06617	E2.4.1.82; raffinose synthase [EC:2.4.1.82]	Galactose metabolism [PATH:ko00052];
Ob_27793	1.47359	0	0	62.28	61.23	170.77	174.01	GI:197253299	0	putative chlorophyll b reductase [Nicotiana tabacum]	GO:0008152;GO:0009507;GO:0009535;GO:0009536;GO:0009579;GO:0010304;GO:0015996;GO:0016020;GO:0016021;GO:0016491;GO:0034256;GO:0042170;GO:0055114;	Q93ZA0	NYC1	0	Arabidopsis thaliana	Probable chlorophyll(ide) b reductase NYC1, chloroplastic	K13606	NOL; chlorophyll(ide) b reductase [EC:1.1.1.294]	Porphyrin and chlorophyll metabolism [PATH:ko00860];
Ob_15842	1.41434	0	0	112.79	115.31	311.26	300.1	GI:460373228	5e-99	PREDICTED: soluble inorganic pyrophosphatase-like [Solanum lycopersicum]	GO:0000287;GO:0000394;GO:0004427;GO:0005634;GO:0005737;GO:0005829;GO:0006796;GO:0009086;GO:0019915;GO:0046686;GO:0016020;GO:0016787;GO:0046872;	O48556	IPP	5e-89	Zea mays	Soluble inorganic pyrophosphatase	K01507	ppa; inorganic pyrophosphatase [EC:3.6.1.1]	Oxidative phosphorylation [PATH:ko00190];
Ob_18326	1.36602	0	0	132.67	135.3	344.93	349.49	NA	NA	NA	NA	NA	NA	NA	NA	NA	NA	NA	NA
Ob_34480	1.33373	0	0	46.46	49.88	122.41	121.77	GI:255545124	0	ATP binding protein, putative [Ricinus communis]	GO:0000166;GO:0005524;GO:0008152;GO:0016787;GO:0017111;GO:0048235;	Q6NW58	spast	5e-70	Danio rerio	Spastin	NA	NA	NA
Ob_29571	1.28852	0	0	175.05	168.87	422.66	421.78	GI:460403437	2e-73	PREDICTED: chlorophyllase-2, chloroplastic-like [Solanum lycopersicum]	NA	Q9M7I7	CLH2	3e-61	Arabidopsis thaliana	Chlorophyllase-2, chloroplastic	K08099	E3.1.1.14; chlorophyllase [EC:3.1.1.14]	Porphyrin and chlorophyll metabolism [PATH:ko00860];
Ob_16808	1.28796	0	0	593.26	593.86	1461.3	1452.82	GI:6911144	4e-64	putative glycine-rich RNA binding protein 3 [Catharanthus roseus]	NA	Q03878	NA	2e-58	Daucus carota	Glycine-rich RNA-binding protein	NA	NA	NA
Ob_26730	1.21737	0	0	70.39	71.81	165	167.4	GI:460379527	0	PREDICTED: d-3-phosphoglycerate dehydrogenase, chloroplastic-like [Solanum lycopersicum]	GO:0004617;GO:0006564;GO:0008152;GO:0016491;GO:0016597;GO:0016616;GO:0048037;GO:0051287;GO:0055114;GO:0009536;GO:0009561;GO:0005524;GO:0005739;GO:0009507;GO:0009570;GO:0016020;	O04130	At1g17745	0	Arabidopsis thaliana	D-3-phosphoglycerate dehydrogenase, chloroplastic	K00058	serA; D-3-phosphoglycerate dehydrogenase [EC:1.1.1.95]	Carbon metabolism [PATH:ko01200];Biosynthesis of amino acids [PATH:ko01230];Methane metabolism [PATH:ko00680];Glycine, serine and threonine metabolism [PATH:ko00260];
Ob_27984	1.145	0	0	127.62	134.92	289.47	294.31	GI:460380397	0	PREDICTED: uncharacterized protein LOC101247416 [Solanum lycopersicum]	GO:0006098;GO:0009507;GO:0009534;GO:0009535;GO:0009773;GO:0010207;GO:0010598;GO:0015979;GO:0016117;GO:0016740;	Q9UQ35	SRRM2	7e-06	Homo sapiens	Serine/arginine repetitive matrix protein 2	NA	NA	NA
Ob_26254	1.13908	0	0	1446.63	1430.84	3232.43	3138.81	GI:543177455	3e-158	ubiquitin 11 [Phaseolus vulgaris]	GO:0005634;GO:0005737;GO:0006511;GO:0005773;GO:0006623;GO:0010224;GO:0016192;GO:0003674;	P0CH33	UBQ11	6e-158	Arabidopsis thaliana	Polyubiquitin 11	K08770	UBC; ubiquitin C	PPAR signaling pathway [PATH:ko03320];
Ob_24447	1.06559	0	0	76.74	79.51	164.66	164.15	GI:460375012	0	PREDICTED: histone-lysine N-methyltransferase setd3-like [Solanum lycopersicum]	GO:0008168;GO:0009507;GO:0009570;GO:0016740;GO:0032259;GO:0009536;	Q9LK31	At3g27220	4e-166	Arabidopsis thaliana	Kelch repeat-containing protein At3g27220	NA	NA	NA
Ob_32637	1.04402	0	0	108.1	106.28	223.82	220.55	GI:301386737	0	phenylalanine ammonia-lyase [Melissa officinalis]	GO:0003824;GO:0005737;GO:0006559;GO:0009058;GO:0009698;GO:0009800;GO:0016829;GO:0016841;GO:0045548;GO:0043234;GO:0016597;GO:0043621;	O23924	NA	0	Digitalis lanata	Phenylalanine ammonia-lyase	K10775	E4.3.1.24; phenylalanine ammonia-lyase [EC:4.3.1.24]	Phenylalanine metabolism [PATH:ko00360];Phenylpropanoid biosynthesis [PATH:ko00940];
Ob_26902	1.01866	0	0	509.43	496.74	1030.3	1018.85	GI:253740263	0	galactinol synthase [Salvia miltiorrhiza]	GO:0005737;GO:0005975;GO:0006012;GO:0008152;GO:0010325;GO:0016740;GO:0016757;GO:0046872;GO:0047216;GO:0052576;GO:0070417;GO:0006979;GO:0005575;GO:0009408;GO:0009409;GO:0009414;GO:0009644;GO:0009651;GO:0009737;GO:0042542;	Q9XGN4	GOLS1	0	Ajuga reptans	Galactinol synthase 1	K00750	GYG1; glycogenin glucosyltransferase [EC:2.4.1.186]	NA
Ob_30361	1.35307	1.0444547753084e-319	1.02907352362207e-317	78.92	78.07	201.71	201.43	GI:527192569	5e-45	hypothetical protein M569_11854, partial [Genlisea aurea]	NA	Q9ZU95	NUDT17	5e-41	Arabidopsis thaliana	Nudix hydrolase 17, mitochondrial	NA	NA	NA
Ob_32139	3.43253	3.49409104120115e-317	3.40541667761712e-315	3.93	4.23	44.42	44.32	GI:225452450	0	PREDICTED: uncharacterized protein LOC100252584 [Vitis vinifera]	GO:0000023;GO:0005975;GO:0005983;GO:0006470;GO:0008138;GO:0009507;GO:0009536;GO:0009569;GO:0009570;GO:0016787;GO:0019203;GO:0019252;GO:0043036;GO:0043085;	F4J117	LSF1	0	Arabidopsis thaliana	Phosphoglucan phosphatase LSF1, chloroplastic	NA	NA	NA
Ob_27249	1.95914	1.38061567365914e-314	1.33834359698413e-312	41.42	40.89	159.1	162.67	GI:508712541	7e-62	WRKY DNA-binding protein 70, putative isoform 1 [Theobroma cacao]	NA	Q9LY00	WRKY70	2e-35	Arabidopsis thaliana	Probable WRKY transcription factor 70	NA	NA	NA
Ob_11975	4.52542	9.19349209211491e-312	8.88811041109265e-310	5.08	4.19	106.25	108.99	NA	NA	NA	NA	NA	NA	NA	NA	NA	NA	NA	NA
Ob_18851	1.59281	5.75762943278511e-311	0	75.26	81.65	240.41	235.66	GI:460383290	1e-95	PREDICTED: NAD(P)H-quinone oxidoreductase subunit M, chloroplastic-like [Solanum lycopersicum]	NA	A9PJQ8	ndhM	1e-94	Populus jackii	NAD(P)H-quinone oxidoreductase subunit M, chloroplastic	NA	NA	NA
Ob_29630	1.76533	8.01510052495945e-311	0	33.74	32.35	113.86	112.01	GI:557531827	0	hypothetical protein CICLE_v10011509mg [Citrus clementina]	GO:0003824;GO:0005739;GO:0008152;GO:0008483;GO:0016740;GO:0030170;GO:0009536;	Q84P52	GABA-TP3	0	Solanum lycopersicum	Gamma aminobutyrate transaminase 3, chloroplastic	K16871	POP2; 4-aminobutyrate---pyruvate transaminase [EC:2.6.1.96]	Butanoate metabolism [PATH:ko00650];Alanine, aspartate and glutamate metabolism [PATH:ko00250];
Ob_18093	2.42244	6.1463808344592e-310	5.8948e-308	27.28	30.49	158.93	152.74	GI:255550008	3e-35	hypothetical protein RCOM_1494490 [Ricinus communis]	NA	NA	NA	NA	NA	NA	NA	NA	NA
Ob_17242	1.48112	0	6.25805e-307	201.51	199.25	568.83	556.01	GI:53748497	2e-26	major latex-like protein 1 [Plantago major]	NA	P85524	NA	2e-13	Actinidia deliciosa	Kirola	NA	NA	NA
Ob_29420	2.38697	1.1271e-304	1.06959e-302	12.03	11.56	60.64	63.41	GI:297742430	0	unnamed protein product [Vitis vinifera]	NA	Q6R3L0	YSL1	0	Arabidopsis thaliana	Metal-nicotianamine transporter YSL1	NA	NA	NA
Ob_25690	1.1106	3.75858e-304	3.55743e-302	141.62	140.1	305.55	305.98	GI:52851196	0	aminocyclopropan-1-carboxylate oxidase [Plantago major]	GO:0016491;GO:0016706;GO:0055114;GO:0009620;GO:0071398;GO:0005575;GO:0000165;GO:0006612;GO:0006952;GO:0009595;GO:0009693;GO:0009697;GO:0009815;GO:0009835;GO:0009862;GO:0009867;GO:0010200;GO:0010310;GO:0010363;GO:0030003;GO:0031348;GO:0031418;GO:0042742;GO:0043900;GO:0046872;GO:0050832;GO:0070838;	Q08507	ACO3	0	Petunia hybrida	1-aminocyclopropane-1-carboxylate oxidase 3	K05933	E1.14.17.4; aminocyclopropanecarboxylate oxidase [EC:1.14.17.4]	Cysteine and methionine metabolism [PATH:ko00270];
Ob_29707	2.03256	3.99651e-302	3.73363e-300	18.67	19.55	78.04	79.21	GI:462422231	0	hypothetical protein PRUPE_ppa001330mg [Prunus persica]	NA	Q940Y9	At5g43745	0	Arabidopsis thaliana	Putative ion channel POLLUX-like 2	NA	NA	NA
Ob_20986	5.51218	6.7368e-302	6.27741e-300	1.19	1.75	69.17	67.46	GI:460373713	2e-84	PREDICTED: protein NDR1-like [Solanum lycopersicum]	NA	Q9SJ52	YLS9	2e-14	Arabidopsis thaliana	Protein YLS9	NA	NA	NA
Ob_29702	3.30332	7.7541e-302	7.20671e-300	4.92	6.39	55.79	56.72	GI:527184885	0	hypothetical protein M569_16247, partial [Genlisea aurea]	NA	O04203	HSPRO2	1e-163	Arabidopsis thaliana	Nematode resistance protein-like HSPRO2	NA	NA	NA
Ob_19651	2.27552	6.04192e-299	5.58661e-297	22.44	20.67	106.49	103.39	GI:527187780	0	hypothetical protein M569_14661, partial [Genlisea aurea]	GO:0003824;GO:0005768;GO:0005794;GO:0005802;GO:0005975;GO:0016020;GO:0016021;GO:0016853;GO:0016857;GO:0032580;GO:0044237;GO:0050378;GO:0050662;GO:0005515;GO:0006569;GO:0009684;	Q9M0B6	GAE1	0	Arabidopsis thaliana	UDP-glucuronate 4-epimerase 1	K08679	E5.1.3.6; UDP-glucuronate 4-epimerase [EC:5.1.3.6]	Starch and sucrose metabolism [PATH:ko00500];Amino sugar and nucleotide sugar metabolism [PATH:ko00520];
Ob_22850	1.41833	8.61789e-298	7.9278e-296	81.68	82.25	222.06	218.46	GI:255575275	2e-161	conserved hypothetical protein [Ricinus communis]	NA	P08443	atpI	9e-09	Synechococcus sp. (strain ATCC 27144 / PCC 6301 / SAUG 1402/1)	ATP synthase protein I	K02116	atpI; ATP synthase protein I	NA
Ob_31014	1.67328	3.55267e-293	3.24336e-291	21.57	23.07	72.77	70.42	GI:255545834	0	isoamylase, putative [Ricinus communis]	GO:0000272;GO:0003824;GO:0004553;GO:0005975;GO:0005977;GO:0005982;GO:0005983;GO:0008152;GO:0009507;GO:0009536;GO:0009569;GO:0009570;GO:0009664;GO:0016787;GO:0016798;GO:0019156;GO:0019252;GO:0043169;	Q9M0S5	ISA3	0	Arabidopsis thaliana	Isoamylase 3, chloroplastic	K01214	E3.2.1.68; isoamylase [EC:3.2.1.68]	NA
Ob_25724	4.27548	1.88063e-292	1.70825e-290	3.87	3.17	68.27	69.12	GI:460382077	7e-77	PREDICTED: monoglyceride lipase-like [Solanum lycopersicum]	NA	Q9C942	CSE	3e-11	Arabidopsis thaliana	Caffeoylshikimate esterase	NA	NA	NA
Ob_22762	4.18298	1.64928e-290	1.49059e-288	4.45	5.04	87.19	86.74	GI:460366703	1e-72	PREDICTED: CASP-like protein POPTRDRAFT_820933-like [Solanum lycopersicum]	NA	B9HMP5	POPTRDRAFT_820933	4e-66	Populus trichocarpa	CASP-like protein POPTRDRAFT_820933	NA	NA	NA
Ob_26021	1.16155	2.25427e-290	2.03228e-288	112.02	107.7	248.7	245.37	GI:460413632	0	PREDICTED: nucleobase-ascorbate transporter 6-like [Solanum lycopersicum]	GO:0005215;GO:0005618;GO:0005773;GO:0005783;GO:0006810;GO:0009506;GO:0016020;GO:0016021;GO:0055085;GO:0005886;	Q27GI3	NAT6	0	Arabidopsis thaliana	Nucleobase-ascorbate transporter 6	K14611	SLC23A1_2; solute carrier family 23 (nucleobase transporter), member 1/2	NA
Ob_21835	2.72539	1.19442e-287	1.07145e-285	16.43	18.18	113.98	116.39	GI:460370745	7e-102	PREDICTED: abscisic acid receptor PYL8-like [Solanum lycopersicum]	GO:0004872;GO:0005515;GO:0005634;GO:0005737;GO:0009737;GO:0009738;GO:0009789;GO:0010427;GO:0042803;GO:0005739;GO:0008150;GO:0010029;GO:0004864;GO:0043086;GO:0080163;	Q84MC7	PYL9	2e-88	Arabidopsis thaliana	Abscisic acid receptor PYL9	K14496	PYL; abscisic acid receptor PYR/PYL family	Plant hormone signal transduction [PATH:ko04075];
Ob_35941	1.83276	1.56116e-287	1.39694e-285	30.03	31.11	108.68	110.32	GI:255555150	0	chloroplast alpha-glucan water dikinase, putative [Ricinus communis]	NA	Q6ZY51	GWD3	0	Arabidopsis thaliana	Phosphoglucan, water dikinase, chloroplastic	K15535	PWD; phosphoglucan, water dikinase [EC:2.7.9.5]	NA
Ob_30546	2.64001	1.97036e-285	1.74577e-283	10.1	11.36	67.4	67.27	GI:508775045	0	Leucine-rich repeat protein kinase family protein [Theobroma cacao]	NA	Q9SKB2	SOBIR1	0	Arabidopsis thaliana	Leucine-rich repeat receptor-like serine/threonine/tyrosine-protein kinase SOBIR1	NA	NA	NA
Ob_31165	1.64525	2.74236e-283	2.42383e-281	52.28	51.35	162.59	163.32	GI:460369656	3e-112	PREDICTED: uncharacterized protein LOC101258701 [Solanum lycopersicum]	NA	NA	NA	NA	NA	NA	NA	NA	NA
Ob_24604	1.01742	2.97922e-283	2.62674e-281	158.85	154.01	316.91	319.65	GI:557546925	0	hypothetical protein CICLE_v10020859mg [Citrus clementina]	GO:0004197;GO:0005773;GO:0006508;GO:0008233;GO:0008234;GO:0050790;GO:0000902;GO:0005829;GO:0006635;GO:0010162;GO:0016049;GO:0048193;	Q4R5M2	CTSB	9e-96	Macaca fascicularis	Cathepsin B	K01363	CTSB; cathepsin B [EC:3.4.22.1]	Lysosome [PATH:ko04142];Antigen processing and presentation [PATH:ko04612];
Ob_25527	1.47022	4.20523e-283	3.69866e-281	50.36	50.69	140.73	140.77	GI:557537212	0	hypothetical protein CICLE_v10001559mg [Citrus clementina]	GO:0004197;GO:0005634;GO:0005773;GO:0006096;GO:0006508;GO:0006833;GO:0006970;GO:0006972;GO:0007030;GO:0008233;GO:0008234;GO:0009266;GO:0009651;GO:0016787;GO:0042742;GO:0046686;GO:0042744;	P25804	NA	0	Pisum sativum	Cysteine proteinase 15A	K01373	CTSF; cathepsin F [EC:3.4.22.41]	Lysosome [PATH:ko04142];
Ob_26150	2.73796	1.4205e-282	1.24332e-280	11.84	11.97	79.1	80.75	GI:527203178	4e-167	hypothetical protein M569_05038, partial [Genlisea aurea]	NA	P37707	NA	1e-107	Daucus carota	B2 protein	NA	NA	NA
Ob_36317	2.13523	2.60284e-281	2.25627e-279	11.3	10.75	48.27	49.13	GI:557532538	0	hypothetical protein CICLE_v10010989mg [Citrus clementina]	GO:0000023;GO:0000025;GO:0000272;GO:0004134;GO:0005737;GO:0005829;GO:0005975;GO:0005976;GO:0005977;GO:0005982;GO:0005983;GO:0007623;GO:0009664;GO:0010297;GO:0016740;GO:0016757;GO:0019252;GO:0030246;GO:0043085;GO:2001070;	Q8RXD9	DPE2	0	Arabidopsis thaliana	4-alpha-glucanotransferase DPE2	K00705	malQ; 4-alpha-glucanotransferase [EC:2.4.1.25]	Starch and sucrose metabolism [PATH:ko00500];
Ob_13811	2.01018	6.55973e-275	5.59221e-273	32.74	35.96	136.56	141.8	GI:470133455	6e-80	PREDICTED: proactivator polypeptide-like 1-like [Fragaria vesca subsp. vesca]	NA	P07602	PSAP	7e-13	Homo sapiens	Prosaposin	K12382	PSAP; saposin	Lysosome [PATH:ko04142];
Ob_29386	1.33235	2.08523e-273	1.7693e-271	49.53	50.24	125.86	126.72	GI:460367024	0	PREDICTED: long chain acyl-CoA synthetase 1-like [Solanum lycopersicum]	NA	O22898	LACS1	0	Arabidopsis thaliana	Long chain acyl-CoA synthetase 1	K01897	ACSL; long-chain acyl-CoA synthetase [EC:6.2.1.3]	Fatty acid metabolism [PATH:ko01212];Fatty acid biosynthesis [PATH:ko00061];Fatty acid degradation [PATH:ko00071];Peroxisome [PATH:ko04146];Adipocytokine signaling pathway [PATH:ko04920];PPAR signaling pathway [PATH:ko03320];
Ob_16839	4.24339	9.62832e-272	8.11231e-270	4.78	4.26	84.12	88.56	GI:550329790	1e-82	hypothetical protein POPTR_0010s14280g [Populus trichocarpa]	GO:0005509;GO:0008150;GO:0010200;GO:0046872;GO:0005739;	Q9FZ75	CML15	1e-76	Arabidopsis thaliana	Probable calcium-binding protein CML15	K13448	CML; calcium-binding protein CML	Plant-pathogen interaction [PATH:ko04626];
Ob_20167	2.12931	7.09859e-267	5.91183e-265	35.85	36.55	162.3	156.28	GI:462406266	5e-102	hypothetical protein PRUPE_ppa010363mg [Prunus persica]	GO:0006098;GO:0008150;GO:0009507;GO:0010027;GO:0010264;	NA	NA	NA	NA	NA	NA	NA	NA
Ob_30295	4.56965	2.17162e-266	1.80025e-264	4.07	3.51	90.2	91.51	GI:297746369	6e-100	unnamed protein product [Vitis vinifera]	NA	Q497B8	Kdm8	7e-62	Rattus norvegicus	Lysine-specific demethylase 8	NA	NA	NA
Ob_36892	1.4205	1.49673e-264	1.22946e-262	79.77	86.11	222.27	224.27	GI:460368426	4e-161	PREDICTED: probable inactive leucine-rich repeat receptor-like protein kinase At3g03770-like [Solanum lycopersicum]	NA	Q8LFN2	At3g03770	2e-115	Arabidopsis thaliana	Probable inactive leucine-rich repeat receptor-like protein kinase At3g03770	NA	NA	NA
Ob_25923	1.33586	2.36026e-264	1.93439e-262	48.54	51.48	128.42	125.48	GI:460385143	0	PREDICTED: GTPase HflX-like [Solanum lycopersicum]	GO:0000166;GO:0005525;GO:0006897;GO:0009507;GO:0009536;	D9R4W7	hflX	3e-103	Clostridium saccharolyticum (strain ATCC 35040 / DSM 2544 / NRCC 2533 / WM1)	GTPase HflX	K03665	hflX; GTP-binding protein HflX	NA
Ob_23853	4.04135	3.38672e-264	2.76309e-262	2.11	2.51	37.57	39.27	GI:296084096	3e-112	unnamed protein product [Vitis vinifera]	NA	Q50EK3	CYP704C1	3e-76	Pinus taeda	Cytochrome P450 704C1	NA	NA	NA
Ob_32489	3.23482	4.13879e-264	3.36905e-262	5.23	5.85	53.18	51.83	GI:27728145	0	isoamylase isoform 1 [Solanum tuberosum]	GO:0000023;GO:0003824;GO:0004553;GO:0005975;GO:0005977;GO:0008152;GO:0009507;GO:0009536;GO:0010021;GO:0010368;GO:0016787;GO:0016798;GO:0019156;GO:0019252;GO:0043085;GO:0043169;GO:0004556;	O04196	ISA1	0	Arabidopsis thaliana	Isoamylase 1, chloroplastic	K01214	E3.2.1.68; isoamylase [EC:3.2.1.68]	NA
Ob_32900	2.19181	4.00848e-263	3.24831e-261	21.78	22.66	104.86	99.39	GI:356530377	4e-51	PREDICTED: tryptophan aminotransferase-related protein 4-like [Glycine max]	NA	Q9FE98	TAR3	5e-48	Arabidopsis thaliana	Tryptophan aminotransferase-related protein 3	NA	NA	NA
Ob_30467	1.44934	2.79404e-261	2.23405e-259	40.8	40.49	111.87	111.31	GI:350537695	0	cytochrome P450-type monooxygenase 97A29 [Solanum lycopersicum]	GO:0000023;GO:0004497;GO:0005506;GO:0006636;GO:0006655;GO:0009507;GO:0009536;GO:0009941;GO:0010291;GO:0015995;GO:0016020;GO:0016117;GO:0016123;GO:0016491;GO:0016705;GO:0019252;GO:0019288;GO:0020037;GO:0031969;GO:0043085;GO:0046872;GO:0055114;	Q93VK5	CYP97A3	0	Arabidopsis thaliana	Protein LUTEIN DEFICIENT 5, chloroplastic	K15747	LUT5; beta-ring hydroxylase [EC:1.14.-.-]	Carotenoid biosynthesis [PATH:ko00906];
Ob_32524	2.48108	5.45613e-259	4.31477e-257	31.64	30.35	176.33	171.75	NA	NA	NA	NA	NA	NA	NA	NA	NA	NA	NA	NA
Ob_28077	1.32318	1.13405e-258	8.94859e-257	160.82	166.69	414.21	409.83	GI:18071490	1e-70	auxin-induced AUX/IAA1 [Antirrhinum majus]	NA	O24542	AUX22D	8e-63	Vigna radiata var. radiata	Auxin-induced protein 22D	K14484	IAA; auxin-responsive protein IAA	Plant hormone signal transduction [PATH:ko04075];
Ob_34376	2.16396	1.25954e-256	9.91706e-255	22.27	19.93	95.61	94.5	GI:460376618	0	PREDICTED: uncharacterized protein LOC101253159 [Solanum lycopersicum]	NA	O22960	TBL37	1e-172	Arabidopsis thaliana	Protein trichome birefringence-like 37	NA	NA	NA
Ob_36155	1.36146	2.45779e-256	1.93094e-254	30.83	32.87	82.36	82.22	GI:255541474	0	homeobox protein, putative [Ricinus communis]	GO:0003677;GO:0003700;GO:0005634;GO:0006355;GO:0008289;GO:0043565;GO:0005575;GO:0042335;GO:0043481;GO:0048364;GO:0048765;	Q0WV12	ANL2	0	Arabidopsis thaliana	Homeobox-leucine zipper protein ANTHOCYANINLESS 2	K09338	HD-ZIP; homeobox-leucine zipper protein	NA
Ob_27406	2.50683	6.12843e-256	4.80429e-254	12.2	12.13	70.6	68.53	GI:527187513	0	hypothetical protein M569_14807, partial [Genlisea aurea]	GO:0005215;GO:0005773;GO:0005774;GO:0006810;GO:0008643;GO:0009507;GO:0016020;GO:0016021;GO:0022857;GO:0022891;GO:0055085;	P93051	At2g48020	2e-169	Arabidopsis thaliana	Sugar transporter ERD6-like 7	K08145	SLC2A8; MFS transporter, SP family, solute carrier family 2 (facilitated glucose transporter), member 8	NA
Ob_18081	2.39665	3.84089e-255	2.99797e-253	15.46	17.3	85.92	87.65	GI:255542816	1e-170	protein phosphatase 2c, putative [Ricinus communis]	GO:0003824;GO:0004721;GO:0005575;GO:0008152;GO:0009409;GO:0009414;GO:0009737;GO:0016311;GO:0016787;GO:0042538;GO:0046872;	Q0WRB2	PPC6-7	1e-160	Arabidopsis thaliana	Probable protein phosphatase 2C 73	NA	NA	NA
Ob_08611	2.56613	1.20754e-253	9.34446e-252	2.86	3.04	17.9	17.28	GI:115439209	0	Os01g0681900 [Oryza sativa Japonica Group]	GO:0003824;GO:0005506;GO:0006537;GO:0006541;GO:0006807;GO:0008152;GO:0008652;GO:0009507;GO:0009536;GO:0010181;GO:0015930;GO:0016040;GO:0016491;GO:0016638;GO:0016639;GO:0019676;GO:0045181;GO:0046872;GO:0048589;GO:0050660;GO:0051536;GO:0051538;GO:0055114;GO:0060359;GO:0097054;GO:0022900;GO:0015036;GO:0009570;GO:0046686;GO:0005739;GO:0006094;GO:0006096;GO:0009651;	Q0JKD0	Os01g0681900	0	Oryza sativa subsp. japonica	Glutamate synthase 1 [NADH], chloroplastic	K00264	GLT1; glutamate synthase (NADPH/NADH) [EC:1.4.1.13 1.4.1.14]	Biosynthesis of amino acids [PATH:ko01230];Nitrogen metabolism [PATH:ko00910];Alanine, aspartate and glutamate metabolism [PATH:ko00250];
Ob_13794	2.54291	1.55503e-253	1.20077e-251	24.48	21.11	134.39	132.75	GI:527192887	1e-50	glutaredoxin, partial [Genlisea aurea]	NA	O82255	GRXC13	8e-48	Arabidopsis thaliana	Glutaredoxin-C13	K03676	grxC; glutaredoxin 3	NA
Ob_18910	1.31258	2.01419e-249	1.54212e-247	71.02	71.21	175.61	179.55	GI:460406466	3e-93	PREDICTED: psbP-like protein 2, chloroplastic-like [Solanum lycopersicum]	NA	O80634	PPL2	1e-74	Arabidopsis thaliana	PsbP-like protein 2, chloroplastic	K02717	psbP; photosystem II oxygen-evolving enhancer protein 2	Photosynthesis [PATH:ko00195];
Ob_31225	1.2006	6.51805e-248	4.95881e-246	67.63	68.67	156.35	158.59	GI:297746485	0	unnamed protein product [Vitis vinifera]	GO:0019344;GO:0006346;GO:0009744;GO:0009813;GO:0009855;GO:0009887;GO:0009944;GO:0010014;GO:0010051;GO:0010073;GO:0010075;GO:0010224;GO:0016246;GO:0048439;GO:0048519;GO:0016023;	NA	NA	NA	NA	NA	NA	NA	NA
Ob_26552	4.34836	5.26252e-245	3.97845e-243	3.29	3.49	69.14	70.38	GI:550323813	2e-38	hypothetical protein POPTR_0014s09190g [Populus trichocarpa]	NA	Q9SUP6	WRKY53	5e-15	Arabidopsis thaliana	Probable WRKY transcription factor 53	NA	NA	NA
Ob_34835	1.38274	4.18095e-244	3.14103e-242	16.63	17.11	43.85	44.61	GI:508710600	2e-49	Uncharacterized protein TCM_016960 [Theobroma cacao]	NA	Q939N5	gspB	4e-32	Streptococcus gordonii	Platelet binding protein GspB	NA	NA	NA
Ob_39768	3.76388	4.06583e-243	3.04186e-241	9.82	10.58	137.44	141.94	NA	NA	NA	NA	NA	NA	NA	NA	NA	NA	NA	NA
Ob_12726	5.3292	1.11247e-241	8.28858e-240	2.33	2.5	103.1	94.19	GI:255566872	3e-12	conserved hypothetical protein [Ricinus communis]	NA	NA	NA	NA	NA	NA	NA	NA	NA
Ob_30660	3.31154	4.78082e-240	3.52559e-238	7.67	6.66	70.47	72.69	GI:527195456	2e-128	hypothetical protein M569_10091, partial [Genlisea aurea]	NA	O81760	At4g33920	5e-131	Arabidopsis thaliana	Probable protein phosphatase 2C 63	NA	NA	NA
Ob_26929	1.12006	1.55752e-239	1.1439e-237	48.41	47.79	104.89	105.32	GI:460397208	0	PREDICTED: kinesin-1-like [Solanum lycopersicum]	NA	Q07970	ATK1	0	Arabidopsis thaliana	Kinesin-1	K08901	psbQ; photosystem II oxygen-evolving enhancer protein 3	Photosynthesis [PATH:ko00195];
Ob_23606	4.33588	6.61662e-238	4.82024e-236	2.35	2.81	53.78	51.58	GI:460405581	9e-58	PREDICTED: uncharacterized protein LOC101264559 [Solanum lycopersicum]	NA	NA	NA	NA	NA	NA	NA	NA	NA
Ob_23022	1.93693	4.04265e-234	2.8925e-232	13.86	13.09	52.73	50.91	GI:470902340	9e-67	putative transposase [Dianthus caryophyllus]	NA	P03010	NA	8e-54	Zea mays	Putative AC9 transposase	NA	NA	NA
Ob_21767	1.53271	3.09567e-232	2.1975e-230	68.74	74.07	207.36	208.22	GI:225450017	3e-128	PREDICTED: uncharacterized protein LOC100267159 [Vitis vinifera]	GO:0009507;GO:0009706;GO:0009941;	NA	NA	NA	NA	NA	NA	NA	NA
Ob_19429	4.07778	1.79621e-231	1.27006e-229	5.59	6.67	107.09	101.95	GI:255590302	2e-51	metal ion binding protein, putative [Ricinus communis]	NA	NA	NA	NA	NA	NA	NA	NA	NA
Ob_11584	1.94164	4.1264e-231	2.90629e-229	62.45	55.09	223.5	230.24	GI:125525466	1e-28	hypothetical protein OsI_01464 [Oryza sativa Indica Group]	GO:0016021;GO:0016023;GO:0016020;	Q8H5T6	LTI6A	2e-28	Oryza sativa subsp. japonica	Hydrophobic protein LTI6A	NA	NA	NA
Ob_32659	1.27479	4.37481e-229	3.03384e-227	46.67	44.62	111.5	110.52	GI:527204594	0	hypothetical protein M569_04038, partial [Genlisea aurea]	GO:0000148;GO:0003843;GO:0005886;GO:0006075;GO:0008360;GO:0009504;GO:0009506;GO:0009556;GO:0016020;GO:0016021;GO:0016740;GO:0016757;GO:0052543;	Q9LXT9	CALS3	0	Arabidopsis thaliana	Callose synthase 3	NA	NA	NA
Ob_34435	2.40361	4.85117e-229	3.35773e-227	11.31	9.77	55.74	56.37	GI:557541128	0	hypothetical protein CICLE_v10031731mg [Citrus clementina]	NA	Q9FFZ1	PPH	0	Arabidopsis thaliana	Pheophytinase, chloroplastic	NA	NA	NA
Ob_14462	1.14259	6.83075e-229	4.71885e-227	109.87	104.45	237.39	238.21	GI:527207357	4e-83	hypothetical protein M569_02099 [Genlisea aurea]	GO:0000785;GO:0003677;GO:0003682;GO:0003700;GO:0005634;GO:0006007;GO:0006333;GO:0006355;GO:0030527;	O49595	HMGB1	2e-65	Arabidopsis thaliana	High mobility group B protein 1	K10802	HMGB1; high mobility group protein B1	Base excision repair [PATH:ko03410];
Ob_12450	1.18407	3.08702e-227	2.11235e-225	150.18	151.49	343.12	346	GI:351726353	8e-107	uncharacterized protein LOC100305945 [Glycine max]	GO:0000166;GO:0004842;GO:0005524;GO:0006511;GO:0016567;GO:0016874;GO:0016881;GO:0031625;GO:0005515;GO:0005634;GO:0005737;GO:0009960;GO:0042023;GO:0043161;GO:0043248;GO:0051049;GO:0051510;GO:0051788;GO:0005886;GO:0006464;GO:0016579;GO:0006301;GO:0006635;GO:0009407;GO:0010286;GO:0080129;	P35135	NA	2e-106	Solanum lycopersicum	Ubiquitin-conjugating enzyme E2-17 kDa	K06689	UBE2D_E; ubiquitin-conjugating enzyme E2 D/E [EC:6.3.2.19]	Protein processing in endoplasmic reticulum [PATH:ko04141];Ubiquitin mediated proteolysis [PATH:ko04120];
Ob_15558	4.70679	5.93248e-223	4.0062e-221	1.7	1.77	46.23	45.67	GI:527192206	8e-65	hypothetical protein M569_12067, partial [Genlisea aurea]	NA	Q8LPN7	At3g19950	3e-21	Arabidopsis thaliana	E3 ubiquitin-protein ligase RING1-like	NA	NA	NA
Ob_33650	1.39755	9.91481e-222	6.64569e-220	56.74	55.2	149.18	147.3	GI:460406164	0	PREDICTED: ribose-phosphate pyrophosphokinase 5, chloroplastic-like [Solanum lycopersicum]	GO:0000166;GO:0000287;GO:0004749;GO:0005524;GO:0006486;GO:0006783;GO:0009156;GO:0009165;GO:0009507;GO:0009536;GO:0016301;GO:0016310;GO:0016740;GO:0044249;GO:0046872;	Q9XG98	PRS1	0	Spinacia oleracea	Ribose-phosphate pyrophosphokinase 1	K00948	PRPS; ribose-phosphate pyrophosphokinase [EC:2.7.6.1]	Carbon metabolism [PATH:ko01200];Biosynthesis of amino acids [PATH:ko01230];Pentose phosphate pathway [PATH:ko00030];Purine metabolism [PATH:ko00230];
Ob_36538	2.93278	9.95745e-222	6.66189e-220	18.3	12.15	118.79	114.82	GI:425770818	4e-07	Enamelin [Penicillium digitatum PHI26]	NA	NA	NA	NA	NA	NA	NA	NA	NA
Ob_28604	1.16922	3.98711e-220	2.65766e-218	64.24	65.81	147.94	146.15	GI:460391775	0	PREDICTED: peroxisomal membrane protein PEX14-like [Solanum lycopersicum]	NA	Q9FXT6	PEX14	2e-158	Arabidopsis thaliana	Peroxisomal membrane protein PEX14	K13343	PEX14; peroxin-14	Peroxisome [PATH:ko04146];
Ob_21306	3.34954	1.12803e-218	7.50517e-217	8.27	9.35	91.01	90.01	GI:532166934	7e-33	PnFL-2 [Ipomoea trifida]	NA	Q9LMA8	TIFY10A	1e-25	Arabidopsis thaliana	Protein TIFY 10A	K13464	JAZ; jasmonate ZIM domain-containing protein	Plant hormone signal transduction [PATH:ko04075];Plant-pathogen interaction [PATH:ko04626];
Ob_34765	1.42692	5.28592e-218	3.50397e-216	43.96	41.56	114.61	116.48	GI:225441219	0	PREDICTED: microtubule-associated protein 70-2 [Vitis vinifera]	GO:0005886;GO:0007010;GO:0008017;GO:0009832;GO:0010005;GO:0010051;GO:0005739;GO:0005737;GO:0005856;GO:0005874;	Q6Z746	MAP70.2	0	Oryza sativa subsp. japonica	Microtubule-associated protein 70-2	NA	NA	NA
Ob_12428	2.33296	1.36187e-217	8.99457e-216	19.01	19.11	95.05	98.12	GI:508773634	2e-06	Uncharacterized protein TCM_012229 [Theobroma cacao]	NA	NA	NA	NA	NA	NA	NA	NA	NA
Ob_32137	1.41484	1.51981e-217	1.00194e-215	67.1	71.14	186.69	184	GI:148927382	0	cysteine proteinase [Elaeis guineensis]	GO:0006508;GO:0008233;GO:0008234;GO:0016787;GO:0004197;GO:0004623;GO:0016023;	P25776	Os04g0650000	0	Oryza sativa subsp. japonica	Oryzain alpha chain	NA	NA	NA
Ob_33108	1.84206	2.40929e-216	1.57966e-214	24.48	23.9	86.68	87.72	GI:359474075	4e-152	PREDICTED: homeobox protein BEL1 homolog [Vitis vinifera]	NA	Q38897	BEL1	3e-88	Arabidopsis thaliana	Homeobox protein BEL1 homolog	NA	NA	NA
Ob_26553	5.35607	2.02263e-215	1.31895e-213	3.66	1.93	118.93	113.55	GI:522191356	1e-11	WRKY transcription factor 53 [Jatropha curcas]	NA	NA	NA	NA	NA	NA	NA	NA	NA
Ob_28520	1.68222	3.42454e-215	2.2291e-213	45.52	40.1	135.59	140.47	GI:255544191	0	alpha-galactosidase/alpha-n-acetylgalactosaminidase, putative [Ricinus communis]	GO:0003824;GO:0004553;GO:0004557;GO:0005618;GO:0005737;GO:0005975;GO:0008152;GO:0009311;GO:0009505;GO:0016139;GO:0016787;GO:0016798;GO:0046477;GO:0048046;GO:0016023;	Q42656	NA	0	Coffea arabica	Alpha-galactosidase	K07407	E3.2.1.22B; alpha-galactosidase [EC:3.2.1.22]	Galactose metabolism [PATH:ko00052];Glycerolipid metabolism [PATH:ko00561];Sphingolipid metabolism [PATH:ko00600];Glycosphingolipid biosynthesis - globo series [PATH:ko00603];
Ob_22210	3.36925	3.64609e-215	2.36904e-213	5.5	5.6	58.21	57.27	GI:460386494	2e-79	PREDICTED: uncharacterized protein LOC101255885 [Solanum lycopersicum]	NA	NA	NA	NA	NA	NA	NA	NA	NA
Ob_34619	1.89168	9.95654e-215	6.4576e-213	17.08	17.18	64.03	63.81	GI:375126879	0	flavin-binding, kelch repeat, f-box 1/adagio3 [Nicotiana attenuata]	GO:0001047;GO:0004871;GO:0005515;GO:0005634;GO:0005737;GO:0006355;GO:0007165;GO:0007623;GO:0009637;GO:0009881;GO:0009908;GO:0009911;GO:0010468;GO:0016567;GO:0018298;GO:0048511;GO:0050896;	Q9C9W9	ADO3	0	Arabidopsis thaliana	Adagio protein 3	K12116	FKF1; flavin-binding kelch repeat F-box protein 1	Circadian rhythm - plant [PATH:ko04712];
Ob_17412	3.30683	1.52919e-213	9.75999e-212	6.7	6.14	64.08	63.83	GI:460413967	4e-39	PREDICTED: dynein light chain LC6, flagellar outer arm-like [Solanum lycopersicum]	GO:0005875;GO:0007017;	Q9UR05	dlc2	6e-10	Schizosaccharomyces pombe (strain 972 / ATCC 24843)	Dynein light chain 1, cytoplasmic	NA	NA	NA
Ob_19784	1.18243	3.89466e-213	2.48137e-211	135.49	139.93	310.77	317.69	GI:508782765	2e-58	Chaperone DnaJ-domain superfamily protein [Theobroma cacao]	NA	NA	NA	NA	NA	NA	NA	NA	NA
Ob_29287	1.43661	6.67924e-213	4.24049e-211	37.91	33.23	97.65	95.86	GI:462419067	0	hypothetical protein PRUPE_ppa005712mg [Prunus persica]	NA	O04136	NA	0	Malus domestica	Homeobox protein knotted-1-like 3	NA	NA	NA
Ob_36568	2.39543	5.44456e-212	3.43246e-210	4.22	4.95	24.44	24.09	GI:557541216	0	hypothetical protein CICLE_v10030476mg [Citrus clementina]	GO:0000148;GO:0003843;GO:0005886;GO:0006075;GO:0008360;GO:0009504;GO:0009506;GO:0009556;GO:0016020;GO:0016021;GO:0016740;GO:0016757;GO:0052543;	Q9AUE0	CALS1	0	Arabidopsis thaliana	Callose synthase 1	NA	NA	NA
Ob_15617	2.7317	7.2306e-212	4.55048e-210	13.05	10.77	78.25	80.82	GI:527185337	6e-78	hypothetical protein M569_16005, partial [Genlisea aurea]	NA	NA	NA	NA	NA	NA	NA	NA	NA
Ob_19628	3.07417	9.09552e-212	5.71417e-210	9.38	8.13	74.85	73.53	GI:357454091	3e-75	Myb-like transcription factor [Medicago truncatula]	NA	Q9LX82	MYB48	2e-60	Arabidopsis thaliana	Transcription factor MYB48	K09422	MYBP; myb proto-oncogene protein, plant	NA
Ob_15034	1.06431	2.6693e-210	1.67405e-208	152.49	145.75	313.9	312.97	GI:460404325	1e-101	PREDICTED: uncharacterized protein LOC101266364 [Solanum lycopersicum]	NA	NA	NA	NA	NA	NA	NA	NA	NA
Ob_31709	1.93009	5.11492e-208	3.17469e-206	20.49	17.95	74.44	72.8	GI:224079243	0	predicted protein [Populus trichocarpa]	GO:0000256;GO:0004038;GO:0005783;GO:0006995;GO:0008270;GO:0010136;GO:0016787;GO:0016810;GO:0050897;	Q82LL4	allB	2e-109	Streptomyces avermitilis (strain ATCC 31267 / DSM 46492 / JCM 5070 / NCIMB 12804 / NRRL 8165 / MA-4680)	Allantoinase	K01466	allB; allantoinase [EC:3.5.2.5]	Purine metabolism [PATH:ko00230];
Ob_24524	3.29587	9.38771e-208	5.8067e-206	4.11	5.35	45.4	48.27	GI:460388749	0	PREDICTED: mitochondrial uncoupling protein 4-like [Solanum lycopersicum]	GO:0005310;GO:0005739;GO:0005743;GO:0006810;GO:0006835;GO:0006839;GO:0006950;GO:0009611;GO:0009612;GO:0009693;GO:0010200;GO:0016020;GO:0016021;GO:0055085;GO:0015992;GO:0017077;GO:0031966;	Q9SJY5	PUMP5	2e-162	Arabidopsis thaliana	Mitochondrial uncoupling protein 5	K15104	SLC25A11; solute carrier family 25 (mitochondrial oxoglutarate transporter), member 11	NA
Ob_31561	1.29127	1.8982e-207	1.1701e-205	44.28	41.64	104.18	107.13	GI:86212374	0	jasmonic acid-amino acid-conjugating enzyme [Nicotiana attenuata]	NA	Q6I581	GH3.5	0	Oryza sativa subsp. japonica	Probable indole-3-acetic acid-amido synthetase GH3.5	K14506	JAR1; jasmonic acid-amino synthetase	Plant hormone signal transduction [PATH:ko04075];
Ob_32286	4.18736	1.09609e-205	6.71073e-204	1.84	2.12	36.01	36.93	GI:470117487	0	PREDICTED: probable amino acid permease 7-like isoform 1 [Fragaria vesca subsp. vesca]	NA	Q9FF99	AAP7	0	Arabidopsis thaliana	Probable amino acid permease 7	NA	NA	NA
Ob_23300	2.74384	1.37469e-205	8.40217e-204	8.89	7.98	55.17	58.48	GI:527184839	0	equilibrative nucleoside transporter [Genlisea aurea]	NA	Q9M0Y3	ENT3	1e-161	Arabidopsis thaliana	Equilibrative nucleotide transporter 3	K15014	SLC29A1_2_3; solute carrier family 29 (equilibrative nucleoside transporter), member 1/2/3	NA
Ob_15086	1.87867	1.62679e-205	9.92615e-204	35.03	37.13	134.18	132.75	GI:508787331	9e-110	Ferritin 4 [Theobroma cacao]	GO:0000302;GO:0004322;GO:0005739;GO:0006826;GO:0006879;GO:0008199;GO:0009507;GO:0009536;GO:0009570;GO:0009793;GO:0009908;GO:0009941;GO:0010027;GO:0010039;GO:0010228;GO:0015979;GO:0016226;GO:0016491;GO:0046872;GO:0048366;GO:0048481;GO:0055072;GO:0055114;GO:0006979;GO:0009737;GO:0016020;	Q948P6	NA	2e-111	Glycine max	Ferritin-3, chloroplastic	K00522	FTH1; ferritin heavy chain [EC:1.16.3.2]	Mineral absorption [PATH:ko04978];
Ob_36865	2.0561	1.03461e-203	6.28096e-202	8.07	8.78	35.06	35.43	GI:225441205	0	PREDICTED: ABC transporter B family member 1-like [Vitis vinifera]	GO:0000166;GO:0005515;GO:0005524;GO:0005886;GO:0006200;GO:0006810;GO:0007155;GO:0008361;GO:0009506;GO:0009624;GO:0009637;GO:0009639;GO:0009640;GO:0009733;GO:0009734;GO:0009793;GO:0009926;GO:0009958;GO:0010048;GO:0010090;GO:0010228;GO:0010315;GO:0010328;GO:0010329;GO:0010540;GO:0010541;GO:0016020;GO:0016021;GO:0016887;GO:0017111;GO:0042626;GO:0043481;GO:0045010;GO:0048364;GO:0048440;GO:0048443;GO:…	Q9ZR72	ABCB1	0	Arabidopsis thaliana	ABC transporter B family member 1	K05658	ABCB1; ATP-binding cassette, subfamily B (MDR/TAP), member 1 [EC:3.6.3.44]	ABC transporters [PATH:ko02010];Bile secretion [PATH:ko04976];MicroRNAs in cancer [PATH:ko05206];
Ob_36767	1.79209	9.70697e-202	5.85356e-200	11.91	11.96	40.8	42.31	GI:255550187	0	erecta, putative [Ricinus communis]	GO:0000166;GO:0001558;GO:0004672;GO:0004674;GO:0005524;GO:0005739;GO:0006468;GO:0006952;GO:0007275;GO:0008356;GO:0009664;GO:0009944;GO:0009965;GO:0010075;GO:0010103;GO:0010148;GO:0016020;GO:0016021;GO:0016301;GO:0016310;GO:0016740;GO:0016772;GO:0019199;GO:0030155;GO:0031540;GO:0042742;GO:0048281;GO:0050832;GO:0051302;GO:2000027;GO:0016023;	Q42371	ERECTA	0	Arabidopsis thaliana	LRR receptor-like serine/threonine-protein kinase ERECTA	NA	NA	NA
Ob_21274	1.9889	1.02168e-201	6.15069e-200	20.36	20.08	79.94	81.48	GI:527192027	6e-56	hypothetical protein M569_12175, partial [Genlisea aurea]	NA	Q9MA63	At3g05500	2e-49	Arabidopsis thaliana	REF/SRPP-like protein At3g05500	NA	NA	NA
Ob_21538	2.73737	3.57664e-197	2.13186e-195	11.43	14.43	88.07	85.71	GI:460368646	6e-54	PREDICTED: uncharacterized protein LOC101260479 [Solanum lycopersicum]	NA	NA	NA	NA	NA	NA	NA	NA	NA
Ob_35471	1.64364	2.14641e-196	1.27305e-194	17.99	17.67	57.3	54.73	GI:225463384	6e-169	PREDICTED: uncharacterized protein LOC100258847 [Vitis vinifera]	NA	Q54GB2	ctdspl2	2e-56	Dictyostelium discoideum	CTD small phosphatase-like protein 2	K17616	CTDSPL2; CTD small phosphatase-like protein 2 [EC:3.1.3.-]	NA
[truncated: 2,146 more rows]

## Sheet: Down-regulated genes
#Down-regulated genes ,sorted by Fold change level of expression
[truncated: 2,837 more rows]
