# Supplementary material for: De novo assembly and analysis of the transcriptome of Ocimum americanum var. pilosum under cold stress
Source: BMC Genomics. 2016 Mar 9;17:209. doi: 10.1186/s12864-016-2507-7 (PMC4784345; doi:10.1186/s12864-016-2507-7)
Supplement: Additional file 2: Table S2. — Similarities between O. americanum var. pilosum and other species. (XLS 70 kb). [file 12864_2016_2507_MOESM2_ESM.xls]

## Sheet: species
Species	Gene Number	Percent
Solanum lycopersicum	7211	16.84
Vitis vinifera	4514	10.54
Oryza sativa Japonica Group	2845	6.64
Genlisea aurea	2777	6.49
Theobroma cacao	2112	4.93
Populus trichocarpa	1281	2.99
Citrus clementina	1211	2.83
Ricinus communis	1123	2.62
Prunus persica	1082	2.53
Fragaria vesca subsp. vesca	540	1.26
Glycine max	534	1.25
Oryza sativa Indica Group	501	1.17
Others	17085	39.91
Cucumis sativus	396	0.92
Nicotiana tabacum	381	0.89
Cicer arietinum	282	0.66
Medicago truncatula	270	0.63
Salvia miltiorrhiza	184	0.43
Arabidopsis thaliana	162	0.38
Solanum tuberosum	144	0.34
Eutrema salsugineum	121	0.28
Antirrhinum majus	88	0.21
Capsella rubella	83	0.19
Zea mays	79	0.18
Beta vulgaris subsp. vulgaris	72	0.17
Arabidopsis lyrata subsp. lyrata	70	0.16
Amborella trichopoda	59	0.14
Lotus japonicus	59	0.14
Nicotiana benthamiana	57	0.13
Ocimum basilicum	54	0.13
Setaria italica	53	0.12
Sesamum indicum	52	0.12
Scutellaria baicalensis	52	0.12
Camellia sinensis	47	0.11
Perilla frutescens	45	0.11
Petunia x hybrida	45	0.11
Plantago major	41	0.1
Oryza sativa	40	0.09
Sorghum bicolor	38	0.09
Eustoma exaltatum subsp. russellianum	35	0.08
Capsicum annuum	35	0.08
Catharanthus roseus	35	0.08
Olea europaea	34	0.08
Cucumis melo subsp. melo	29	0.07
Nicotiana attenuata	29	0.07
Brachypodium distachyon	28	0.07
Daucus carota	28	0.07
Jatropha curcas	28	0.07
Nicotiana sylvestris	25	0.06
Ipomoea batatas	25	0.06
Solenostemon scutellarioides	24	0.06
Gossypium hirsutum	23	0.05
ubiquinone	22	0.05
Solanum demissum	22	0.05
Malus domestica	20	0.05
Avicennia marina	19	0.04
Solanum chacoense	18	0.04
Aegilops tauschii	18	0.04
Coffea arabica	18	0.04
UDP-forming	18	0.04
Actinidia deliciosa	17	0.04
Boea hygrometrica	17	0.04
Mentha x piperita	17	0.04
Coffea canephora	16	0.04
Ipomoea nil	15	0.04
Picrorhiza kurrooa	15	0.04
Helianthus annuus	14	0.03
Salvia splendens	14	0.03
Nicotiana plumbaginifolia	14	0.03
Triticum urartu	14	0.03
Hordeum vulgare subsp. vulgare	13	0.03
Orobanche ramosa	12	0.03
Phaseolus vulgaris	12	0.03
Hevea brasiliensis	11	0.03
Torenia fournieri	10	0.02
Craterostigma plantagineum	10	0.02
Bacopa monnieri	10	0.02
Beta vulgaris	10	0.02
Volvox carteri f. nagariensis	10	0.02
Solanum peruvianum	9	0.02
Striga asiatica	9	0.02
Origanum vulgare subsp. vulgare	9	0.02
Nicotiana alata	9	0.02
Lavandula angustifolia	9	0.02
Actinidia chinensis	9	0.02
Camellia oleifera	9	0.02
Carica papaya	9	0.02
Picea sitchensis	9	0.02
Citrus sinensis	9	0.02
Thellungiella halophila	9	0.02
Ipomoea trifida	8	0.02
Panax ginseng	8	0.02
Solanum nigrum	8	0.02
Rosa rugosa	8	0.02
Populus tomentosa	8	0.02
Scoparia dulcis	8	0.02
Capsicum chinense	7	0.02
Solanum melongena	7	0.02
Sinningia speciosa	7	0.02
Diospyros kaki	7	0.02
acyl-carrier-protein	7	0.02
Trichomonas vaginalis G3	7	0.02
Populus trichocarpa x Populus deltoides	6	0.01
Elsholtzia haichowensis	6	0.01
Misopates orontium	6	0.01
Physcomitrella patens subsp. patens	6	0.01
Nepeta racemosa	6	0.01
Tectona grandis	6	0.01
Forsythia x intermedia	6	0.01
Solanum pennellii	6	0.01
Arachis hypogaea	6	0.01
Mentha longifolia	6	0.01
Petroselinum crispum	5	0.01
Vicia faba	5	0.01
Osmanthus fragrans	5	0.01
Pisum sativum	5	0.01
Penicillium digitatum PHI26	5	0.01
Toxoplasma gondii ME49	5	0.01
Glandularia x hybrida	5	0.01
Phyllostachys edulis	5	0.01
Homo sapiens	5	0.01
Gardenia jasminoides	5	0.01
Litchi chinensis	5	0.01
Petunia integrifolia subsp. inflata	5	0.01
Vitis hybrid cultivar	4	0.01
Citrus trifoliata	4	0.01
Monosiga brevicollis MX1	4	0.01
Manihot esculenta	4	0.01
Plantago maritima	4	0.01
Tetraodon nigroviridis	4	0.01
Lactuca sativa	4	0.01
Rosmarinus officinalis	4	0.01
Gossypium raimondii	4	0.01
Selaginella moellendorffii	4	0.01
ADP-ribose	4	0.01
Panax notoginseng	4	0.01
Dimocarpus longan	4	0.01
Heterocephalus glaber	4	0.01
Toxoplasma gondii GT1	4	0.01
glutamine-hydrolyzing	4	0.01
Solanum bulbocastanum	4	0.01
Emiliania huxleyi CCMP1516	4	0.01
Solanum chilense	4	0.01
Acanthus ebracteatus	4	0.01
Peanut chlorotic streak virus	4	0.01
Eucalyptus globulus	4	0.01
Mesembryanthemum crystallinum	4	0.01
Vigna unguiculata	4	0.01
Cucumis melo	4	0.01
Lamium galeobdolon	4	0.01
Chlamydomonas reinhardtii	4	0.01
Rehmannia glutinosa	4	0.01
Mimulus guttatus	4	0.01
Perilla frutescens var. crispa	4	0.01
Magnetospirillum gryphiswaldense MSR-1	3	0.01
Eimeria brunetti	3	0.01
Nicotiana langsdorffii x Nicotiana sanderae	3	0.01
Breonia chinensis	3	0.01
Tupaia chinensis	3	0.01
Heptacodium miconioides	3	0.01
Orobanche cernua var. cumana	3	0.01
Hypericum perforatum	3	0.01
Tagetes erecta	3	0.01
Triphysaria versicolor	3	0.01
Vitis amurensis	3	0.01
NADH	3	0.01
Citrullus lanatus	3	0.01
Actinidia arguta	3	0.01
Hyoscyamus muticus	3	0.01
Ixodes scapularis	3	0.01
Brassica napus	3	0.01
Centaurium erythraea	3	0.01
Harpegnathos saltator	3	0.01
Glechoma hederacea	3	0.01
Brugia malayi	3	0.01
Citrus unshiu	3	0.01
Artemisia annua	3	0.01
Melissa officinalis	3	0.01
Eimeria praecox	3	0.01
Dictyostelium discoideum AX4	3	0.01
Olea europaea subsp. europaea	3	0.01
Mimulus lewisii	3	0.01
Populus tremula x Populus tremuloides	3	0.01
ADP-forming	3	0.01
Gossypium arboreum	3	0.01
Morella rubra	3	0.01
Paulownia sp. ZKC-2008	3	0.01
Rauvolfia serpentina	3	0.01
Neospora caninum Liverpool	3	0.01
Antirrhinum hispanicum subsp. mollissimum	3	0.01
Brassica juncea	3	0.01
Amsonia hubrichtii	3	0.01
Panax quinquefolius	3	0.01
Stachys affinis	3	0.01
Sinningia cardinalis	3	0.01
Isodon eriocalyx	3	0.01
Elaeis guineensis	3	0.01
Lycium barbarum	3	0.01
Beta vulgaris subsp. maritima	3	0.01
Oryza glaberrima	3	0.01
Striga hermonthica	3	0.01
Chengiopanax sciadophylloides	3	0.01
Withania somnifera	3	0.01
x Doritaenopsis hybrid cultivar	3	0.01
Fragaria x ananassa	3	0.01
Eleutherococcus senticosus	3	0.01
Fagus sylvatica	2	0
Citrus x paradisi	2	0
Capsicum frutescens	2	0
Verbascum phoeniceum	2	0
(Populus tomentosa x P. bolleana) x P. tomentosa	2	0
Bacopa rotundifolia	2	0
Capsicum chacoense	2	0
Micromeria tenuis	2	0
Populus tremula x Populus alba	2	0
Antirrhinum majus subsp. cirrhigerum	2	0
Cricetulus griseus	2	0
Haplochromis burtoni	2	0
Anopheles gambiae str. PEST	2	0
Chimonanthus praecox	2	0
Oxybasis rubra	2	0
Ocimum americanum	2	0
Brassica oleracea	2	0
Eucommia ulmoides	2	0
Toxoplasma gondii VEG	2	0
Orobanche minor	2	0
Capitella teleta	2	0
Catharanthus longifolius	2	0
Triticum aestivum	2	0
Lactuca serriola	2	0
Oreochromis niloticus	2	0
Brassica rapa	2	0
Eimeria maxima	2	0
Corylus heterophylla	2	0
Candida tropicalis MYA-3404	2	0
Citrus maxima	2	0
Solanum fernandezianum	2	0
Talaromyces stipitatus ATCC 10500	2	0
Macaca fascicularis	2	0
Emiliania huxleyi virus 86	2	0
Nicotiana glauca	2	0
Camellia japonica	2	0
Oryza sativa (japonica cultivar-group)	2	0
Micromonas pusilla CCMP1545	2	0
Zinnia violacea	2	0
Ornithorhynchus anatinus	2	0
Zinnia elegans	2	0
Prosopis juliflora	2	0
Paulownia fortunei	2	0
Apium graveolens	2	0
Humulus lupulus	2	0
Salpingoeca rosetta	2	0
Juglans regia	2	0
NAD(+)	2	0
Oncorhynchus keta	2	0
Suaeda salsa	2	0
Aralia elata	2	0
acyl-carrier protein	2	0
Branchiostoma floridae	2	0
Rumex obtusifolius	2	0
Castanea crenata	2	0
Solanum carolinense	2	0
Salvia coccinea	2	0
Leishmania major strain Friedlin	2	0
Linum usitatissimum	2	0
Mentha canadensis	2	0
Ipomoea tricolor	2	0
Solanum habrochaites	2	0
Vernicia fordii	2	0
Phoenix dactylifera	2	0
Dianthus caryophyllus	2	0
Antirrhinum majus subsp. majus	2	0
Populus tremuloides	2	0
Leishmania mexicana MHOM/GT/2001/U1103	2	0
Clonorchis sinensis	2	0
Torenia hybrida	2	0
Populus euphratica	2	0
Arachis diogoi	2	0
Ipomoea purpurea	2	0
Flaveria pringlei	2	0
Solanum x edinense	2	0
Cercis chinensis	2	0
Tamarix hispida	2	0
Solanum lycopersicum var. cerasiforme	2	0
Jacaranda mimosifolia	2	0
Cryptococcus gattii WM276	2	0
Solanum dulcamara	2	0
Salvia miltiorrhiza f. alba	2	0
Burkholderia multivorans ATCC 17616	2	0
Helobdella robusta	2	0
Brassica rapa subsp. pekinensis	2	0
Dicliptera chinensis	2	0
Pinus pinaster	2	0
Sporothrix schenckii ATCC 58251	2	0
Ceratitis capitata	2	0
Ficedula albicollis	2	0
Chrysanthemum x morifolium	2	0
Nicotiana glutinosa	2	0
Pyrus communis	2	0
Trachelium caeruleum	1	0
Eimeria tenella	1	0
Calystegia hederacea	1	0
Micromonas sp. RCC299	1	0
Agave tequilana	1	0
Origanum onites	1	0
Morus alba var. multicaulis	1	0
Dendrocalamus giganteus	1	0
Pseudovanilla foliata	1	0
Aristolochia contorta	1	0
Lolium perenne	1	0
Vinca minor	1	0
Mentha spicata	1	0
Drosophila grimshawi	1	0
Potarophytum riparium	1	0
Canavalia lineata	1	0
Nectria haematococca mpVI 77-13-4	1	0
Trichomonas vaginalis	1	0
Pseudotsuga menziesii	1	0
Phaseolus lunatus	1	0
Rhizopus delemar RA 99-880	1	0
Dioscorea bacilliform virus	1	0
Passiflora edulis	1	0
Burkholderiales bacterium JOSHI_001	1	0
Oryctolagus cuniculus	1	0
Oryza nivara	1	0
NAD(P)(+)	1	0
Betula platyphylla	1	0
Trichinella spiralis	1	0
Eucalyptus cladocalyx	1	0
Prochlorococcus marinus str. MIT 9211	1	0
Cistanche deserticola	1	0
Veratrum patulum	1	0
Phytophthora sojae	1	0
Burkholderia sp. KJ006	1	0
Costus pulverulentus	1	0
Myxococcus stipitatus DSM 14675	1	0
Gentiana scabra x Gentiana triflora	1	0
Corchorus olitorius	1	0
Nicotiana rustica	1	0
Pseudogymnoascus destructans 20631-21	1	0
Streptomyces viridosporus	1	0
Acanthamoeba castellanii str. Neff	1	0
Asclepias syriaca	1	0
Pyrus pyrifolia var. culta	1	0
Fusarium fujikuroi IMI 58289	1	0
Lactuca indica	1	0
Prunus salicina	1	0
Verbena hastata	1	0
Capra hircus	1	0
Sedum alfredii	1	0
Antirrhinum majus=snapdragons, J1:522, flowers, Peptide Partial, 159 aa, segment 2 of 2	1	0
Brassica oleracea var. botrytis	1	0
Azospirillum sp. CAG:260	1	0
Origanum vulgare	1	0
Kokia kauaiensis	1	0
Boechera divaricarpa	1	0
Adenophorus abietinus	1	0
Magnaporthe oryzae Y34	1	0
Vibrio cholerae	1	0
Trypanosoma vivax Y486	1	0
Gossypium barbadense	1	0
Cucumis melo var. cantalupensis	1	0
Methylophaga sp. JAM7	1	0
Ribulose-bisphosphate carboxylase	1	0
Actinidia polygama	1	0
Mitragyna speciosa	1	0
Solanum torvum	1	0
Colletotrichum gloeosporioides Nara gc5	1	0
Camellia nitidissima	1	0
Capsaspora owczarzaki ATCC 30864	1	0
Rheum australe	1	0
Salix sachalinensis	1	0
Oryza punctata	1	0
Astragalus membranaceus	1	0
Caenorhabditis briggsae	1	0
Anolis carolinensis	1	0
Pinus koraiensis	1	0
Nicotiana paniculata	1	0
Eimeria acervulina	1	0
Solanum betaceum	1	0
Croton stellatopilosus	1	0
Pinus contorta	1	0
Eucalyptus camaldulensis	1	0
Sophora alopecuroides	1	0
Broussonetia papyrifera	1	0
Aureococcus anophagefferens	1	0
Paeonia suffruticosa	1	0
Hydrangea macrophylla	1	0
Plantago lanceolata	1	0
Camptotheca acuminata	1	0
Eustegia minuta	1	0
Chrysanthemum lavandulifolium	1	0
Streptococcus parasanguinis	1	0
Vicia sativa	1	0
Clostridium butyricum	1	0
Periploca sepium	1	0
Sisymbrium irio	1	0
Raphanus sativus	1	0
Eimeria necatrix	1	0
Diospyros digyna	1	0
Theileria parva strain Muguga	1	0
Rhodospirillum photometricum DSM 122	1	0
Botryotinia fuckeliana B05.10	1	0
Pericallis cruenta	1	0
Macaca mulatta	1	0
Musca domestica	1	0
Lactobacillus paracasei	1	0
Premna odorata	1	0
Diadromus pulchellus ascovirus 4a	1	0
Flaveria trinervia	1	0
Nicotiana undulata	1	0
Vanilla planifolia	1	0
Latimeria chalumnae	1	0
Lamium purpureum	1	0
Caragana korshinskii	1	0
Selaginella apoda	1	0
Arachis cardenasii	1	0
Byssochlamys spectabilis No. 5	1	0
Andrographis paniculata	1	0
Streptomyces sp. R1-NS-10	1	0
Condylura cristata	1	0
Cirsium arvense	1	0
Pseudopodoces humilis	1	0
Sclerotinia sclerotiorum 1980	1	0
Vitis pseudoreticulata	1	0
Datura stramonium	1	0
Paramecium bursaria Chlorella virus AP110A	1	0
Melampsora larici-populina 98AG31	1	0
Leucobacter salsicius	1	0
Camelina sativa	1	0
Ustilago hordei	1	0
Mycobacterium tuberculosis RGTB423	1	0
Ichthyophthirius multifiliis	1	0
Canavalia gladiata	1	0
Salix arbutifolia	1	0
Salvia fruticosa	1	0
Butyrivibrio proteoclasticus B316	1	0
Clerodendrum trichotomum	1	0
Actinidia latifolia	1	0
Nicotiana suaveolens	1	0
Acanthamoeba castellanii mamavirus	1	0
Euphorbia esula	1	0
Orobanche cernua var. australiana	1	0
Pueraria montana var. lobata	1	0
Trichoderma virens Gv29-8	1	0
Platycodon grandiflorus	1	0
imported	1	0
Falco cherrug	1	0
Musa ABB Group	1	0
Gunnera manicata	1	0
Eucalyptus grandis	1	0
Aegiceras corniculatum	1	0
Baudoinia compniacensis UAMH 10762	1	0
Paracoccidioides brasiliensis Pb18	1	0
Haberlea rhodopensis	1	0
Schima superba	1	0
Zea mays subsp. mays	1	0
Salvia pomifera	1	0
Cordyceps militaris CM01	1	0
Trifolium pratense	1	0
Choristoneura fumiferana multiple nucleopolyhedrovirus	1	0
Pyrus x bretschneideri	1	0
Tegula funebralis	1	0
decarboxylating	1	0
Lathyrus aphaca	1	0
Karelinia caspia	1	0
Vitis yeshanensis	1	0
Weigela hortensis	1	0
Eucalyptus tereticornis	1	0
Loa loa	1	0
Vanderwaltozyma polyspora DSM 70294	1	0
Lilium longiflorum	1	0
Ajellomyces capsulatus H88	1	0
Capnocytophaga sp. oral taxon 329	1	0
Parodianthus ilicifolius	1	0
Lactuca tatarica	1	0
Nymphaea hybrid cultivar	1	0
Pinellia ternata	1	0
Nerium oleander	1	0
Campanula rapunculoides	1	0
Oryzias latipes	1	0
Pongo abelii	1	0
Populus tremula	1	0
Tagetes patula	1	0
Digitalis lanata	1	0
Felis catus	1	0
Thioalkalivibrio	1	0
Antirrhinum majus=snapdragons, J1:522, flowers, Peptide, 316 aa	1	0
Solanum neorickii	1	0
carboxylating	1	0
Paraboea crassifolia	1	0
Mycobacterium canettii CIPT 140070010	1	0
Nematostella vectensis	1	0
Ochna mossambicensis	1	0
Chinchilla lanigera	1	0
Corytoplectus speciosus	1	0
Medicago sativa subsp. x varia	1	0
NAD(P)+	1	0
Malus prunifolia	1	0
Cinchona calisaya	1	0
Populus balsamifera	1	0
Haloquadratum walsbyi	1	0
Silene noctiflora	1	0
Bupleurum chinense	1	0
Dactylis glomerata	1	0
Pan troglodytes	1	0
Pinus taeda	1	0
Plasmodium falciparum	1	0
Leishmania braziliensis MHOM/BR/75/M2904	1	0
Wrightia tinctoria	1	0
Equus caballus	1	0
Mentha sp. MC-2012	1	0
Xenoturbella bocki	1	0
Malassezia sympodialis ATCC 42132	1	0
Potamophila parviflora	1	0
Candida albicans WO-1	1	0
Citrus hybrid cultivar	1	0
Manihot glaziovii	1	0
Pinus monticola	1	0
Asclepias subulata	1	0
Dictyostelium purpureum	1	0
Hieracium caespitosum	1	0
Microtus ochrogaster	1	0
Lavandula x intermedia	1	0
Ananas comosus	1	0
Oryza rufipogon	1	0
Gossypium herbaceum subsp. africanum	1	0
Entamoeba histolytica HM-1:IMSS-A	1	0
Digitalis purpurea	1	0
Emiliania huxleyi virus 88	1	0
Malus x robusta	1	0
Populus alba	1	0
Corchorus capsularis	1	0
Saprolegnia diclina VS20	1	0
Arabidopsis lyrata	1	0
Paeonia lactiflora	1	0
Hordeum vulgare	1	0
Veronica persica	1	0
Lachnospiraceae bacterium 28-4	1	0
Ophiorrhiza pedunculata	1	0
Antirrhinum hispanicum	1	0
(5-phosphoribosylamino)methylideneamino	1	0
Chondrus crispus	1	0
Nicotiana tomentosiformis	1	0
Gossypium schwendimanii	1	0
Opuntia decumbens	1	0
Vitex agnus-castus	1	0
Mentha arvensis	1	0
ferredoxin	1	0
Streptocarpus rexii	1	0
Sporobolus airoides	1	0
Pundamilia nyererei	1	0
Populus kitakamiensis	1	0
Casuarina glauca	1	0
Hieracium pilosella	1	0
Danio rerio	1	0
Magnolia grandiflora	1	0
Lottia gigantea	1	0
Silene vulgaris	1	0
Petunia integrifolia	1	0
Sesamum alatum	1	0
Datura metel	1	0
Catalpa speciosa	1	0
Cleome spinosa	1	0
Galanthus elwesii	1	0
Camellia chekiangoleosa	1	0
Magnaporthe oryzae 70-15	1	0
Dahlia common mosaic virus	1	0
Pyrus pyrifolia	1	0
Primula vulgaris	1	0
Lamium sp. Qiu 95019	1	0
Arabidopsis cebennensis	1	0
Boesenbergia rotunda	1	0
Datisca glomerata	1	0
Azospirillum lipoferum 4B	1	0
Suaeda corniculata	1	0
Physalis pubescens	1	0
Ziziphus jujuba	1	0
Wolffia australiana	1	0
Pachysandra terminalis	1	0
Lespedeza potaninii	1	0
Paulownia kawakamii	1	0
Micromeria hyssopifolia	1	0
Mn	1	0
Melastoma malabathricum	1	0
Dactylellina haptotyla CBS 200.50	1	0
Quercus petraea	1	0
Capsella bursa-pastoris	1	0
Triphysaria pusilla	1	0
Camponotus floridanus	1	0
Cu-Zn	1	0
Millerozyma farinosa CBS 7064	1	0
Solanum tuberosum subsp. andigenum	1	0
Bombus impatiens	1	0
Orcinus orca	1	0
Ostreococcus lucimarinus CCE9901	1	0
Puccinia graminis f. sp. tritici CRL 75-36-700-3	1	0
Massilia niastensis	1	0
Aspergillus niger	1	0
oxidative	1	0
Radermachera sinica	1	0
Oryza officinalis	1	0
Lactobacillus oris	1	0
Solanum aethiopicum	1	0
Phalaris canariensis	1	0
Uromyces hobsonii	1	0
Acicarpha spathulata	1	0
Plectranthus barbatus	1	0
Agastache rugosa	1	0
Davidia involucrata	1	0
Cenchrus ciliaris	1	0
Ilex paraguariensis	1	0
Persicaria minor	1	0
Callicarpa mollis	1	0
Blastocystis hominis	1	0
Quercus suber	1	0
Vaccinium dunalianum	1	0
Neolamarckia cadamba	1	0
Arabidopsis lyrata subsp. petraea	1	0
Zygophyllum xanthoxylum	1	0
Vitis riparia	1	0
Sesbania rostrata	1	0
Spinacia oleracea	1	0
