# Supplementary material for: De novo assembly and analysis of the transcriptome of Ocimum americanum var. pilosum under cold stress
Source: BMC Genomics. 2016 Mar 9;17:209. doi: 10.1186/s12864-016-2507-7 (PMC4784345; doi:10.1186/s12864-016-2507-7)
Supplement: Additional file 3: Table S3. — Pathways annotated by KEGG analysis. (XLS 221 kb). [file 12864_2016_2507_MOESM3_ESM.xls]

## Sheet: KEGG
Pathway ID	Description	Gene Number	Gene list
map01200	Carbon metabolism	375	Ob_00093;Ob_00224;Ob_00336;Ob_00339;Ob_00624;Ob_00651;Ob_00652;Ob_00673;Ob_00719;Ob_00732;Ob_00733;Ob_00776;Ob_00808;Ob_00853;Ob_01198;Ob_01199;Ob_01234;Ob_01358;Ob_01397;Ob_01430;Ob_01491;Ob_01494;Ob_01495;Ob_01612;Ob_01629;Ob_01630;Ob_01649;Ob_01781;Ob_01997;Ob_01998;Ob_02015;Ob_02018;Ob_02127;Ob_02216;Ob_02217;Ob_02258;Ob_02469;Ob_02623;Ob_02624;Ob_02650;Ob_02678;Ob_03080;Ob_03115;Ob_03376;Ob_…
map01230	Biosynthesis of amino acids	329	Ob_00093;Ob_00339;Ob_00651;Ob_00652;Ob_00719;Ob_00732;Ob_00733;Ob_00776;Ob_00883;Ob_00915;Ob_01430;Ob_01491;Ob_01494;Ob_01495;Ob_01997;Ob_01998;Ob_02154;Ob_02155;Ob_02314;Ob_02444;Ob_02678;Ob_03080;Ob_03115;Ob_03183;Ob_03184;Ob_03376;Ob_03377;Ob_03467;Ob_03787;Ob_03789;Ob_03817;Ob_03818;Ob_03819;Ob_03856;Ob_04329;Ob_04860;Ob_05143;Ob_05962;Ob_06412;Ob_07237;Ob_07238;Ob_07364;Ob_07889;Ob_08611;Ob_…
map03010	Ribosome	285	Ob_00024;Ob_00069;Ob_00432;Ob_00758;Ob_01286;Ob_01665;Ob_01687;Ob_02511;Ob_02600;Ob_02632;Ob_02732;Ob_02950;Ob_03301;Ob_03428;Ob_03745;Ob_04545;Ob_04691;Ob_04789;Ob_04874;Ob_04875;Ob_04941;Ob_04942;Ob_05254;Ob_05291;Ob_05292;Ob_06076;Ob_06119;Ob_06278;Ob_06784;Ob_06882;Ob_06883;Ob_07552;Ob_07553;Ob_07554;Ob_07561;Ob_08525;Ob_09162;Ob_09913;Ob_10033;Ob_10888;Ob_11423;Ob_11429;Ob_11546;Ob_11605;Ob_…
map04141	Protein processing in endoplasmic reticulum	243	Ob_00231;Ob_00427;Ob_00443;Ob_00444;Ob_00534;Ob_00535;Ob_00739;Ob_00851;Ob_00852;Ob_00898;Ob_01001;Ob_01002;Ob_01302;Ob_01382;Ob_01541;Ob_01699;Ob_02441;Ob_02442;Ob_02843;Ob_02967;Ob_03514;Ob_03528;Ob_03553;Ob_03638;Ob_03696;Ob_04349;Ob_04720;Ob_04733;Ob_04745;Ob_06138;Ob_07330;Ob_07394;Ob_07928;Ob_07999;Ob_08094;Ob_09339;Ob_09650;Ob_10148;Ob_10837;Ob_10936;Ob_10937;Ob_10938;Ob_10963;Ob_11090;Ob_…
map04626	Plant-pathogen interaction	241	Ob_00296;Ob_00297;Ob_00595;Ob_01763;Ob_01932;Ob_02873;Ob_02913;Ob_03291;Ob_03292;Ob_03845;Ob_04126;Ob_04932;Ob_05224;Ob_05342;Ob_05343;Ob_05719;Ob_05965;Ob_05991;Ob_06150;Ob_06151;Ob_06521;Ob_06972;Ob_08170;Ob_08592;Ob_08747;Ob_08882;Ob_08895;Ob_09468;Ob_09931;Ob_10493;Ob_10497;Ob_10936;Ob_10937;Ob_10938;Ob_11044;Ob_11735;Ob_11746;Ob_11747;Ob_12381;Ob_12594;Ob_12656;Ob_12728;Ob_13106;Ob_13296;Ob_…
map05152	Tuberculosis	239	Ob_00008;Ob_00049;Ob_00648;Ob_00905;Ob_01022;Ob_01218;Ob_01220;Ob_02028;Ob_02206;Ob_02210;Ob_02567;Ob_02620;Ob_02621;Ob_03368;Ob_03404;Ob_03771;Ob_03845;Ob_03925;Ob_03961;Ob_04252;Ob_04253;Ob_04254;Ob_04364;Ob_04675;Ob_05077;Ob_05295;Ob_05427;Ob_07206;Ob_07344;Ob_07638;Ob_08071;Ob_08331;Ob_08518;Ob_08873;Ob_08881;Ob_09599;Ob_09764;Ob_09999;Ob_10177;Ob_10178;Ob_10312;Ob_10497;Ob_10551;Ob_10789;Ob_…
map04075	Plant hormone signal transduction	213	Ob_00919;Ob_01937;Ob_01989;Ob_02387;Ob_02782;Ob_03547;Ob_04932;Ob_05047;Ob_05516;Ob_05517;Ob_07091;Ob_08235;Ob_09483;Ob_09521;Ob_10295;Ob_10774;Ob_11010;Ob_11412;Ob_11422;Ob_11542;Ob_12062;Ob_12063;Ob_12612;Ob_13026;Ob_13125;Ob_13346;Ob_13347;Ob_13355;Ob_13849;Ob_13902;Ob_13904;Ob_13905;Ob_14260;Ob_14261;Ob_14874;Ob_14928;Ob_15439;Ob_15723;Ob_16487;Ob_16549;Ob_17014;Ob_17141;Ob_17260;Ob_17272;Ob_…
map05164	Influenza A	202	Ob_00008;Ob_00049;Ob_00595;Ob_00648;Ob_00912;Ob_01022;Ob_01214;Ob_01220;Ob_02028;Ob_02206;Ob_02567;Ob_03771;Ob_03925;Ob_04349;Ob_04364;Ob_04547;Ob_04675;Ob_04733;Ob_05077;Ob_05427;Ob_07206;Ob_07344;Ob_07394;Ob_07638;Ob_08071;Ob_08331;Ob_08518;Ob_08873;Ob_08881;Ob_09599;Ob_09764;Ob_09999;Ob_10551;Ob_10789;Ob_10790;Ob_10824;Ob_11120;Ob_11202;Ob_11342;Ob_11763;Ob_12176;Ob_12657;Ob_13538;Ob_13683;Ob_…
map00500	Starch and sucrose metabolism	202	Ob_00091;Ob_00154;Ob_00303;Ob_00412;Ob_00701;Ob_01552;Ob_01553;Ob_01612;Ob_02580;Ob_02650;Ob_03275;Ob_03569;Ob_03571;Ob_04594;Ob_04595;Ob_04614;Ob_04933;Ob_05353;Ob_05503;Ob_06886;Ob_07194;Ob_08548;Ob_08682;Ob_08802;Ob_09192;Ob_09352;Ob_09353;Ob_09354;Ob_09558;Ob_09911;Ob_10122;Ob_10270;Ob_10362;Ob_11133;Ob_11134;Ob_11368;Ob_11645;Ob_11864;Ob_12971;Ob_14401;Ob_14508;Ob_14751;Ob_16378;Ob_16835;Ob_…
map04722	Neurotrophin signaling pathway	201	Ob_00008;Ob_00049;Ob_00595;Ob_00648;Ob_01022;Ob_01220;Ob_02028;Ob_02206;Ob_02567;Ob_03771;Ob_03845;Ob_03925;Ob_04364;Ob_04675;Ob_05077;Ob_05427;Ob_07206;Ob_07344;Ob_07638;Ob_08071;Ob_08110;Ob_08331;Ob_08518;Ob_08873;Ob_08881;Ob_09599;Ob_09605;Ob_09764;Ob_09999;Ob_10497;Ob_10551;Ob_10789;Ob_10790;Ob_10824;Ob_11120;Ob_11202;Ob_11342;Ob_12176;Ob_12657;Ob_12911;Ob_13296;Ob_13323;Ob_13538;Ob_13553;Ob_…
map05145	Toxoplasmosis	201	Ob_00008;Ob_00049;Ob_00648;Ob_01022;Ob_01220;Ob_01932;Ob_02028;Ob_02206;Ob_02567;Ob_03771;Ob_03925;Ob_04126;Ob_04349;Ob_04364;Ob_04675;Ob_04733;Ob_05077;Ob_05224;Ob_05342;Ob_05343;Ob_05427;Ob_06150;Ob_06151;Ob_06521;Ob_07206;Ob_07344;Ob_07394;Ob_07638;Ob_08071;Ob_08331;Ob_08518;Ob_08873;Ob_08881;Ob_09599;Ob_09764;Ob_09999;Ob_10551;Ob_10789;Ob_10790;Ob_10824;Ob_11120;Ob_11202;Ob_11342;Ob_11746;Ob_…
map00010	Glycolysis / Gluconeogenesis	185	Ob_00160;Ob_00336;Ob_00339;Ob_00673;Ob_00776;Ob_00808;Ob_00883;Ob_01358;Ob_01430;Ob_01491;Ob_01612;Ob_02018;Ob_02127;Ob_02469;Ob_02650;Ob_02678;Ob_03080;Ob_03115;Ob_03467;Ob_03817;Ob_03818;Ob_03819;Ob_03913;Ob_03971;Ob_04329;Ob_04860;Ob_05143;Ob_05483;Ob_05690;Ob_07237;Ob_07238;Ob_08574;Ob_09192;Ob_09352;Ob_09353;Ob_09354;Ob_09683;Ob_09699;Ob_09700;Ob_09701;Ob_11345;Ob_12906;Ob_13150;Ob_13165;Ob_…
map03013	RNA transport	183	Ob_00219;Ob_00619;Ob_00642;Ob_00676;Ob_00677;Ob_01214;Ob_01515;Ob_01912;Ob_02759;Ob_02845;Ob_02932;Ob_03097;Ob_03438;Ob_03440;Ob_04547;Ob_04598;Ob_08097;Ob_08391;Ob_09946;Ob_09947;Ob_10141;Ob_11461;Ob_11763;Ob_12029;Ob_12784;Ob_12822;Ob_13216;Ob_13986;Ob_14208;Ob_14279;Ob_14293;Ob_14638;Ob_14650;Ob_14885;Ob_15897;Ob_16045;Ob_16333;Ob_17826;Ob_17827;Ob_17849;Ob_17879;Ob_18298;Ob_18503;Ob_18789;Ob_…
map00190	Oxidative phosphorylation	177	Ob_00015;Ob_00171;Ob_00441;Ob_00905;Ob_01218;Ob_01234;Ob_01314;Ob_01383;Ob_02106;Ob_02142;Ob_02143;Ob_02216;Ob_02217;Ob_02712;Ob_02817;Ob_03069;Ob_03170;Ob_03212;Ob_03303;Ob_03358;Ob_03359;Ob_04252;Ob_04253;Ob_04254;Ob_05312;Ob_05413;Ob_05822;Ob_06556;Ob_08188;Ob_08189;Ob_08997;Ob_08998;Ob_09563;Ob_09716;Ob_10198;Ob_10456;Ob_11449;Ob_12058;Ob_12244;Ob_12399;Ob_12429;Ob_13445;Ob_14311;Ob_14312;Ob_…
map05142	Chagas disease (American trypanosomiasis)	176	Ob_00008;Ob_00049;Ob_00083;Ob_00084;Ob_00281;Ob_00648;Ob_01022;Ob_01220;Ob_02028;Ob_02206;Ob_02567;Ob_03771;Ob_03925;Ob_04364;Ob_04675;Ob_05077;Ob_05427;Ob_06138;Ob_07206;Ob_07344;Ob_07638;Ob_08071;Ob_08331;Ob_08518;Ob_08873;Ob_08881;Ob_09599;Ob_09764;Ob_09999;Ob_10551;Ob_10789;Ob_10790;Ob_10824;Ob_10837;Ob_11120;Ob_11144;Ob_11202;Ob_11342;Ob_12176;Ob_12657;Ob_13538;Ob_13683;Ob_13684;Ob_13799;Ob_…
map05162	Measles	169	Ob_00254;Ob_00404;Ob_00648;Ob_01022;Ob_01220;Ob_02028;Ob_02206;Ob_02567;Ob_03771;Ob_03925;Ob_04349;Ob_04364;Ob_04675;Ob_04733;Ob_05077;Ob_05427;Ob_07206;Ob_07344;Ob_07394;Ob_07638;Ob_08071;Ob_08298;Ob_08331;Ob_08518;Ob_08873;Ob_08881;Ob_09599;Ob_09764;Ob_10551;Ob_10789;Ob_10790;Ob_11120;Ob_11202;Ob_11342;Ob_12176;Ob_12657;Ob_13538;Ob_13683;Ob_13684;Ob_13799;Ob_14208;Ob_14995;Ob_15457;Ob_15556;Ob_…
map00230	Purine metabolism	168	Ob_00110;Ob_00111;Ob_01254;Ob_01874;Ob_03467;Ob_04329;Ob_07745;Ob_10717;Ob_12433;Ob_12555;Ob_12579;Ob_12721;Ob_13919;Ob_14253;Ob_14471;Ob_14848;Ob_15057;Ob_15136;Ob_15461;Ob_15923;Ob_16152;Ob_16199;Ob_16200;Ob_17107;Ob_17108;Ob_17563;Ob_17669;Ob_17723;Ob_17936;Ob_17962;Ob_18148;Ob_18149;Ob_18618;Ob_18891;Ob_19029;Ob_19082;Ob_19126;Ob_19290;Ob_19309;Ob_19329;Ob_19330;Ob_19339;Ob_19422;Ob_19599;Ob_…
map03040	Spliceosome	168	Ob_00378;Ob_00619;Ob_00728;Ob_00729;Ob_00957;Ob_02139;Ob_02990;Ob_03321;Ob_03823;Ob_04349;Ob_04547;Ob_04733;Ob_07394;Ob_08432;Ob_08974;Ob_09748;Ob_10201;Ob_10413;Ob_10742;Ob_12029;Ob_12720;Ob_13041;Ob_13425;Ob_13606;Ob_14604;Ob_14898;Ob_15182;Ob_15288;Ob_16665;Ob_16889;Ob_17288;Ob_17289;Ob_17349;Ob_17973;Ob_18066;Ob_18458;Ob_18459;Ob_19012;Ob_19117;Ob_19158;Ob_19546;Ob_19707;Ob_19785;Ob_20573;Ob_…
map05133	Pertussis	167	Ob_00008;Ob_00049;Ob_00648;Ob_01022;Ob_01220;Ob_02028;Ob_02206;Ob_02567;Ob_02642;Ob_03771;Ob_03845;Ob_03925;Ob_04364;Ob_04675;Ob_05077;Ob_05427;Ob_07206;Ob_07344;Ob_07638;Ob_08071;Ob_08331;Ob_08518;Ob_08873;Ob_08881;Ob_09599;Ob_09764;Ob_09999;Ob_10497;Ob_10551;Ob_10789;Ob_10790;Ob_10824;Ob_11120;Ob_11202;Ob_11342;Ob_12176;Ob_12657;Ob_12760;Ob_13040;Ob_13296;Ob_13538;Ob_13683;Ob_13684;Ob_13781;Ob_…
map04620	Toll-like receptor signaling pathway	166	Ob_00008;Ob_00049;Ob_00595;Ob_00648;Ob_01022;Ob_01220;Ob_02028;Ob_02206;Ob_02567;Ob_03771;Ob_03925;Ob_04364;Ob_04675;Ob_05077;Ob_05427;Ob_07206;Ob_07344;Ob_07638;Ob_08071;Ob_08110;Ob_08331;Ob_08518;Ob_08873;Ob_08881;Ob_09599;Ob_09764;Ob_09999;Ob_10551;Ob_10789;Ob_10790;Ob_10824;Ob_11120;Ob_11202;Ob_11342;Ob_12176;Ob_12657;Ob_12911;Ob_13538;Ob_13683;Ob_13684;Ob_13799;Ob_14431;Ob_14995;Ob_15457;Ob_…
map05169	Epstein-Barr virus infection	159	Ob_00110;Ob_00111;Ob_00254;Ob_00366;Ob_00404;Ob_00669;Ob_00670;Ob_00833;Ob_00856;Ob_01410;Ob_01411;Ob_01579;Ob_02023;Ob_02760;Ob_02801;Ob_03131;Ob_03766;Ob_03767;Ob_04349;Ob_04733;Ob_06331;Ob_06332;Ob_07394;Ob_09605;Ob_09669;Ob_10717;Ob_12555;Ob_13553;Ob_13919;Ob_14175;Ob_14427;Ob_14709;Ob_15136;Ob_15461;Ob_15654;Ob_15773;Ob_15774;Ob_15775;Ob_17184;Ob_17723;Ob_18220;Ob_18221;Ob_18414;Ob_18492;Ob_…
map04151	PI3K-Akt signaling pathway	157	Ob_00008;Ob_00049;Ob_00083;Ob_00084;Ob_00281;Ob_00404;Ob_00595;Ob_02845;Ob_07893;Ob_08110;Ob_08452;Ob_09605;Ob_09913;Ob_09999;Ob_10824;Ob_10936;Ob_10937;Ob_10938;Ob_11461;Ob_11522;Ob_12200;Ob_12381;Ob_12911;Ob_13553;Ob_13970;Ob_14240;Ob_14241;Ob_14431;Ob_14448;Ob_14449;Ob_14709;Ob_15409;Ob_15654;Ob_16463;Ob_16863;Ob_16864;Ob_17232;Ob_17295;Ob_17296;Ob_17432;Ob_17447;Ob_18266;Ob_18363;Ob_19175;Ob_…
map05016	Huntington's disease	155	Ob_00015;Ob_00110;Ob_00111;Ob_00441;Ob_01234;Ob_01314;Ob_01465;Ob_02118;Ob_02142;Ob_02143;Ob_02198;Ob_02199;Ob_02216;Ob_02217;Ob_02704;Ob_02712;Ob_03069;Ob_03309;Ob_05822;Ob_06556;Ob_08997;Ob_08998;Ob_09795;Ob_09796;Ob_10198;Ob_10717;Ob_11320;Ob_11449;Ob_12058;Ob_12241;Ob_12244;Ob_12555;Ob_13184;Ob_13445;Ob_13634;Ob_13919;Ob_14311;Ob_14312;Ob_14982;Ob_15058;Ob_15529;Ob_15911;Ob_16422;Ob_16710;Ob_…
map05010	Alzheimer's disease	153	Ob_00008;Ob_00015;Ob_00049;Ob_00441;Ob_00776;Ob_01234;Ob_01314;Ob_01491;Ob_02142;Ob_02143;Ob_02216;Ob_02217;Ob_02712;Ob_03069;Ob_03368;Ob_03845;Ob_05143;Ob_05822;Ob_06556;Ob_08997;Ob_08998;Ob_09699;Ob_09700;Ob_09701;Ob_09999;Ob_10198;Ob_10497;Ob_10824;Ob_11449;Ob_12058;Ob_12244;Ob_13296;Ob_13445;Ob_13781;Ob_14311;Ob_14312;Ob_14982;Ob_15424;Ob_15425;Ob_15529;Ob_15911;Ob_16429;Ob_16659;Ob_16786;Ob_…
map05140	Leishmaniasis	151	Ob_00008;Ob_00049;Ob_00648;Ob_01022;Ob_01220;Ob_02028;Ob_02206;Ob_02567;Ob_03771;Ob_03925;Ob_04364;Ob_04675;Ob_05077;Ob_05427;Ob_07206;Ob_07344;Ob_07638;Ob_08071;Ob_08331;Ob_08518;Ob_08873;Ob_08881;Ob_09459;Ob_09599;Ob_09764;Ob_09999;Ob_10551;Ob_10789;Ob_10790;Ob_10824;Ob_11120;Ob_11202;Ob_11342;Ob_12176;Ob_12657;Ob_13538;Ob_13683;Ob_13684;Ob_13799;Ob_14995;Ob_15457;Ob_15556;Ob_15955;Ob_16051;Ob_…
map00520	Amino sugar and nucleotide sugar metabolism	148	Ob_00303;Ob_00858;Ob_01612;Ob_02650;Ob_02661;Ob_03569;Ob_03571;Ob_03869;Ob_04421;Ob_04594;Ob_04595;Ob_05353;Ob_05503;Ob_06181;Ob_06350;Ob_07880;Ob_09192;Ob_09274;Ob_09352;Ob_09353;Ob_09354;Ob_11368;Ob_12513;Ob_13212;Ob_13456;Ob_14352;Ob_14606;Ob_14683;Ob_14994;Ob_15441;Ob_15442;Ob_15859;Ob_16419;Ob_16421;Ob_17152;Ob_17483;Ob_17771;Ob_17886;Ob_18101;Ob_18607;Ob_18696;Ob_18819;Ob_19187;Ob_19651;Ob_…
map04144	Endocytosis	147	Ob_01757;Ob_02012;Ob_02198;Ob_02199;Ob_02210;Ob_04349;Ob_04672;Ob_04733;Ob_05675;Ob_07164;Ob_07394;Ob_09723;Ob_09989;Ob_11320;Ob_11899;Ob_12241;Ob_13184;Ob_13368;Ob_13369;Ob_13716;Ob_15134;Ob_15355;Ob_15653;Ob_15902;Ob_15929;Ob_16503;Ob_16521;Ob_16535;Ob_16599;Ob_16710;Ob_17170;Ob_17441;Ob_17442;Ob_17631;Ob_17632;Ob_17718;Ob_17940;Ob_18271;Ob_19003;Ob_19059;Ob_19261;Ob_19453;Ob_19748;Ob_20076;Ob_…
map00620	Pyruvate metabolism	145	Ob_00193;Ob_00336;Ob_00673;Ob_00808;Ob_00853;Ob_00883;Ob_01198;Ob_01199;Ob_01358;Ob_01629;Ob_01630;Ob_01781;Ob_02015;Ob_02018;Ob_02127;Ob_02258;Ob_03467;Ob_03913;Ob_04089;Ob_04090;Ob_04329;Ob_04373;Ob_04374;Ob_05690;Ob_07578;Ob_07595;Ob_10157;Ob_11820;Ob_13150;Ob_13863;Ob_13864;Ob_14471;Ob_14890;Ob_14891;Ob_14892;Ob_15805;Ob_15806;Ob_16199;Ob_16200;Ob_16252;Ob_17107;Ob_17108;Ob_17259;Ob_17281;Ob_…
map03015	mRNA surveillance pathway	144	Ob_00083;Ob_00084;Ob_00281;Ob_00619;Ob_00676;Ob_00677;Ob_01343;Ob_01344;Ob_01345;Ob_01515;Ob_02240;Ob_02886;Ob_03758;Ob_04547;Ob_05914;Ob_09083;Ob_09142;Ob_09554;Ob_09946;Ob_09947;Ob_11526;Ob_12029;Ob_12200;Ob_13970;Ob_14130;Ob_14293;Ob_14448;Ob_14449;Ob_14638;Ob_15409;Ob_16386;Ob_17447;Ob_18064;Ob_18363;Ob_18478;Ob_19117;Ob_19438;Ob_19707;Ob_19751;Ob_19752;Ob_20231;Ob_20234;Ob_20767;Ob_20871;Ob_…
map05203	Viral carcinogenesis	144	Ob_00008;Ob_00049;Ob_00404;Ob_00669;Ob_00670;Ob_03458;Ob_03467;Ob_04329;Ob_06331;Ob_06332;Ob_06879;Ob_06880;Ob_06881;Ob_08110;Ob_08812;Ob_09605;Ob_09669;Ob_09999;Ob_10020;Ob_10466;Ob_10824;Ob_12395;Ob_12911;Ob_13074;Ob_13487;Ob_13553;Ob_14427;Ob_14431;Ob_14471;Ob_14709;Ob_15654;Ob_15992;Ob_16199;Ob_16200;Ob_16463;Ob_16863;Ob_16864;Ob_17107;Ob_17108;Ob_17184;Ob_17232;Ob_17669;Ob_18266;Ob_18492;Ob_…
map04064	NF-kappa B signaling pathway	136	Ob_00254;Ob_00648;Ob_01022;Ob_01220;Ob_02028;Ob_02206;Ob_02567;Ob_03771;Ob_03925;Ob_04364;Ob_04675;Ob_05077;Ob_05427;Ob_07206;Ob_07344;Ob_07638;Ob_08071;Ob_08331;Ob_08518;Ob_08873;Ob_08881;Ob_09599;Ob_09764;Ob_10551;Ob_10789;Ob_10790;Ob_11120;Ob_11202;Ob_11342;Ob_12176;Ob_12657;Ob_13538;Ob_13683;Ob_13684;Ob_13799;Ob_14995;Ob_15457;Ob_15556;Ob_15955;Ob_16051;Ob_16129;Ob_16130;Ob_16230;Ob_16368;Ob_…
map04910	Insulin signaling pathway	136	Ob_00008;Ob_00049;Ob_00595;Ob_02240;Ob_02650;Ob_02845;Ob_02886;Ob_03845;Ob_04089;Ob_04090;Ob_05914;Ob_07893;Ob_08452;Ob_09142;Ob_09192;Ob_09913;Ob_09965;Ob_09999;Ob_10157;Ob_10497;Ob_10824;Ob_11461;Ob_11522;Ob_12922;Ob_12923;Ob_13296;Ob_13781;Ob_16171;Ob_16429;Ob_19692;Ob_19853;Ob_19857;Ob_19858;Ob_19972;Ob_20241;Ob_20242;Ob_21385;Ob_21478;Ob_21479;Ob_21815;Ob_21883;Ob_22718;Ob_22938;Ob_23141;Ob_…
map04210	Apoptosis	134	Ob_00648;Ob_01022;Ob_01220;Ob_02028;Ob_02206;Ob_02567;Ob_03368;Ob_03771;Ob_03925;Ob_04364;Ob_04675;Ob_05077;Ob_05427;Ob_07206;Ob_07344;Ob_07638;Ob_08071;Ob_08331;Ob_08518;Ob_08873;Ob_08881;Ob_09599;Ob_09764;Ob_10551;Ob_10789;Ob_10790;Ob_11120;Ob_11202;Ob_11342;Ob_12176;Ob_12657;Ob_13538;Ob_13683;Ob_13684;Ob_13799;Ob_14995;Ob_15457;Ob_15556;Ob_15955;Ob_16051;Ob_16129;Ob_16130;Ob_16230;Ob_16368;Ob_…
map04120	Ubiquitin mediated proteolysis	131	Ob_00220;Ob_00427;Ob_00728;Ob_00729;Ob_01039;Ob_01699;Ob_01841;Ob_02001;Ob_02002;Ob_02843;Ob_03528;Ob_03638;Ob_07104;Ob_08298;Ob_09339;Ob_10963;Ob_12450;Ob_12903;Ob_13278;Ob_13379;Ob_14191;Ob_14468;Ob_15874;Ob_16494;Ob_16794;Ob_17715;Ob_17748;Ob_17848;Ob_17876;Ob_17879;Ob_18170;Ob_18483;Ob_18520;Ob_18713;Ob_18902;Ob_18963;Ob_19574;Ob_20294;Ob_20407;Ob_20711;Ob_20715;Ob_21514;Ob_21597;Ob_22448;Ob_…
map04114	Oocyte meiosis	129	Ob_00008;Ob_00049;Ob_00083;Ob_00084;Ob_00281;Ob_00404;Ob_00595;Ob_02240;Ob_02843;Ob_02886;Ob_03368;Ob_03528;Ob_03845;Ob_05914;Ob_09142;Ob_09605;Ob_09999;Ob_10497;Ob_10824;Ob_10963;Ob_12200;Ob_12903;Ob_13296;Ob_13553;Ob_13781;Ob_13970;Ob_14448;Ob_14449;Ob_14709;Ob_15409;Ob_15654;Ob_16429;Ob_17270;Ob_17717;Ob_18103;Ob_18104;Ob_18363;Ob_19175;Ob_19438;Ob_19751;Ob_19752;Ob_20231;Ob_20241;Ob_20242;Ob_…
map04152	AMPK signaling pathway	127	Ob_00083;Ob_00084;Ob_00281;Ob_00339;Ob_00539;Ob_01430;Ob_02479;Ob_03075;Ob_03115;Ob_04089;Ob_04090;Ob_06221;Ob_06783;Ob_06994;Ob_07893;Ob_08452;Ob_10157;Ob_11522;Ob_12105;Ob_12106;Ob_12107;Ob_12108;Ob_12200;Ob_13644;Ob_13970;Ob_14123;Ob_14125;Ob_14448;Ob_14449;Ob_15409;Ob_16522;Ob_17447;Ob_18363;Ob_18728;Ob_18802;Ob_19438;Ob_19751;Ob_19752;Ob_20231;Ob_21815;Ob_21961;Ob_22286;Ob_22591;Ob_22938;Ob_…
map03018	RNA degradation	127	Ob_00676;Ob_00677;Ob_01515;Ob_02620;Ob_02621;Ob_03404;Ob_03961;Ob_04860;Ob_05295;Ob_09946;Ob_09947;Ob_10177;Ob_10178;Ob_11345;Ob_12512;Ob_13425;Ob_14293;Ob_14898;Ob_14991;Ob_15222;Ob_15933;Ob_15934;Ob_17196;Ob_17347;Ob_17973;Ob_18151;Ob_18154;Ob_18356;Ob_19672;Ob_20009;Ob_20307;Ob_21442;Ob_21851;Ob_22047;Ob_22128;Ob_22152;Ob_22153;Ob_22483;Ob_22570;Ob_23285;Ob_23731;Ob_23877;Ob_24210;Ob_24288;Ob_…
map04932	Non-alcoholic fatty liver disease (NAFLD)	123	Ob_00015;Ob_01234;Ob_01314;Ob_02142;Ob_02143;Ob_02216;Ob_02217;Ob_02712;Ob_03069;Ob_05822;Ob_06221;Ob_06556;Ob_06994;Ob_07893;Ob_08110;Ob_08452;Ob_08997;Ob_08998;Ob_10198;Ob_11449;Ob_11522;Ob_12244;Ob_12911;Ob_13445;Ob_14208;Ob_14431;Ob_14982;Ob_15529;Ob_15911;Ob_16463;Ob_16786;Ob_16863;Ob_16864;Ob_17224;Ob_17229;Ob_17232;Ob_17730;Ob_17731;Ob_17860;Ob_18060;Ob_18266;Ob_18395;Ob_18658;Ob_19454;Ob_…
map00270	Cysteine and methionine metabolism	122	Ob_00093;Ob_01629;Ob_01630;Ob_02960;Ob_03626;Ob_03627;Ob_06153;Ob_06543;Ob_07889;Ob_08384;Ob_09077;Ob_09078;Ob_10360;Ob_11688;Ob_11820;Ob_12096;Ob_13051;Ob_13052;Ob_13863;Ob_13864;Ob_14196;Ob_14197;Ob_15281;Ob_15382;Ob_15383;Ob_15787;Ob_16086;Ob_16087;Ob_16307;Ob_16380;Ob_16868;Ob_17239;Ob_17241;Ob_17259;Ob_17428;Ob_17576;Ob_18855;Ob_19279;Ob_19280;Ob_19835;Ob_20049;Ob_20050;Ob_20490;Ob_20615;Ob_…
map04145	Phagosome	117	Ob_00171;Ob_00443;Ob_00444;Ob_00905;Ob_00912;Ob_01218;Ob_01324;Ob_02210;Ob_02266;Ob_02925;Ob_03170;Ob_03212;Ob_03358;Ob_03359;Ob_03407;Ob_04252;Ob_04253;Ob_04254;Ob_06138;Ob_07602;Ob_07928;Ob_08110;Ob_08562;Ob_10456;Ob_10837;Ob_12302;Ob_12399;Ob_12911;Ob_14431;Ob_15134;Ob_16463;Ob_16599;Ob_16863;Ob_16864;Ob_16920;Ob_16921;Ob_16922;Ob_17232;Ob_17491;Ob_18266;Ob_18316;Ob_18780;Ob_18941;Ob_18942;Ob_…
map00240	Pyrimidine metabolism	116	Ob_00110;Ob_00111;Ob_00158;Ob_00304;Ob_04177;Ob_06360;Ob_06361;Ob_10464;Ob_10717;Ob_10944;Ob_12555;Ob_12579;Ob_13919;Ob_14848;Ob_15136;Ob_15461;Ob_16525;Ob_17563;Ob_17723;Ob_17936;Ob_18156;Ob_18618;Ob_18891;Ob_19029;Ob_19082;Ob_19101;Ob_19126;Ob_19309;Ob_19329;Ob_19330;Ob_19339;Ob_19796;Ob_19989;Ob_21322;Ob_21616;Ob_21694;Ob_22501;Ob_22555;Ob_22874;Ob_22974;Ob_23269;Ob_23763;Ob_23909;Ob_24056;Ob_…
map05012	Parkinson's disease	114	Ob_00015;Ob_00441;Ob_01234;Ob_01314;Ob_01465;Ob_01699;Ob_02118;Ob_02142;Ob_02143;Ob_02216;Ob_02217;Ob_02704;Ob_02712;Ob_03069;Ob_05822;Ob_06556;Ob_08997;Ob_08998;Ob_09795;Ob_09796;Ob_10198;Ob_11449;Ob_12058;Ob_12244;Ob_13445;Ob_14311;Ob_14312;Ob_14982;Ob_15058;Ob_15529;Ob_15911;Ob_16422;Ob_16786;Ob_16794;Ob_17224;Ob_17229;Ob_17730;Ob_17731;Ob_17860;Ob_17892;Ob_18060;Ob_18319;Ob_18395;Ob_18658;Ob_…
map00710	Carbon fixation in photosynthetic organisms	109	Ob_00673;Ob_00776;Ob_00853;Ob_01198;Ob_01199;Ob_01358;Ob_01491;Ob_01629;Ob_01630;Ob_01997;Ob_01998;Ob_02258;Ob_02678;Ob_03080;Ob_03913;Ob_04373;Ob_04374;Ob_05143;Ob_07237;Ob_07238;Ob_09592;Ob_09699;Ob_09700;Ob_09701;Ob_11820;Ob_13165;Ob_13167;Ob_13198;Ob_13863;Ob_13864;Ob_14890;Ob_14891;Ob_14892;Ob_14915;Ob_15252;Ob_15424;Ob_15425;Ob_17259;Ob_18736;Ob_18737;Ob_18855;Ob_19097;Ob_20615;Ob_20787;Ob_…
map00940	Phenylpropanoid biosynthesis	108	Ob_00121;Ob_01552;Ob_01553;Ob_02227;Ob_02648;Ob_03158;Ob_03275;Ob_08924;Ob_09823;Ob_09917;Ob_09918;Ob_10362;Ob_10989;Ob_11133;Ob_11134;Ob_11745;Ob_11748;Ob_11864;Ob_12156;Ob_12337;Ob_13675;Ob_13735;Ob_13859;Ob_14401;Ob_14751;Ob_15378;Ob_15379;Ob_15417;Ob_15452;Ob_15996;Ob_16000;Ob_16174;Ob_16676;Ob_17685;Ob_18455;Ob_18936;Ob_19743;Ob_19826;Ob_20184;Ob_20185;Ob_21054;Ob_21464;Ob_21897;Ob_22221;Ob_…
map00020	Citrate cycle (TCA cycle)	106	Ob_00224;Ob_00336;Ob_00651;Ob_00652;Ob_00673;Ob_00732;Ob_00733;Ob_00800;Ob_00808;Ob_01234;Ob_01358;Ob_01494;Ob_01495;Ob_01629;Ob_01630;Ob_01649;Ob_02018;Ob_02127;Ob_02216;Ob_02217;Ob_03913;Ob_05690;Ob_05962;Ob_06412;Ob_07364;Ob_11820;Ob_13150;Ob_13863;Ob_13864;Ob_17259;Ob_17495;Ob_18955;Ob_18956;Ob_18958;Ob_19164;Ob_19165;Ob_19192;Ob_20567;Ob_20568;Ob_20615;Ob_21119;Ob_21120;Ob_21298;Ob_21337;Ob_…
map00480	Glutathione metabolism	105	Ob_00279;Ob_00349;Ob_00478;Ob_00541;Ob_00542;Ob_00651;Ob_00652;Ob_00709;Ob_00801;Ob_03136;Ob_03137;Ob_03626;Ob_03627;Ob_03776;Ob_03777;Ob_03778;Ob_03784;Ob_07061;Ob_07170;Ob_09240;Ob_11741;Ob_12002;Ob_12372;Ob_14207;Ob_14716;Ob_15305;Ob_15787;Ob_15885;Ob_16352;Ob_16519;Ob_17818;Ob_18428;Ob_18429;Ob_18826;Ob_19056;Ob_19344;Ob_19354;Ob_19357;Ob_19430;Ob_19529;Ob_19655;Ob_19780;Ob_20014;Ob_20534;Ob_…
map05166	HTLV-I infection	104	Ob_00443;Ob_00444;Ob_01465;Ob_02118;Ob_02704;Ob_03368;Ob_05098;Ob_06138;Ob_09795;Ob_09796;Ob_10312;Ob_10837;Ob_12034;Ob_13323;Ob_13706;Ob_14336;Ob_15058;Ob_16422;Ob_17270;Ob_17741;Ob_17936;Ob_18103;Ob_18104;Ob_18506;Ob_18864;Ob_18891;Ob_19183;Ob_19184;Ob_19601;Ob_19692;Ob_19853;Ob_20461;Ob_20650;Ob_20715;Ob_21147;Ob_21653;Ob_21696;Ob_21890;Ob_22100;Ob_22203;Ob_22273;Ob_22400;Ob_22421;Ob_22448;Ob_…
map04068	FoxO signaling pathway	101	Ob_00008;Ob_00049;Ob_00404;Ob_00595;Ob_00725;Ob_02703;Ob_03718;Ob_03980;Ob_07893;Ob_08452;Ob_09999;Ob_10824;Ob_11522;Ob_13449;Ob_16313;Ob_17010;Ob_17011;Ob_17049;Ob_18451;Ob_18452;Ob_19175;Ob_19194;Ob_19323;Ob_19788;Ob_20241;Ob_20242;Ob_20578;Ob_21189;Ob_21547;Ob_21696;Ob_21815;Ob_22203;Ob_22807;Ob_22938;Ob_23897;Ob_23970;Ob_23994;Ob_24299;Ob_25114;Ob_25223;Ob_25392;Ob_25393;Ob_25394;Ob_25803;Ob_…
map04110	Cell cycle	101	Ob_00404;Ob_02843;Ob_03528;Ob_09605;Ob_10963;Ob_12903;Ob_13449;Ob_13553;Ob_14709;Ob_15654;Ob_17049;Ob_17717;Ob_17741;Ob_18177;Ob_18492;Ob_19094;Ob_19175;Ob_19289;Ob_19692;Ob_19853;Ob_20028;Ob_20285;Ob_20286;Ob_20407;Ob_20650;Ob_20715;Ob_21147;Ob_21696;Ob_22015;Ob_22203;Ob_22448;Ob_22606;Ob_22636;Ob_22807;Ob_22913;Ob_23120;Ob_23154;Ob_23821;Ob_23822;Ob_23823;Ob_24244;Ob_24450;Ob_24698;Ob_24914;Ob_…
map00330	Arginine and proline metabolism	100	Ob_00569;Ob_00883;Ob_02444;Ob_03626;Ob_03627;Ob_06153;Ob_08384;Ob_09077;Ob_09078;Ob_12631;Ob_13110;Ob_13301;Ob_14021;Ob_14588;Ob_15787;Ob_15805;Ob_15806;Ob_16003;Ob_16315;Ob_17266;Ob_17267;Ob_17281;Ob_18855;Ob_19311;Ob_19667;Ob_19926;Ob_19975;Ob_20638;Ob_20815;Ob_21275;Ob_21852;Ob_21854;Ob_21968;Ob_23074;Ob_23568;Ob_24110;Ob_24433;Ob_24694;Ob_25099;Ob_25373;Ob_25389;Ob_25407;Ob_26294;Ob_26320;Ob_…
map04921	Oxytocin signaling pathway	99	Ob_00008;Ob_00049;Ob_00595;Ob_00912;Ob_02240;Ob_02886;Ob_03368;Ob_03845;Ob_05914;Ob_07893;Ob_08452;Ob_09142;Ob_09999;Ob_10497;Ob_10824;Ob_11522;Ob_12105;Ob_12106;Ob_12107;Ob_12108;Ob_13296;Ob_13781;Ob_16429;Ob_17204;Ob_17205;Ob_17270;Ob_18103;Ob_18104;Ob_20241;Ob_20242;Ob_20461;Ob_21478;Ob_21479;Ob_21815;Ob_22421;Ob_22938;Ob_23141;Ob_23897;Ob_23970;Ob_23994;Ob_25032;Ob_25114;Ob_25132;Ob_25223;Ob_…
map04146	Peroxisome	98	Ob_00025;Ob_00042;Ob_00651;Ob_00652;Ob_00698;Ob_00699;Ob_00725;Ob_01393;Ob_01394;Ob_01606;Ob_01607;Ob_01889;Ob_03309;Ob_07518;Ob_07519;Ob_07560;Ob_09440;Ob_10032;Ob_12082;Ob_13634;Ob_17010;Ob_17011;Ob_17033;Ob_17176;Ob_17314;Ob_17392;Ob_17829;Ob_18040;Ob_18771;Ob_18895;Ob_19062;Ob_19194;Ob_19323;Ob_19365;Ob_19788;Ob_19814;Ob_20156;Ob_20390;Ob_20992;Ob_20993;Ob_21271;Ob_21420;Ob_21881;Ob_23275;Ob_…
map05200	Pathways in cancer	98	Ob_00008;Ob_00049;Ob_00404;Ob_00595;Ob_08110;Ob_09999;Ob_10824;Ob_10936;Ob_10937;Ob_10938;Ob_10963;Ob_12381;Ob_12911;Ob_14240;Ob_14241;Ob_14431;Ob_16463;Ob_16863;Ob_16864;Ob_17232;Ob_17295;Ob_17296;Ob_17432;Ob_18228;Ob_18266;Ob_18285;Ob_18492;Ob_19175;Ob_19692;Ob_19714;Ob_19853;Ob_20193;Ob_20241;Ob_20242;Ob_20407;Ob_21147;Ob_22111;Ob_22203;Ob_22636;Ob_23897;Ob_23970;Ob_24444;Ob_25086;Ob_25246;Ob_…
map01212	Fatty acid metabolism	97	Ob_00624;Ob_00698;Ob_00699;Ob_01585;Ob_01740;Ob_01889;Ob_01975;Ob_01976;Ob_03756;Ob_03910;Ob_03911;Ob_04089;Ob_04090;Ob_04093;Ob_04154;Ob_07332;Ob_07578;Ob_07595;Ob_08005;Ob_09261;Ob_09440;Ob_10157;Ob_12101;Ob_13015;Ob_13763;Ob_15482;Ob_15483;Ob_16085;Ob_16559;Ob_16560;Ob_17829;Ob_18305;Ob_18504;Ob_18771;Ob_18848;Ob_18885;Ob_19715;Ob_20589;Ob_21260;Ob_21453;Ob_21601;Ob_21975;Ob_22031;Ob_23007;Ob_…
map05034	Alcoholism	97	Ob_00008;Ob_00049;Ob_00595;Ob_02240;Ob_02886;Ob_03845;Ob_05914;Ob_08812;Ob_09142;Ob_09999;Ob_10466;Ob_10497;Ob_10824;Ob_11467;Ob_11547;Ob_12013;Ob_12110;Ob_12713;Ob_13074;Ob_13186;Ob_13282;Ob_13296;Ob_13329;Ob_13479;Ob_13487;Ob_13781;Ob_14182;Ob_14670;Ob_14802;Ob_15060;Ob_16429;Ob_16866;Ob_18492;Ob_18638;Ob_18651;Ob_20241;Ob_20242;Ob_20350;Ob_20351;Ob_20371;Ob_20741;Ob_20742;Ob_20744;Ob_21478;Ob_…
map03008	Ribosome biogenesis in eukaryotes	95	Ob_00254;Ob_04167;Ob_08658;Ob_09577;Ob_10074;Ob_11455;Ob_11553;Ob_11631;Ob_11632;Ob_12133;Ob_12512;Ob_14279;Ob_15057;Ob_15367;Ob_16045;Ob_18298;Ob_18924;Ob_19925;Ob_20482;Ob_21242;Ob_21243;Ob_21261;Ob_22119;Ob_22125;Ob_22292;Ob_22400;Ob_22635;Ob_22742;Ob_22743;Ob_24040;Ob_24540;Ob_24570;Ob_24597;Ob_24789;Ob_24879;Ob_25045;Ob_25449;Ob_25982;Ob_26575;Ob_27126;Ob_27554;Ob_27798;Ob_27863;Ob_28022;Ob_…
map00260	Glycine, serine and threonine metabolism	92	Ob_00150;Ob_00151;Ob_00719;Ob_00883;Ob_02314;Ob_02623;Ob_02624;Ob_03376;Ob_03377;Ob_03817;Ob_03818;Ob_03819;Ob_04276;Ob_08297;Ob_08770;Ob_11989;Ob_12329;Ob_12696;Ob_13444;Ob_13686;Ob_15458;Ob_17582;Ob_17714;Ob_19975;Ob_20394;Ob_20649;Ob_20873;Ob_21458;Ob_21484;Ob_21881;Ob_21906;Ob_22963;Ob_22996;Ob_23131;Ob_23183;Ob_23184;Ob_23270;Ob_23289;Ob_23929;Ob_23930;Ob_24592;Ob_24874;Ob_25101;Ob_25152;Ob_…
map00564	Glycerophospholipid metabolism	89	Ob_01254;Ob_01559;Ob_01757;Ob_03026;Ob_04972;Ob_07726;Ob_08789;Ob_09084;Ob_11290;Ob_11305;Ob_11760;Ob_11761;Ob_13368;Ob_13369;Ob_13580;Ob_15902;Ob_16237;Ob_16383;Ob_16444;Ob_16919;Ob_18023;Ob_18059;Ob_18153;Ob_18271;Ob_18813;Ob_19839;Ob_21023;Ob_21179;Ob_21515;Ob_22283;Ob_22295;Ob_23529;Ob_23907;Ob_23973;Ob_24027;Ob_24703;Ob_24778;Ob_24826;Ob_25270;Ob_25366;Ob_25477;Ob_25592;Ob_25638;Ob_25750;Ob_…
map04721	Synaptic vesicle cycle	89	Ob_00171;Ob_00643;Ob_00905;Ob_00947;Ob_01161;Ob_01218;Ob_02198;Ob_02199;Ob_03170;Ob_03212;Ob_03358;Ob_03359;Ob_04252;Ob_04253;Ob_04254;Ob_04688;Ob_05431;Ob_07503;Ob_07707;Ob_08053;Ob_10456;Ob_11320;Ob_12241;Ob_12399;Ob_13184;Ob_15993;Ob_16710;Ob_16920;Ob_16921;Ob_16922;Ob_18316;Ob_18780;Ob_19003;Ob_20128;Ob_20317;Ob_20318;Ob_21617;Ob_21644;Ob_21811;Ob_22809;Ob_23888;Ob_23981;Ob_23982;Ob_25159;Ob_…
map04066	HIF-1 signaling pathway	88	Ob_00008;Ob_00049;Ob_00336;Ob_00595;Ob_00776;Ob_01491;Ob_02650;Ob_02845;Ob_04860;Ob_05143;Ob_05690;Ob_07602;Ob_08562;Ob_09192;Ob_09699;Ob_09700;Ob_09701;Ob_09913;Ob_09999;Ob_10824;Ob_10963;Ob_11345;Ob_11461;Ob_13150;Ob_14991;Ob_15424;Ob_15425;Ob_18736;Ob_18737;Ob_19857;Ob_19858;Ob_19972;Ob_20241;Ob_20242;Ob_20407;Ob_21585;Ob_21883;Ob_22203;Ob_22718;Ob_23767;Ob_23897;Ob_23970;Ob_24210;Ob_25166;Ob_…
map00030	Pentose phosphate pathway	87	Ob_00339;Ob_01397;Ob_01430;Ob_01612;Ob_01997;Ob_01998;Ob_03115;Ob_03776;Ob_03777;Ob_03778;Ob_05483;Ob_09352;Ob_09353;Ob_09354;Ob_09592;Ob_12002;Ob_13165;Ob_13167;Ob_13644;Ob_14123;Ob_14125;Ob_14915;Ob_15042;Ob_15252;Ob_15816;Ob_17038;Ob_18428;Ob_18429;Ob_19097;Ob_19354;Ob_19592;Ob_20672;Ob_20787;Ob_21344;Ob_21930;Ob_22215;Ob_22894;Ob_22895;Ob_22896;Ob_22914;Ob_22915;Ob_23724;Ob_24218;Ob_24443;Ob_…
map00630	Glyoxylate and dicarboxylate metabolism	87	Ob_00725;Ob_00732;Ob_00733;Ob_01494;Ob_01495;Ob_01629;Ob_01630;Ob_01781;Ob_02015;Ob_02444;Ob_05962;Ob_06412;Ob_07518;Ob_07519;Ob_08297;Ob_11820;Ob_13686;Ob_13863;Ob_13864;Ob_15458;Ob_16003;Ob_17010;Ob_17011;Ob_17038;Ob_17259;Ob_17266;Ob_17267;Ob_17397;Ob_19323;Ob_20394;Ob_20615;Ob_21119;Ob_21120;Ob_21337;Ob_21338;Ob_21484;Ob_21537;Ob_22963;Ob_23082;Ob_23183;Ob_23184;Ob_23552;Ob_24446;Ob_24592;Ob_…
map04261	Adrenergic signaling in cardiomyocytes	85	Ob_00008;Ob_00049;Ob_00083;Ob_00084;Ob_00281;Ob_02240;Ob_02886;Ob_03845;Ob_05914;Ob_09142;Ob_09999;Ob_10497;Ob_10824;Ob_12200;Ob_13296;Ob_13781;Ob_13970;Ob_14448;Ob_14449;Ob_15409;Ob_16429;Ob_17447;Ob_18363;Ob_19438;Ob_19751;Ob_19752;Ob_20231;Ob_20241;Ob_20242;Ob_21478;Ob_21479;Ob_21961;Ob_22591;Ob_23141;Ob_23176;Ob_23897;Ob_24089;Ob_25392;Ob_25393;Ob_25394;Ob_25576;Ob_26748;Ob_26749;Ob_27153;Ob_…
map04142	Lysosome	85	Ob_00352;Ob_00905;Ob_01218;Ob_02198;Ob_02199;Ob_02393;Ob_04252;Ob_04253;Ob_04254;Ob_08625;Ob_10520;Ob_11320;Ob_12241;Ob_13184;Ob_13811;Ob_13936;Ob_13937;Ob_14570;Ob_15441;Ob_15442;Ob_15476;Ob_16215;Ob_16650;Ob_18101;Ob_18683;Ob_18780;Ob_19217;Ob_21136;Ob_21644;Ob_22473;Ob_23463;Ob_23888;Ob_24553;Ob_24604;Ob_24676;Ob_24872;Ob_25332;Ob_25333;Ob_25334;Ob_25385;Ob_25386;Ob_25527;Ob_25547;Ob_25558;Ob_…
map04810	Regulation of actin cytoskeleton	85	Ob_00008;Ob_00049;Ob_00595;Ob_00912;Ob_02240;Ob_02642;Ob_02886;Ob_03458;Ob_05914;Ob_07164;Ob_08110;Ob_09142;Ob_09999;Ob_10020;Ob_10824;Ob_12760;Ob_12911;Ob_13040;Ob_14216;Ob_14431;Ob_16463;Ob_16535;Ob_16863;Ob_16864;Ob_17232;Ob_18266;Ob_18987;Ob_20241;Ob_20242;Ob_21602;Ob_21921;Ob_22789;Ob_23286;Ob_23897;Ob_23916;Ob_23970;Ob_24381;Ob_25254;Ob_25392;Ob_25393;Ob_25394;Ob_25576;Ob_25792;Ob_25884;Ob_…
map00680	Methane metabolism	84	Ob_00339;Ob_00853;Ob_01430;Ob_02469;Ob_03115;Ob_03376;Ob_03377;Ob_03817;Ob_03818;Ob_03819;Ob_03971;Ob_04860;Ob_11345;Ob_13165;Ob_13167;Ob_13444;Ob_13644;Ob_14123;Ob_14125;Ob_14991;Ob_15252;Ob_15816;Ob_18786;Ob_20309;Ob_20394;Ob_20873;Ob_21267;Ob_21268;Ob_21690;Ob_22598;Ob_22623;Ob_22914;Ob_22915;Ob_23056;Ob_24210;Ob_24218;Ob_24446;Ob_24471;Ob_24647;Ob_24929;Ob_24990;Ob_25064;Ob_25382;Ob_25406;Ob_…
map04024	cAMP signaling pathway	84	Ob_00008;Ob_00049;Ob_00595;Ob_01757;Ob_01889;Ob_02240;Ob_02886;Ob_03845;Ob_05914;Ob_08110;Ob_09142;Ob_09999;Ob_10497;Ob_10824;Ob_12911;Ob_13296;Ob_13368;Ob_13369;Ob_13781;Ob_14431;Ob_15902;Ob_16429;Ob_16463;Ob_16863;Ob_16864;Ob_17232;Ob_18266;Ob_18271;Ob_20241;Ob_20242;Ob_21478;Ob_21479;Ob_22203;Ob_23141;Ob_23529;Ob_23897;Ob_23970;Ob_25254;Ob_25392;Ob_25393;Ob_25394;Ob_25576;Ob_27153;Ob_27154;Ob_…
map04666	Fc gamma R-mediated phagocytosis	82	Ob_00008;Ob_00049;Ob_00595;Ob_01757;Ob_02642;Ob_03458;Ob_07164;Ob_08110;Ob_09999;Ob_10020;Ob_10824;Ob_12760;Ob_12911;Ob_13040;Ob_13368;Ob_13369;Ob_14431;Ob_15902;Ob_16463;Ob_16535;Ob_16863;Ob_16864;Ob_17232;Ob_18266;Ob_18271;Ob_18987;Ob_20241;Ob_20242;Ob_21602;Ob_21921;Ob_22789;Ob_23529;Ob_23897;Ob_23916;Ob_23970;Ob_24381;Ob_25254;Ob_25392;Ob_25393;Ob_25394;Ob_25792;Ob_25884;Ob_26404;Ob_26418;Ob_…
map03050	Proteasome	82	Ob_00366;Ob_00785;Ob_00833;Ob_00856;Ob_01410;Ob_01411;Ob_01579;Ob_02023;Ob_02334;Ob_02760;Ob_02801;Ob_03131;Ob_03392;Ob_03766;Ob_03767;Ob_06331;Ob_06332;Ob_07669;Ob_14175;Ob_15773;Ob_15774;Ob_15775;Ob_17353;Ob_17354;Ob_17464;Ob_18220;Ob_18221;Ob_18414;Ob_18853;Ob_19638;Ob_20130;Ob_20196;Ob_20233;Ob_20332;Ob_20604;Ob_21488;Ob_21982;Ob_21983;Ob_22171;Ob_22472;Ob_22865;Ob_22997;Ob_23752;Ob_23824;Ob_…
map04022	cGMP - PKG signaling pathway	82	Ob_00008;Ob_00049;Ob_00595;Ob_01465;Ob_02118;Ob_02240;Ob_02704;Ob_02886;Ob_03368;Ob_03845;Ob_05914;Ob_09142;Ob_09795;Ob_09796;Ob_09999;Ob_10497;Ob_10824;Ob_13296;Ob_13781;Ob_15058;Ob_16422;Ob_16429;Ob_17270;Ob_18103;Ob_18104;Ob_19183;Ob_19184;Ob_20241;Ob_20242;Ob_20461;Ob_21478;Ob_21479;Ob_21890;Ob_22273;Ob_22421;Ob_22705;Ob_23141;Ob_23600;Ob_23837;Ob_23897;Ob_23970;Ob_23984;Ob_25032;Ob_25132;Ob_…
map04113	Meiosis - yeast	81	Ob_00083;Ob_00084;Ob_00281;Ob_00646;Ob_02240;Ob_02886;Ob_05914;Ob_09142;Ob_12200;Ob_13970;Ob_14448;Ob_14449;Ob_15409;Ob_17717;Ob_18177;Ob_18363;Ob_19094;Ob_19438;Ob_19751;Ob_19752;Ob_20067;Ob_20231;Ob_20650;Ob_20715;Ob_21125;Ob_22448;Ob_22913;Ob_23154;Ob_23176;Ob_23912;Ob_24450;Ob_24698;Ob_25576;Ob_25700;Ob_25701;Ob_26188;Ob_26748;Ob_26749;Ob_26824;Ob_26970;Ob_27360;Ob_27508;Ob_28754;Ob_29111;Ob_…
map04111	Cell cycle - yeast	80	Ob_00083;Ob_00084;Ob_00281;Ob_02843;Ob_03528;Ob_10963;Ob_12903;Ob_14061;Ob_16790;Ob_17717;Ob_17741;Ob_18177;Ob_18285;Ob_18363;Ob_19094;Ob_19289;Ob_19438;Ob_19751;Ob_19752;Ob_20067;Ob_20231;Ob_20407;Ob_20650;Ob_20715;Ob_21728;Ob_22448;Ob_22913;Ob_23154;Ob_23176;Ob_23821;Ob_23822;Ob_23823;Ob_24089;Ob_24450;Ob_24698;Ob_25337;Ob_25641;Ob_25700;Ob_25701;Ob_26188;Ob_26796;Ob_26970;Ob_27360;Ob_27508;Ob_…
map01210	2-Oxocarboxylic acid metabolism	79	Ob_00651;Ob_00652;Ob_00732;Ob_00733;Ob_01494;Ob_01495;Ob_02154;Ob_02155;Ob_03787;Ob_03789;Ob_03856;Ob_05962;Ob_06412;Ob_07364;Ob_09220;Ob_12367;Ob_18855;Ob_19667;Ob_22813;Ob_22996;Ob_23028;Ob_23393;Ob_23625;Ob_23626;Ob_24409;Ob_24694;Ob_24747;Ob_24992;Ob_25662;Ob_25888;Ob_25889;Ob_26294;Ob_26548;Ob_26716;Ob_27194;Ob_27273;Ob_27274;Ob_27387;Ob_27623;Ob_27624;Ob_28073;Ob_28127;Ob_28444;Ob_29198;Ob_…
map00040	Pentose and glucuronate interconversions	77	Ob_02580;Ob_03569;Ob_03571;Ob_04594;Ob_04595;Ob_04614;Ob_04933;Ob_05353;Ob_06886;Ob_07194;Ob_08548;Ob_08682;Ob_09592;Ob_10122;Ob_11368;Ob_12906;Ob_12971;Ob_15805;Ob_15806;Ob_16378;Ob_17281;Ob_17795;Ob_17863;Ob_18603;Ob_18797;Ob_18911;Ob_19362;Ob_20638;Ob_20716;Ob_21344;Ob_21424;Ob_21760;Ob_21820;Ob_21821;Ob_21822;Ob_21852;Ob_21854;Ob_21898;Ob_23089;Ob_23090;Ob_23091;Ob_23093;Ob_23094;Ob_23123;Ob_…
map04915	Estrogen signaling pathway	76	Ob_00008;Ob_00049;Ob_00595;Ob_01926;Ob_03582;Ob_03845;Ob_04349;Ob_04733;Ob_07394;Ob_09999;Ob_10497;Ob_10824;Ob_10936;Ob_10937;Ob_10938;Ob_12381;Ob_13296;Ob_13781;Ob_14240;Ob_14241;Ob_16429;Ob_17295;Ob_17296;Ob_17432;Ob_20241;Ob_20242;Ob_21478;Ob_21479;Ob_21656;Ob_21657;Ob_21658;Ob_22332;Ob_23141;Ob_23173;Ob_23897;Ob_23970;Ob_24136;Ob_24444;Ob_24999;Ob_25392;Ob_25393;Ob_25394;Ob_27153;Ob_27154;Ob_…
map00051	Fructose and mannose metabolism	75	Ob_00303;Ob_00339;Ob_00858;Ob_01430;Ob_02650;Ob_02678;Ob_03080;Ob_03115;Ob_03869;Ob_05503;Ob_09192;Ob_13165;Ob_13167;Ob_13644;Ob_14123;Ob_14125;Ob_14606;Ob_15252;Ob_16419;Ob_16421;Ob_18388;Ob_18819;Ob_19290;Ob_19857;Ob_19858;Ob_21883;Ob_22914;Ob_22915;Ob_23010;Ob_23702;Ob_24218;Ob_24309;Ob_24717;Ob_24719;Ob_24763;Ob_25382;Ob_25406;Ob_25801;Ob_26231;Ob_26232;Ob_26570;Ob_26935;Ob_26988;Ob_27100;Ob_…
map00052	Galactose metabolism	75	Ob_00154;Ob_00339;Ob_00701;Ob_01430;Ob_02650;Ob_03115;Ob_04594;Ob_04595;Ob_07053;Ob_08802;Ob_09192;Ob_13062;Ob_13365;Ob_13644;Ob_14123;Ob_14125;Ob_17483;Ob_17771;Ob_19226;Ob_19227;Ob_19400;Ob_19401;Ob_19456;Ob_19857;Ob_19858;Ob_20755;Ob_21646;Ob_21883;Ob_22072;Ob_22074;Ob_22114;Ob_23191;Ob_23192;Ob_23426;Ob_25481;Ob_26189;Ob_26371;Ob_26935;Ob_27100;Ob_27252;Ob_27701;Ob_28215;Ob_28334;Ob_28520;Ob_…
map00561	Glycerolipid metabolism	74	Ob_00296;Ob_00297;Ob_00883;Ob_01559;Ob_07726;Ob_08789;Ob_11305;Ob_12008;Ob_12906;Ob_15805;Ob_15806;Ob_17281;Ob_18059;Ob_19456;Ob_19975;Ob_20638;Ob_21023;Ob_21484;Ob_21609;Ob_21646;Ob_21852;Ob_21854;Ob_21989;Ob_23396;Ob_23568;Ob_23795;Ob_24027;Ob_24219;Ob_24638;Ob_24778;Ob_25230;Ob_25366;Ob_25373;Ob_25592;Ob_26015;Ob_26016;Ob_26395;Ob_27026;Ob_27040;Ob_27277;Ob_27278;Ob_27534;Ob_27860;Ob_28407;Ob_…
map00250	Alanine, aspartate and glutamate metabolism	73	Ob_00387;Ob_00496;Ob_02160;Ob_02444;Ob_03002;Ob_03183;Ob_03184;Ob_04177;Ob_08611;Ob_11436;Ob_13438;Ob_16003;Ob_16152;Ob_17266;Ob_17267;Ob_18855;Ob_19926;Ob_20160;Ob_20161;Ob_21839;Ob_23032;Ob_23074;Ob_23269;Ob_23288;Ob_23308;Ob_23309;Ob_23310;Ob_23311;Ob_24501;Ob_24579;Ob_24694;Ob_24992;Ob_25389;Ob_25407;Ob_25568;Ob_26007;Ob_26010;Ob_26716;Ob_26825;Ob_27273;Ob_27274;Ob_27578;Ob_28053;Ob_28054;Ob_…
map04014	Ras signaling pathway	72	Ob_00008;Ob_00049;Ob_00595;Ob_01757;Ob_02210;Ob_03845;Ob_08110;Ob_09999;Ob_10497;Ob_10824;Ob_12911;Ob_13296;Ob_13368;Ob_13369;Ob_13781;Ob_14431;Ob_15134;Ob_15902;Ob_16429;Ob_16463;Ob_16599;Ob_16863;Ob_16864;Ob_17232;Ob_18266;Ob_18271;Ob_20241;Ob_20242;Ob_21478;Ob_21479;Ob_23141;Ob_23529;Ob_23897;Ob_23970;Ob_25254;Ob_25392;Ob_25393;Ob_25394;Ob_27153;Ob_27154;Ob_27184;Ob_27185;Ob_28041;Ob_28080;Ob_…
map05205	Proteoglycans in cancer	72	Ob_00008;Ob_00049;Ob_00595;Ob_00912;Ob_02139;Ob_02240;Ob_02886;Ob_05914;Ob_08110;Ob_09142;Ob_09913;Ob_09999;Ob_10824;Ob_12364;Ob_12911;Ob_14431;Ob_16463;Ob_16558;Ob_16863;Ob_16864;Ob_17232;Ob_18266;Ob_19972;Ob_20241;Ob_20242;Ob_22718;Ob_23897;Ob_23970;Ob_25254;Ob_25392;Ob_25393;Ob_25394;Ob_25576;Ob_25586;Ob_26404;Ob_27153;Ob_27154;Ob_27184;Ob_27185;Ob_28041;Ob_28080;Ob_28662;Ob_28886;Ob_29496;Ob_…
map00562	Inositol phosphate metabolism	70	Ob_02678;Ob_03026;Ob_03080;Ob_06272;Ob_06273;Ob_07164;Ob_07437;Ob_11055;Ob_11100;Ob_11290;Ob_11544;Ob_12841;Ob_15698;Ob_16047;Ob_16535;Ob_16919;Ob_16950;Ob_19334;Ob_19392;Ob_20591;Ob_21134;Ob_21276;Ob_21651;Ob_21921;Ob_22858;Ob_23641;Ob_24972;Ob_25429;Ob_25792;Ob_25801;Ob_25988;Ob_26152;Ob_26418;Ob_26419;Ob_26694;Ob_26790;Ob_27109;Ob_27110;Ob_27141;Ob_27344;Ob_27520;Ob_27755;Ob_28243;Ob_28396;Ob_…
map04914	Progesterone-mediated oocyte maturation	70	Ob_00008;Ob_00049;Ob_00404;Ob_00595;Ob_09999;Ob_10824;Ob_10936;Ob_10937;Ob_10938;Ob_12381;Ob_13449;Ob_14240;Ob_14241;Ob_17049;Ob_17432;Ob_19175;Ob_20028;Ob_20241;Ob_20242;Ob_20650;Ob_20715;Ob_22448;Ob_22807;Ob_22913;Ob_23897;Ob_23970;Ob_24698;Ob_25337;Ob_25392;Ob_25393;Ob_25394;Ob_25700;Ob_25701;Ob_26364;Ob_27153;Ob_27154;Ob_27360;Ob_27508;Ob_27819;Ob_28041;Ob_28080;Ob_28324;Ob_30016;Ob_30017;Ob_…
map04150	mTOR signaling pathway	69	Ob_00008;Ob_00049;Ob_00539;Ob_02845;Ob_07893;Ob_08452;Ob_09913;Ob_09999;Ob_10824;Ob_11461;Ob_11522;Ob_18728;Ob_19972;Ob_20241;Ob_20242;Ob_21815;Ob_22718;Ob_22938;Ob_22956;Ob_23684;Ob_23897;Ob_25096;Ob_25114;Ob_25166;Ob_25223;Ob_25392;Ob_25393;Ob_25394;Ob_25664;Ob_26377;Ob_26404;Ob_27109;Ob_27110;Ob_27153;Ob_27154;Ob_27770;Ob_28031;Ob_28398;Ob_28662;Ob_29629;Ob_30016;Ob_30017;Ob_30118;Ob_30120;Ob_…
map04728	Dopaminergic synapse	69	Ob_00083;Ob_00084;Ob_00281;Ob_02240;Ob_02886;Ob_03845;Ob_05914;Ob_09142;Ob_10497;Ob_12200;Ob_13296;Ob_13781;Ob_13970;Ob_14448;Ob_14449;Ob_15409;Ob_16429;Ob_17447;Ob_18363;Ob_19438;Ob_19692;Ob_19751;Ob_19752;Ob_19853;Ob_20231;Ob_21478;Ob_21479;Ob_21961;Ob_22591;Ob_23141;Ob_23176;Ob_24089;Ob_25576;Ob_26748;Ob_26749;Ob_29111;Ob_29112;Ob_29496;Ob_29711;Ob_29740;Ob_29741;Ob_29842;Ob_29843;Ob_30312;Ob_…
map04070	Phosphatidylinositol signaling system	68	Ob_03026;Ob_03845;Ob_07164;Ob_07437;Ob_07726;Ob_10497;Ob_11055;Ob_11100;Ob_11544;Ob_12841;Ob_13296;Ob_13781;Ob_15698;Ob_16429;Ob_16535;Ob_16950;Ob_18059;Ob_19392;Ob_21023;Ob_21134;Ob_21478;Ob_21479;Ob_21651;Ob_21921;Ob_22858;Ob_23141;Ob_23641;Ob_24972;Ob_25429;Ob_25592;Ob_25638;Ob_25792;Ob_25988;Ob_26015;Ob_26016;Ob_26152;Ob_26418;Ob_26419;Ob_26790;Ob_27109;Ob_27110;Ob_27141;Ob_27344;Ob_27755;Ob_…
map04310	Wnt signaling pathway	68	Ob_00254;Ob_00830;Ob_02001;Ob_02002;Ob_02843;Ob_03368;Ob_03528;Ob_03718;Ob_07104;Ob_08110;Ob_10963;Ob_12903;Ob_12911;Ob_14431;Ob_16463;Ob_16863;Ob_16864;Ob_17232;Ob_17270;Ob_18103;Ob_18104;Ob_18266;Ob_18349;Ob_19574;Ob_19692;Ob_19853;Ob_20407;Ob_20461;Ob_22125;Ob_22203;Ob_22421;Ob_22635;Ob_23006;Ob_23211;Ob_23821;Ob_23822;Ob_23823;Ob_24011;Ob_25032;Ob_25132;Ob_25246;Ob_25254;Ob_25421;Ob_25728;Ob_…
map00970	Aminoacyl-tRNA biosynthesis	68	Ob_00493;Ob_00685;Ob_00688;Ob_01236;Ob_01752;Ob_01753;Ob_01801;Ob_02643;Ob_03190;Ob_03367;Ob_06204;Ob_08211;Ob_11587;Ob_13037;Ob_15330;Ob_15584;Ob_21037;Ob_21126;Ob_22429;Ob_22432;Ob_22673;Ob_23043;Ob_23917;Ob_26563;Ob_28106;Ob_28368;Ob_28424;Ob_28475;Ob_29409;Ob_30044;Ob_30156;Ob_30638;Ob_30949;Ob_30969;Ob_32064;Ob_32065;Ob_32087;Ob_32389;Ob_33094;Ob_33098;Ob_33197;Ob_33382;Ob_33834;Ob_34008;Ob_…
map05168	Herpes simplex infection	68	Ob_00254;Ob_00404;Ob_02240;Ob_02843;Ob_02886;Ob_03321;Ob_03528;Ob_05914;Ob_09142;Ob_11179;Ob_12903;Ob_13606;Ob_14208;Ob_15288;Ob_19091;Ob_19175;Ob_19714;Ob_21647;Ob_21664;Ob_22125;Ob_22203;Ob_22635;Ob_23411;Ob_23704;Ob_23821;Ob_23822;Ob_23823;Ob_24071;Ob_24227;Ob_24228;Ob_25029;Ob_25576;Ob_25803;Ob_26936;Ob_27076;Ob_27126;Ob_27554;Ob_27706;Ob_27707;Ob_28022;Ob_28023;Ob_28455;Ob_28634;Ob_29496;Ob_…
map04919	Thyroid hormone signaling pathway	68	Ob_00008;Ob_00049;Ob_00595;Ob_00912;Ob_09999;Ob_10824;Ob_11055;Ob_11290;Ob_11544;Ob_16919;Ob_18492;Ob_19692;Ob_19853;Ob_20241;Ob_20242;Ob_22203;Ob_22636;Ob_22858;Ob_23897;Ob_23905;Ob_23906;Ob_23970;Ob_24059;Ob_25392;Ob_25393;Ob_25394;Ob_25988;Ob_26694;Ob_27153;Ob_27154;Ob_27965;Ob_28041;Ob_28080;Ob_28662;Ob_28936;Ob_29674;Ob_29895;Ob_29896;Ob_30016;Ob_30017;Ob_30063;Ob_30118;Ob_30120;Ob_30242;Ob_…
map04010	MAPK signaling pathway	67	Ob_00008;Ob_00049;Ob_00595;Ob_03368;Ob_04349;Ob_04733;Ob_07394;Ob_08110;Ob_09999;Ob_10824;Ob_12911;Ob_13323;Ob_14431;Ob_16463;Ob_16863;Ob_16864;Ob_17232;Ob_17270;Ob_18103;Ob_18104;Ob_18266;Ob_20241;Ob_20242;Ob_20461;Ob_21656;Ob_21657;Ob_21658;Ob_22421;Ob_23819;Ob_23897;Ob_23970;Ob_24644;Ob_24999;Ob_25032;Ob_25132;Ob_25254;Ob_25392;Ob_25393;Ob_25394;Ob_27016;Ob_27153;Ob_27154;Ob_27184;Ob_27185;Ob_…
map05215	Prostate cancer	66	Ob_00008;Ob_00049;Ob_00404;Ob_00595;Ob_09999;Ob_10824;Ob_10936;Ob_10937;Ob_10938;Ob_12381;Ob_14240;Ob_14241;Ob_17295;Ob_17296;Ob_17432;Ob_19175;Ob_19692;Ob_19853;Ob_20241;Ob_20242;Ob_21147;Ob_22203;Ob_23897;Ob_23970;Ob_24444;Ob_25392;Ob_25393;Ob_25394;Ob_27109;Ob_27110;Ob_27153;Ob_27154;Ob_27159;Ob_27696;Ob_28041;Ob_28080;Ob_28662;Ob_29509;Ob_29510;Ob_30016;Ob_30017;Ob_30118;Ob_30120;Ob_30242;Ob_…
map00071	Fatty acid degradation	66	Ob_00624;Ob_00698;Ob_00699;Ob_00883;Ob_01585;Ob_01889;Ob_02469;Ob_03971;Ob_08574;Ob_09440;Ob_15805;Ob_15806;Ob_17281;Ob_17829;Ob_18771;Ob_18786;Ob_19249;Ob_19975;Ob_20309;Ob_20638;Ob_21690;Ob_21852;Ob_21854;Ob_22598;Ob_22623;Ob_23568;Ob_23992;Ob_24647;Ob_24929;Ob_24990;Ob_25373;Ob_25463;Ob_26142;Ob_27026;Ob_28086;Ob_28181;Ob_28500;Ob_28722;Ob_28975;Ob_29386;Ob_30536;Ob_30553;Ob_30554;Ob_30770;Ob_…
map00410	beta-Alanine metabolism	65	Ob_00496;Ob_00569;Ob_00624;Ob_00883;Ob_03626;Ob_03627;Ob_08770;Ob_11436;Ob_12329;Ob_12696;Ob_13301;Ob_15787;Ob_15805;Ob_15806;Ob_17281;Ob_19975;Ob_20591;Ob_20638;Ob_20815;Ob_21275;Ob_21852;Ob_21854;Ob_22553;Ob_23308;Ob_23309;Ob_23310;Ob_23311;Ob_23568;Ob_25099;Ob_25300;Ob_25301;Ob_25349;Ob_25373;Ob_25513;Ob_26018;Ob_26163;Ob_26653;Ob_27026;Ob_27944;Ob_28063;Ob_29419;Ob_29802;Ob_30252;Ob_30536;Ob_…
map00280	Valine, leucine and isoleucine degradation	64	Ob_00624;Ob_00883;Ob_03856;Ob_15805;Ob_15806;Ob_17281;Ob_19611;Ob_19975;Ob_20591;Ob_20638;Ob_21229;Ob_21369;Ob_21458;Ob_21852;Ob_21854;Ob_22390;Ob_22553;Ob_22960;Ob_23028;Ob_23568;Ob_23911;Ob_25373;Ob_25463;Ob_25972;Ob_26163;Ob_26965;Ob_27026;Ob_27623;Ob_27624;Ob_28063;Ob_28127;Ob_28181;Ob_28285;Ob_29244;Ob_29335;Ob_29336;Ob_29413;Ob_30536;Ob_30553;Ob_30554;Ob_30770;Ob_30771;Ob_30776;Ob_30777;Ob_…
map04510	Focal adhesion	64	Ob_00008;Ob_00049;Ob_00595;Ob_00912;Ob_02240;Ob_02886;Ob_05914;Ob_08110;Ob_09142;Ob_09999;Ob_10824;Ob_12911;Ob_14431;Ob_16463;Ob_16863;Ob_16864;Ob_17232;Ob_18266;Ob_19692;Ob_19853;Ob_20241;Ob_20242;Ob_23897;Ob_23970;Ob_25254;Ob_25392;Ob_25393;Ob_25394;Ob_25576;Ob_27109;Ob_27110;Ob_27153;Ob_27154;Ob_27184;Ob_27185;Ob_28041;Ob_28080;Ob_29496;Ob_29842;Ob_29843;Ob_30016;Ob_30017;Ob_30118;Ob_30120;Ob_…
map03420	Nucleotide excision repair	64	Ob_00753;Ob_01039;Ob_09949;Ob_10963;Ob_11254;Ob_13383;Ob_15117;Ob_15123;Ob_15124;Ob_16194;Ob_16832;Ob_16833;Ob_16939;Ob_17562;Ob_17936;Ob_18782;Ob_18818;Ob_18891;Ob_19419;Ob_19436;Ob_20294;Ob_20407;Ob_20671;Ob_20874;Ob_20959;Ob_21984;Ob_22015;Ob_24922;Ob_25001;Ob_25291;Ob_26236;Ob_27103;Ob_27104;Ob_27157;Ob_27509;Ob_27924;Ob_28822;Ob_28911;Ob_29230;Ob_29746;Ob_29904;Ob_29944;Ob_30319;Ob_30321;Ob_…
map05206	MicroRNAs in cancer	62	Ob_00595;Ob_00736;Ob_02916;Ob_04543;Ob_05871;Ob_10334;Ob_13033;Ob_16558;Ob_17404;Ob_17879;Ob_18190;Ob_19837;Ob_21147;Ob_21696;Ob_22203;Ob_23970;Ob_24073;Ob_27109;Ob_27110;Ob_27613;Ob_27696;Ob_28041;Ob_28080;Ob_28577;Ob_28662;Ob_28967;Ob_29803;Ob_29824;Ob_30033;Ob_30038;Ob_30242;Ob_31444;Ob_31514;Ob_32336;Ob_32378;Ob_32738;Ob_33104;Ob_33106;Ob_34014;Ob_34015;Ob_34080;Ob_34081;Ob_34962;Ob_35263;Ob_…
map05110	Vibrio cholerae infection	62	Ob_00171;Ob_00905;Ob_00912;Ob_01218;Ob_02296;Ob_03170;Ob_03212;Ob_03358;Ob_03359;Ob_04252;Ob_04253;Ob_04254;Ob_05218;Ob_07928;Ob_10456;Ob_12399;Ob_12603;Ob_15653;Ob_16920;Ob_16921;Ob_16922;Ob_18316;Ob_18780;Ob_20147;Ob_20148;Ob_20317;Ob_20318;Ob_21811;Ob_22638;Ob_23390;Ob_23888;Ob_23981;Ob_23982;Ob_25011;Ob_25159;Ob_25332;Ob_25333;Ob_25334;Ob_25385;Ob_25386;Ob_26947;Ob_27688;Ob_27795;Ob_29137;Ob_…
map04720	Long-term potentiation	61	Ob_00008;Ob_00049;Ob_00595;Ob_02240;Ob_02886;Ob_03368;Ob_03845;Ob_05914;Ob_09142;Ob_09999;Ob_10497;Ob_10824;Ob_13296;Ob_13781;Ob_16429;Ob_17270;Ob_18103;Ob_18104;Ob_20241;Ob_20242;Ob_20461;Ob_21478;Ob_21479;Ob_22203;Ob_22421;Ob_23141;Ob_23897;Ob_23970;Ob_25032;Ob_25132;Ob_25392;Ob_25393;Ob_25394;Ob_25576;Ob_27153;Ob_27154;Ob_28041;Ob_28080;Ob_29496;Ob_29842;Ob_29843;Ob_30016;Ob_30017;Ob_30118;Ob_…
map04724	Glutamatergic synapse	60	Ob_00008;Ob_00049;Ob_01757;Ob_02444;Ob_03368;Ob_09999;Ob_10824;Ob_13368;Ob_13369;Ob_15902;Ob_16003;Ob_17266;Ob_17267;Ob_17270;Ob_18103;Ob_18104;Ob_18271;Ob_19871;Ob_20241;Ob_20242;Ob_20461;Ob_22421;Ob_23529;Ob_23897;Ob_25032;Ob_25132;Ob_25392;Ob_25393;Ob_25394;Ob_26029;Ob_27153;Ob_27154;Ob_28053;Ob_28054;Ob_29475;Ob_29711;Ob_30016;Ob_30017;Ob_30118;Ob_30120;Ob_31210;Ob_31782;Ob_32834;Ob_32940;Ob_…
map00360	Phenylalanine metabolism	60	Ob_08770;Ob_08924;Ob_09917;Ob_09918;Ob_11748;Ob_12156;Ob_12329;Ob_12631;Ob_12690;Ob_12696;Ob_14021;Ob_14902;Ob_15417;Ob_15452;Ob_16174;Ob_16676;Ob_18455;Ob_18837;Ob_18855;Ob_18936;Ob_19743;Ob_19826;Ob_21054;Ob_22037;Ob_22412;Ob_23078;Ob_23605;Ob_24694;Ob_24991;Ob_26716;Ob_27361;Ob_27756;Ob_28202;Ob_29427;Ob_29532;Ob_29854;Ob_30730;Ob_31073;Ob_31168;Ob_31525;Ob_31736;Ob_32104;Ob_32299;Ob_32410;Ob_…
map00400	Phenylalanine, tyrosine and tryptophan biosynthesis	60	Ob_00915;Ob_11578;Ob_11989;Ob_12046;Ob_14418;Ob_15328;Ob_17811;Ob_17812;Ob_18792;Ob_18855;Ob_19703;Ob_20031;Ob_20078;Ob_20208;Ob_20649;Ob_21587;Ob_22170;Ob_23289;Ob_24618;Ob_24694;Ob_24911;Ob_24959;Ob_25422;Ob_25456;Ob_26652;Ob_26716;Ob_26933;Ob_27083;Ob_27411;Ob_27874;Ob_27875;Ob_29363;Ob_29427;Ob_29738;Ob_29854;Ob_30673;Ob_30730;Ob_31073;Ob_31493;Ob_31843;Ob_32388;Ob_32410;Ob_32411;Ob_32572;Ob_…
map00061	Fatty acid biosynthesis	59	Ob_00698;Ob_00699;Ob_01740;Ob_01975;Ob_01976;Ob_03910;Ob_03911;Ob_04029;Ob_04089;Ob_04090;Ob_04093;Ob_07332;Ob_07578;Ob_07595;Ob_08005;Ob_09440;Ob_10157;Ob_12101;Ob_13015;Ob_13763;Ob_15482;Ob_15483;Ob_16085;Ob_16559;Ob_16560;Ob_17829;Ob_18504;Ob_18771;Ob_18848;Ob_20589;Ob_21260;Ob_21453;Ob_21601;Ob_21975;Ob_23007;Ob_23952;Ob_24620;Ob_26142;Ob_27539;Ob_28975;Ob_29386;Ob_30130;Ob_30278;Ob_30619;Ob_…
map00195	Photosynthesis	59	Ob_02604;Ob_03261;Ob_10597;Ob_10852;Ob_10909;Ob_12429;Ob_12916;Ob_13878;Ob_13968;Ob_14454;Ob_14838;Ob_15090;Ob_15204;Ob_15304;Ob_15620;Ob_15904;Ob_15925;Ob_16678;Ob_16797;Ob_17073;Ob_17355;Ob_17490;Ob_17560;Ob_17608;Ob_17609;Ob_17619;Ob_17638;Ob_17639;Ob_18155;Ob_18291;Ob_18910;Ob_19116;Ob_19658;Ob_19721;Ob_20016;Ob_20322;Ob_20916;Ob_22036;Ob_22795;Ob_23243;Ob_23399;Ob_23672;Ob_23755;Ob_24175;Ob_…
map00053	Ascorbate and aldarate metabolism	59	Ob_00279;Ob_00349;Ob_00883;Ob_03569;Ob_03571;Ob_04273;Ob_05353;Ob_06350;Ob_11368;Ob_11829;Ob_11830;Ob_12473;Ob_12474;Ob_15805;Ob_15806;Ob_17152;Ob_17281;Ob_18826;Ob_19334;Ob_19529;Ob_19975;Ob_20279;Ob_20611;Ob_20638;Ob_21266;Ob_21276;Ob_21472;Ob_21852;Ob_21854;Ob_22032;Ob_22780;Ob_23123;Ob_23193;Ob_23500;Ob_23568;Ob_23960;Ob_25373;Ob_25429;Ob_25505;Ob_25639;Ob_25940;Ob_27026;Ob_29001;Ob_29322;Ob_…
map04360	Axon guidance	59	Ob_00008;Ob_00049;Ob_02642;Ob_03368;Ob_08110;Ob_09999;Ob_10824;Ob_12760;Ob_12911;Ob_13040;Ob_14431;Ob_16463;Ob_16863;Ob_16864;Ob_17232;Ob_17270;Ob_18103;Ob_18104;Ob_18266;Ob_19692;Ob_19853;Ob_20241;Ob_20242;Ob_20461;Ob_22421;Ob_22789;Ob_23897;Ob_25032;Ob_25132;Ob_25254;Ob_25392;Ob_25393;Ob_25394;Ob_25884;Ob_27153;Ob_27154;Ob_27184;Ob_27185;Ob_30016;Ob_30017;Ob_30118;Ob_30120;Ob_30312;Ob_31210;Ob_…
map00900	Terpenoid backbone biosynthesis	59	Ob_03699;Ob_03700;Ob_04481;Ob_09135;Ob_14114;Ob_14969;Ob_15555;Ob_15762;Ob_17952;Ob_18194;Ob_18387;Ob_19423;Ob_19601;Ob_20290;Ob_21653;Ob_22270;Ob_22829;Ob_22844;Ob_22964;Ob_23435;Ob_23614;Ob_23721;Ob_24407;Ob_24684;Ob_25325;Ob_25488;Ob_25824;Ob_26104;Ob_26276;Ob_26909;Ob_27800;Ob_28112;Ob_28113;Ob_28721;Ob_28979;Ob_29303;Ob_29306;Ob_29567;Ob_30241;Ob_30553;Ob_30554;Ob_30903;Ob_30961;Ob_31888;Ob_…
map05160	Hepatitis C	58	Ob_00008;Ob_00049;Ob_00083;Ob_00084;Ob_00281;Ob_09999;Ob_10824;Ob_14208;Ob_18363;Ob_19438;Ob_19692;Ob_19751;Ob_19752;Ob_19810;Ob_19853;Ob_20231;Ob_20241;Ob_20242;Ob_23176;Ob_23897;Ob_24089;Ob_24227;Ob_24228;Ob_25392;Ob_25393;Ob_25394;Ob_27076;Ob_27153;Ob_27154;Ob_30016;Ob_30017;Ob_30118;Ob_30120;Ob_30312;Ob_30650;Ob_31210;Ob_31297;Ob_31731;Ob_31732;Ob_31782;Ob_32179;Ob_32940;Ob_33061;Ob_34024;Ob_…
map05161	Hepatitis B	57	Ob_00008;Ob_00049;Ob_00404;Ob_00595;Ob_06879;Ob_06880;Ob_06881;Ob_09999;Ob_10824;Ob_12395;Ob_19175;Ob_19714;Ob_20241;Ob_20242;Ob_20294;Ob_21086;Ob_21147;Ob_22203;Ob_23897;Ob_23970;Ob_25291;Ob_25392;Ob_25393;Ob_25394;Ob_26364;Ob_26752;Ob_27109;Ob_27110;Ob_27153;Ob_27154;Ob_27696;Ob_27819;Ob_28041;Ob_28080;Ob_30016;Ob_30017;Ob_30118;Ob_30120;Ob_30242;Ob_31210;Ob_31340;Ob_31410;Ob_31444;Ob_31514;Ob_…
map04350	TGF-beta signaling pathway	56	Ob_00008;Ob_00049;Ob_00083;Ob_00084;Ob_00281;Ob_02843;Ob_03528;Ob_09999;Ob_10824;Ob_10963;Ob_12903;Ob_18363;Ob_19438;Ob_19751;Ob_19752;Ob_20231;Ob_20241;Ob_20242;Ob_20407;Ob_22203;Ob_22606;Ob_23176;Ob_23821;Ob_23822;Ob_23823;Ob_23897;Ob_25392;Ob_25393;Ob_25394;Ob_26404;Ob_27153;Ob_27154;Ob_29629;Ob_30016;Ob_30017;Ob_30118;Ob_30120;Ob_30909;Ob_31210;Ob_31444;Ob_31731;Ob_31732;Ob_31782;Ob_32529;Ob_…
map04380	Osteoclast differentiation	56	Ob_00008;Ob_00049;Ob_00595;Ob_03368;Ob_07602;Ob_08110;Ob_08562;Ob_09999;Ob_10824;Ob_12911;Ob_14431;Ob_16463;Ob_16863;Ob_16864;Ob_17232;Ob_17270;Ob_18103;Ob_18104;Ob_18266;Ob_19259;Ob_20141;Ob_20241;Ob_20242;Ob_20461;Ob_22421;Ob_23897;Ob_23970;Ob_25032;Ob_25132;Ob_25254;Ob_25392;Ob_25393;Ob_25394;Ob_27153;Ob_27154;Ob_27184;Ob_27185;Ob_28041;Ob_28080;Ob_30016;Ob_30017;Ob_30118;Ob_30120;Ob_30242;Ob_…
map04662	B cell receptor signaling pathway	56	Ob_00008;Ob_00049;Ob_00595;Ob_03368;Ob_08110;Ob_09999;Ob_10824;Ob_12911;Ob_14431;Ob_16463;Ob_16863;Ob_16864;Ob_17232;Ob_17270;Ob_18103;Ob_18104;Ob_18266;Ob_19692;Ob_19853;Ob_20241;Ob_20242;Ob_20461;Ob_22421;Ob_23897;Ob_23970;Ob_25032;Ob_25132;Ob_25254;Ob_25392;Ob_25393;Ob_25394;Ob_27153;Ob_27154;Ob_27184;Ob_27185;Ob_28041;Ob_28080;Ob_30016;Ob_30017;Ob_30118;Ob_30120;Ob_30242;Ob_30312;Ob_31210;Ob_…
map05134	Legionellosis	55	Ob_01001;Ob_01002;Ob_02266;Ob_03404;Ob_03514;Ob_03961;Ob_04349;Ob_04733;Ob_07394;Ob_11803;Ob_13181;Ob_13182;Ob_13817;Ob_15197;Ob_15653;Ob_15766;Ob_17826;Ob_17827;Ob_19714;Ob_20399;Ob_20400;Ob_20401;Ob_20402;Ob_21656;Ob_21657;Ob_21658;Ob_21753;Ob_22059;Ob_22060;Ob_22405;Ob_24184;Ob_24229;Ob_24230;Ob_24999;Ob_25461;Ob_27281;Ob_27295;Ob_27296;Ob_27620;Ob_29150;Ob_31126;Ob_31287;Ob_32641;Ob_33405;Ob_…
map04912	GnRH signaling pathway	55	Ob_00008;Ob_00049;Ob_00595;Ob_01757;Ob_03845;Ob_09999;Ob_10497;Ob_10824;Ob_13296;Ob_13323;Ob_13368;Ob_13369;Ob_13781;Ob_15902;Ob_16429;Ob_18271;Ob_20241;Ob_20242;Ob_21478;Ob_21479;Ob_23141;Ob_23529;Ob_23897;Ob_23970;Ob_24644;Ob_25392;Ob_25393;Ob_25394;Ob_27153;Ob_27154;Ob_28041;Ob_28080;Ob_29475;Ob_30016;Ob_30017;Ob_30118;Ob_30120;Ob_30242;Ob_31210;Ob_31782;Ob_32520;Ob_32521;Ob_32834;Ob_32940;Ob_…
map04612	Antigen processing and presentation	55	Ob_00317;Ob_00443;Ob_00444;Ob_04349;Ob_04733;Ob_06138;Ob_07394;Ob_09082;Ob_10312;Ob_10837;Ob_10936;Ob_10937;Ob_10938;Ob_12034;Ob_12381;Ob_13706;Ob_14240;Ob_14241;Ob_14336;Ob_17432;Ob_17524;Ob_18506;Ob_19665;Ob_19786;Ob_20174;Ob_21543;Ob_21656;Ob_21657;Ob_21658;Ob_22990;Ob_23081;Ob_24604;Ob_24999;Ob_26322;Ob_27359;Ob_28256;Ob_28631;Ob_28840;Ob_29499;Ob_30560;Ob_31127;Ob_31409;Ob_32401;Ob_33433;Ob_…
map03030	DNA replication	55	Ob_00753;Ob_09949;Ob_11254;Ob_13383;Ob_13443;Ob_15123;Ob_15124;Ob_15954;Ob_16194;Ob_16832;Ob_16833;Ob_16939;Ob_17562;Ob_17936;Ob_18782;Ob_18818;Ob_18891;Ob_19436;Ob_19475;Ob_20641;Ob_20671;Ob_20874;Ob_21984;Ob_22011;Ob_22974;Ob_24760;Ob_25001;Ob_25291;Ob_25901;Ob_26188;Ob_27103;Ob_27104;Ob_27509;Ob_27886;Ob_29230;Ob_29944;Ob_30010;Ob_30012;Ob_30319;Ob_30321;Ob_31723;Ob_31724;Ob_31765;Ob_31878;Ob_…
map04015	Rap1 signaling pathway	55	Ob_00008;Ob_00049;Ob_00595;Ob_00912;Ob_03845;Ob_08110;Ob_09999;Ob_10497;Ob_10824;Ob_12911;Ob_13296;Ob_13781;Ob_14216;Ob_14431;Ob_16429;Ob_16463;Ob_16863;Ob_16864;Ob_17232;Ob_18266;Ob_20241;Ob_20242;Ob_21478;Ob_21479;Ob_23141;Ob_23286;Ob_23897;Ob_23970;Ob_25254;Ob_25392;Ob_25393;Ob_25394;Ob_27153;Ob_27154;Ob_27184;Ob_27185;Ob_28041;Ob_28080;Ob_30016;Ob_30017;Ob_30118;Ob_30120;Ob_30242;Ob_31210;Ob_…
map05120	Epithelial cell signaling in Helicobacter pylori infection	55	Ob_00171;Ob_00905;Ob_01218;Ob_03170;Ob_03212;Ob_03358;Ob_03359;Ob_04252;Ob_04253;Ob_04254;Ob_08110;Ob_10456;Ob_12399;Ob_12911;Ob_14431;Ob_16463;Ob_16863;Ob_16864;Ob_16920;Ob_16921;Ob_16922;Ob_17232;Ob_18266;Ob_18316;Ob_18780;Ob_20317;Ob_20318;Ob_21811;Ob_23888;Ob_23981;Ob_23982;Ob_25159;Ob_25254;Ob_25332;Ob_25333;Ob_25334;Ob_25385;Ob_25386;Ob_27184;Ob_27185;Ob_27688;Ob_27795;Ob_30452;Ob_30453;Ob_…
map00720	Carbon fixation pathways in prokaryotes	55	Ob_00651;Ob_00652;Ob_00732;Ob_00733;Ob_00800;Ob_00853;Ob_04373;Ob_04374;Ob_05962;Ob_07578;Ob_07595;Ob_17495;Ob_18848;Ob_19164;Ob_19165;Ob_20567;Ob_20568;Ob_21267;Ob_21268;Ob_22111;Ob_23007;Ob_23393;Ob_24471;Ob_24747;Ob_25064;Ob_25506;Ob_25662;Ob_26662;Ob_26985;Ob_29006;Ob_29613;Ob_30553;Ob_30554;Ob_30619;Ob_30961;Ob_31739;Ob_31888;Ob_32079;Ob_32577;Ob_32578;Ob_33902;Ob_34000;Ob_34166;Ob_34167;Ob_…
map05210	Colorectal cancer	54	Ob_00008;Ob_00049;Ob_00595;Ob_08110;Ob_09999;Ob_10824;Ob_12911;Ob_14431;Ob_16463;Ob_16863;Ob_16864;Ob_17232;Ob_18228;Ob_18266;Ob_19692;Ob_19714;Ob_19853;Ob_20193;Ob_20241;Ob_20242;Ob_23897;Ob_23970;Ob_25086;Ob_25254;Ob_25392;Ob_25393;Ob_25394;Ob_27153;Ob_27154;Ob_27184;Ob_27185;Ob_27748;Ob_28041;Ob_28080;Ob_30016;Ob_30017;Ob_30118;Ob_30120;Ob_30242;Ob_30312;Ob_31210;Ob_31297;Ob_31782;Ob_32179;Ob_…
map03060	Protein export	54	Ob_00851;Ob_00852;Ob_07928;Ob_09523;Ob_09650;Ob_14492;Ob_14960;Ob_16502;Ob_17101;Ob_17125;Ob_19037;Ob_19467;Ob_19768;Ob_19892;Ob_20979;Ob_20980;Ob_21305;Ob_21435;Ob_21721;Ob_22507;Ob_22590;Ob_22613;Ob_23637;Ob_25581;Ob_26459;Ob_26780;Ob_26947;Ob_28596;Ob_29137;Ob_29139;Ob_29667;Ob_30075;Ob_30076;Ob_30198;Ob_30290;Ob_31088;Ob_31113;Ob_31552;Ob_32682;Ob_32852;Ob_32984;Ob_33643;Ob_33781;Ob_33782;Ob_…
map04140	Regulation of autophagy	53	Ob_02703;Ob_03980;Ob_07893;Ob_07912;Ob_08452;Ob_11522;Ob_15938;Ob_16313;Ob_18451;Ob_18452;Ob_20578;Ob_20910;Ob_21474;Ob_21815;Ob_21879;Ob_22938;Ob_23518;Ob_23684;Ob_23918;Ob_23997;Ob_25096;Ob_25114;Ob_25223;Ob_25962;Ob_25963;Ob_26087;Ob_26088;Ob_27770;Ob_28031;Ob_28288;Ob_28398;Ob_28837;Ob_28838;Ob_29472;Ob_29597;Ob_29626;Ob_30314;Ob_30811;Ob_31605;Ob_31606;Ob_32115;Ob_32547;Ob_33135;Ob_33436;Ob_…
map04540	Gap junction	53	Ob_00008;Ob_00049;Ob_00595;Ob_02925;Ob_03407;Ob_09999;Ob_10824;Ob_12302;Ob_17491;Ob_18941;Ob_18942;Ob_19052;Ob_19497;Ob_19498;Ob_19499;Ob_19500;Ob_19791;Ob_19792;Ob_19793;Ob_20241;Ob_20242;Ob_22233;Ob_22236;Ob_22237;Ob_23367;Ob_23368;Ob_23897;Ob_23970;Ob_25392;Ob_25393;Ob_25394;Ob_27153;Ob_27154;Ob_28041;Ob_28080;Ob_28803;Ob_28804;Ob_30016;Ob_30017;Ob_30118;Ob_30120;Ob_30242;Ob_31210;Ob_31782;Ob_…
map00510	N-Glycan biosynthesis	53	Ob_01302;Ob_02441;Ob_02442;Ob_07999;Ob_12920;Ob_13989;Ob_17543;Ob_18445;Ob_18947;Ob_19949;Ob_19950;Ob_19952;Ob_21067;Ob_21303;Ob_21304;Ob_22272;Ob_22785;Ob_23157;Ob_23194;Ob_23764;Ob_23765;Ob_23922;Ob_25052;Ob_25717;Ob_26932;Ob_27669;Ob_28087;Ob_28441;Ob_29424;Ob_29511;Ob_29525;Ob_29796;Ob_30723;Ob_30816;Ob_30935;Ob_31074;Ob_31175;Ob_31456;Ob_31457;Ob_31887;Ob_32504;Ob_32756;Ob_32993;Ob_34244;Ob_…
map04390	Hippo signaling pathway	52	Ob_00083;Ob_00084;Ob_00281;Ob_00912;Ob_02240;Ob_02886;Ob_03718;Ob_05914;Ob_09142;Ob_09605;Ob_13553;Ob_14709;Ob_15654;Ob_16790;Ob_18363;Ob_19438;Ob_19692;Ob_19751;Ob_19752;Ob_19853;Ob_20231;Ob_20285;Ob_20286;Ob_23120;Ob_23176;Ob_24089;Ob_24914;Ob_25576;Ob_25740;Ob_26631;Ob_26632;Ob_26796;Ob_29496;Ob_29842;Ob_29843;Ob_30312;Ob_30650;Ob_31297;Ob_31578;Ob_31579;Ob_31731;Ob_31732;Ob_32179;Ob_34024;Ob_…
map04270	Vascular smooth muscle contraction	51	Ob_00008;Ob_00049;Ob_00595;Ob_02240;Ob_02886;Ob_03845;Ob_05914;Ob_09142;Ob_09999;Ob_10497;Ob_10824;Ob_13296;Ob_13781;Ob_16429;Ob_20241;Ob_20242;Ob_21478;Ob_21479;Ob_23141;Ob_23897;Ob_23970;Ob_25392;Ob_25393;Ob_25394;Ob_25576;Ob_27153;Ob_27154;Ob_28041;Ob_28080;Ob_29496;Ob_29842;Ob_29843;Ob_30016;Ob_30017;Ob_30118;Ob_30120;Ob_30242;Ob_31210;Ob_31578;Ob_31579;Ob_31782;Ob_32520;Ob_32521;Ob_32940;Ob_…
map04370	VEGF signaling pathway	51	Ob_00008;Ob_00049;Ob_00595;Ob_03368;Ob_08110;Ob_09999;Ob_10824;Ob_12911;Ob_14431;Ob_16463;Ob_16863;Ob_16864;Ob_17232;Ob_17270;Ob_18103;Ob_18104;Ob_18266;Ob_20241;Ob_20242;Ob_20461;Ob_22421;Ob_23897;Ob_23970;Ob_25032;Ob_25132;Ob_25254;Ob_25392;Ob_25393;Ob_25394;Ob_27153;Ob_27154;Ob_27184;Ob_27185;Ob_28041;Ob_28080;Ob_30016;Ob_30017;Ob_30118;Ob_30120;Ob_30242;Ob_31210;Ob_31782;Ob_32854;Ob_32855;Ob_…
map03440	Homologous recombination	51	Ob_01770;Ob_08201;Ob_09949;Ob_10305;Ob_10306;Ob_11941;Ob_13253;Ob_13383;Ob_13443;Ob_15123;Ob_15124;Ob_16194;Ob_16832;Ob_16833;Ob_16939;Ob_17298;Ob_17299;Ob_17562;Ob_17936;Ob_18782;Ob_18818;Ob_18829;Ob_20595;Ob_21707;Ob_21984;Ob_22630;Ob_25272;Ob_27103;Ob_27104;Ob_27472;Ob_27546;Ob_27636;Ob_28842;Ob_29318;Ob_29944;Ob_30319;Ob_30321;Ob_30379;Ob_30845;Ob_31878;Ob_32246;Ob_33050;Ob_33228;Ob_33541;Ob_…
map05131	Shigellosis	50	Ob_00008;Ob_00049;Ob_00912;Ob_08110;Ob_08974;Ob_09999;Ob_10824;Ob_12911;Ob_14216;Ob_14431;Ob_16463;Ob_16863;Ob_16864;Ob_17232;Ob_18266;Ob_18987;Ob_20241;Ob_20242;Ob_20573;Ob_22207;Ob_23286;Ob_23518;Ob_23897;Ob_23916;Ob_24381;Ob_25254;Ob_25392;Ob_25393;Ob_25394;Ob_26457;Ob_27153;Ob_27154;Ob_27184;Ob_27185;Ob_27818;Ob_30016;Ob_30017;Ob_30118;Ob_30120;Ob_31210;Ob_31782;Ob_32940;Ob_34848;Ob_35657;Ob_…
map05132	Salmonella infection	50	Ob_00008;Ob_00049;Ob_00912;Ob_08110;Ob_09999;Ob_10824;Ob_12911;Ob_14216;Ob_14431;Ob_16463;Ob_16863;Ob_16864;Ob_17232;Ob_18266;Ob_18987;Ob_20226;Ob_20227;Ob_20241;Ob_20242;Ob_23286;Ob_23287;Ob_23897;Ob_23916;Ob_24143;Ob_24381;Ob_25254;Ob_25392;Ob_25393;Ob_25394;Ob_26457;Ob_27153;Ob_27154;Ob_27184;Ob_27185;Ob_30016;Ob_30017;Ob_30118;Ob_30120;Ob_30898;Ob_31210;Ob_31782;Ob_31858;Ob_32940;Ob_34848;Ob_…
map04930	Type II diabetes mellitus	50	Ob_00008;Ob_00049;Ob_02650;Ob_03467;Ob_04329;Ob_09192;Ob_09999;Ob_10824;Ob_14471;Ob_16199;Ob_16200;Ob_17107;Ob_17108;Ob_17669;Ob_19599;Ob_19857;Ob_19858;Ob_20241;Ob_20242;Ob_20969;Ob_21394;Ob_21883;Ob_23897;Ob_25392;Ob_25393;Ob_25394;Ob_27100;Ob_27153;Ob_27154;Ob_27697;Ob_28662;Ob_29564;Ob_30016;Ob_30017;Ob_30118;Ob_30120;Ob_31210;Ob_31782;Ob_32236;Ob_32940;Ob_33504;Ob_33958;Ob_34848;Ob_35657;Ob_…
map00980	Metabolism of xenobiotics by cytochrome P450	50	Ob_00478;Ob_00541;Ob_00542;Ob_02469;Ob_03971;Ob_07061;Ob_08574;Ob_09240;Ob_11741;Ob_12372;Ob_14038;Ob_14207;Ob_14716;Ob_15885;Ob_16352;Ob_17818;Ob_18786;Ob_18996;Ob_19056;Ob_19249;Ob_19357;Ob_19430;Ob_19655;Ob_19780;Ob_20014;Ob_20309;Ob_20534;Ob_21057;Ob_21058;Ob_21059;Ob_21145;Ob_21247;Ob_21690;Ob_22226;Ob_22598;Ob_22623;Ob_23992;Ob_24647;Ob_24929;Ob_24990;Ob_28500;Ob_28722;Ob_31228;Ob_33564;Ob_…
map04020	Calcium signaling pathway	49	Ob_01465;Ob_02118;Ob_02704;Ob_03368;Ob_03845;Ob_09795;Ob_09796;Ob_10497;Ob_11055;Ob_11544;Ob_13296;Ob_13781;Ob_15058;Ob_16422;Ob_16429;Ob_17270;Ob_18103;Ob_18104;Ob_19183;Ob_19184;Ob_20461;Ob_21478;Ob_21479;Ob_21890;Ob_22273;Ob_22421;Ob_22705;Ob_22858;Ob_23141;Ob_23600;Ob_23837;Ob_23984;Ob_25032;Ob_25132;Ob_25988;Ob_28936;Ob_28976;Ob_28978;Ob_29459;Ob_29461;Ob_30063;Ob_31037;Ob_32520;Ob_32521;Ob_…
map04062	Chemokine signaling pathway	49	Ob_00008;Ob_00049;Ob_00595;Ob_08110;Ob_09999;Ob_10824;Ob_12911;Ob_14431;Ob_16463;Ob_16863;Ob_16864;Ob_17232;Ob_18266;Ob_19692;Ob_19853;Ob_20241;Ob_20242;Ob_23897;Ob_23970;Ob_25254;Ob_25392;Ob_25393;Ob_25394;Ob_27153;Ob_27154;Ob_27184;Ob_27185;Ob_28041;Ob_28080;Ob_29711;Ob_30016;Ob_30017;Ob_30118;Ob_30120;Ob_30242;Ob_30312;Ob_31210;Ob_31297;Ob_31782;Ob_32179;Ob_32940;Ob_34848;Ob_35657;Ob_35675;Ob_…
map00945	Stilbenoid, diarylheptanoid and gingerol biosynthesis	49	Ob_00121;Ob_02227;Ob_03147;Ob_03158;Ob_06529;Ob_08924;Ob_09823;Ob_10989;Ob_11748;Ob_11824;Ob_12337;Ob_13735;Ob_13859;Ob_15378;Ob_15379;Ob_15417;Ob_15915;Ob_15996;Ob_16000;Ob_17685;Ob_20184;Ob_20185;Ob_22221;Ob_23605;Ob_23787;Ob_24333;Ob_25617;Ob_26369;Ob_27318;Ob_27589;Ob_27590;Ob_28197;Ob_28198;Ob_28199;Ob_29608;Ob_29962;Ob_29964;Ob_29966;Ob_30014;Ob_30067;Ob_31192;Ob_31295;Ob_31523;Ob_31525;Ob_…
map04920	Adipocytokine signaling pathway	49	Ob_00698;Ob_00699;Ob_06221;Ob_06994;Ob_07893;Ob_08452;Ob_09440;Ob_11522;Ob_17829;Ob_18771;Ob_21815;Ob_22938;Ob_23719;Ob_23994;Ob_25114;Ob_25223;Ob_26142;Ob_27190;Ob_27229;Ob_27595;Ob_27596;Ob_27770;Ob_28031;Ob_28398;Ob_28662;Ob_28816;Ob_28975;Ob_29386;Ob_29969;Ob_30639;Ob_30811;Ob_30958;Ob_30999;Ob_31605;Ob_31606;Ob_31838;Ob_32115;Ob_32547;Ob_33135;Ob_33441;Ob_33683;Ob_33719;Ob_34250;Ob_34251;Ob_…
map04916	Melanogenesis	49	Ob_00008;Ob_00049;Ob_00595;Ob_03845;Ob_09999;Ob_10497;Ob_10824;Ob_13296;Ob_13781;Ob_16429;Ob_19692;Ob_19853;Ob_20241;Ob_20242;Ob_21478;Ob_21479;Ob_22203;Ob_23141;Ob_23897;Ob_23970;Ob_25392;Ob_25393;Ob_25394;Ob_27153;Ob_27154;Ob_28041;Ob_28080;Ob_30016;Ob_30017;Ob_30118;Ob_30120;Ob_30242;Ob_30312;Ob_31210;Ob_31297;Ob_31444;Ob_31782;Ob_32179;Ob_32520;Ob_32521;Ob_32940;Ob_34848;Ob_35657;Ob_35675;Ob_…
map04650	Natural killer cell mediated cytotoxicity	49	Ob_00008;Ob_00049;Ob_00595;Ob_03368;Ob_08110;Ob_09999;Ob_10824;Ob_12911;Ob_14431;Ob_16463;Ob_16863;Ob_16864;Ob_17232;Ob_17270;Ob_18103;Ob_18104;Ob_18266;Ob_20241;Ob_20242;Ob_20461;Ob_22421;Ob_23897;Ob_23970;Ob_25032;Ob_25132;Ob_25254;Ob_25392;Ob_25393;Ob_25394;Ob_27153;Ob_27154;Ob_27184;Ob_27185;Ob_28041;Ob_28080;Ob_30016;Ob_30017;Ob_30118;Ob_30120;Ob_30242;Ob_31210;Ob_31782;Ob_32940;Ob_34848;Ob_…
map00982	Drug metabolism - cytochrome P450	48	Ob_00478;Ob_00541;Ob_00542;Ob_02469;Ob_03971;Ob_07061;Ob_08574;Ob_09240;Ob_11741;Ob_12372;Ob_14207;Ob_14716;Ob_15885;Ob_16352;Ob_17818;Ob_18786;Ob_19056;Ob_19249;Ob_19357;Ob_19430;Ob_19655;Ob_19780;Ob_20014;Ob_20309;Ob_20534;Ob_21057;Ob_21058;Ob_21059;Ob_21145;Ob_21247;Ob_21690;Ob_22226;Ob_22598;Ob_22623;Ob_23992;Ob_24647;Ob_24929;Ob_24990;Ob_28500;Ob_28722;Ob_31228;Ob_33095;Ob_33564;Ob_37240;Ob_…
map05211	Renal cell carcinoma	48	Ob_00008;Ob_00049;Ob_00595;Ob_08110;Ob_09999;Ob_10824;Ob_10963;Ob_12911;Ob_14431;Ob_16463;Ob_16863;Ob_16864;Ob_17232;Ob_18266;Ob_20241;Ob_20242;Ob_20407;Ob_22111;Ob_22203;Ob_23897;Ob_23970;Ob_25254;Ob_25392;Ob_25393;Ob_25394;Ob_27153;Ob_27154;Ob_27184;Ob_27185;Ob_28041;Ob_28080;Ob_30016;Ob_30017;Ob_30118;Ob_30120;Ob_30242;Ob_31210;Ob_31444;Ob_31782;Ob_32940;Ob_34848;Ob_35657;Ob_35675;Ob_35676;Ob_…
map04520	Adherens junction	48	Ob_00008;Ob_00049;Ob_00254;Ob_00912;Ob_08110;Ob_09999;Ob_10824;Ob_12911;Ob_14431;Ob_16463;Ob_16863;Ob_16864;Ob_17232;Ob_18266;Ob_20241;Ob_20242;Ob_22125;Ob_22203;Ob_22635;Ob_23897;Ob_25254;Ob_25392;Ob_25393;Ob_25394;Ob_27126;Ob_27153;Ob_27154;Ob_27184;Ob_27185;Ob_27554;Ob_28022;Ob_28023;Ob_30016;Ob_30017;Ob_30118;Ob_30120;Ob_30513;Ob_31210;Ob_31444;Ob_31782;Ob_32940;Ob_34848;Ob_35657;Ob_35675;Ob_…
map05323	Rheumatoid arthritis	47	Ob_00171;Ob_00905;Ob_01218;Ob_03170;Ob_03212;Ob_03358;Ob_03359;Ob_04252;Ob_04253;Ob_04254;Ob_10456;Ob_12399;Ob_16920;Ob_16921;Ob_16922;Ob_18316;Ob_18780;Ob_19259;Ob_20141;Ob_20317;Ob_20318;Ob_21811;Ob_23888;Ob_23981;Ob_23982;Ob_25159;Ob_25332;Ob_25333;Ob_25334;Ob_25385;Ob_25386;Ob_27688;Ob_27795;Ob_30452;Ob_30453;Ob_32901;Ob_32902;Ob_35284;Ob_35839;Ob_37431;Ob_37488;Ob_38988;Ob_39587;Ob_41477;Ob_…
map00941	Flavonoid biosynthesis	47	Ob_00121;Ob_00335;Ob_02227;Ob_03158;Ob_08924;Ob_09823;Ob_10989;Ob_11748;Ob_12337;Ob_13735;Ob_13859;Ob_15378;Ob_15379;Ob_15417;Ob_15996;Ob_16000;Ob_17685;Ob_20184;Ob_20185;Ob_22221;Ob_23605;Ob_23787;Ob_23836;Ob_23958;Ob_24866;Ob_26059;Ob_27540;Ob_27708;Ob_28197;Ob_28198;Ob_28199;Ob_29962;Ob_29964;Ob_29966;Ob_30018;Ob_30067;Ob_31192;Ob_31523;Ob_31525;Ob_32104;Ob_33409;Ob_34450;Ob_37125;Ob_37596;Ob_…
map03460	Fanconi anemia pathway	47	Ob_08201;Ob_09712;Ob_09949;Ob_10305;Ob_10306;Ob_10890;Ob_13383;Ob_15123;Ob_15124;Ob_15408;Ob_16194;Ob_16832;Ob_16833;Ob_16939;Ob_16948;Ob_17298;Ob_17299;Ob_17562;Ob_18782;Ob_18818;Ob_18829;Ob_19997;Ob_20193;Ob_21707;Ob_21984;Ob_23096;Ob_23975;Ob_24329;Ob_25272;Ob_26332;Ob_26629;Ob_27157;Ob_27546;Ob_28177;Ob_28277;Ob_28842;Ob_28911;Ob_29582;Ob_29922;Ob_30050;Ob_30319;Ob_30321;Ob_30379;Ob_33050;Ob_…
map00860	Porphyrin and chlorophyll metabolism	47	Ob_10756;Ob_17664;Ob_18967;Ob_19370;Ob_19493;Ob_19556;Ob_20362;Ob_20526;Ob_20680;Ob_20681;Ob_20802;Ob_21873;Ob_22531;Ob_23493;Ob_23683;Ob_23803;Ob_24657;Ob_24861;Ob_24973;Ob_25290;Ob_25895;Ob_25926;Ob_26375;Ob_27051;Ob_27169;Ob_27793;Ob_27928;Ob_28051;Ob_28052;Ob_28410;Ob_28654;Ob_28721;Ob_28922;Ob_29553;Ob_29571;Ob_30002;Ob_30020;Ob_30414;Ob_30744;Ob_32751;Ob_33197;Ob_33688;Ob_33724;Ob_34372;Ob_…
map05214	Glioma	47	Ob_00008;Ob_00049;Ob_00595;Ob_03845;Ob_09999;Ob_10497;Ob_10824;Ob_13296;Ob_13781;Ob_16429;Ob_20241;Ob_20242;Ob_21147;Ob_21478;Ob_21479;Ob_23141;Ob_23897;Ob_23970;Ob_25392;Ob_25393;Ob_25394;Ob_27109;Ob_27110;Ob_27153;Ob_27154;Ob_27696;Ob_28041;Ob_28080;Ob_28662;Ob_30016;Ob_30017;Ob_30118;Ob_30120;Ob_30242;Ob_31210;Ob_31514;Ob_31782;Ob_32520;Ob_32521;Ob_32940;Ob_34848;Ob_35657;Ob_35675;Ob_35676;Ob_…
map00310	Lysine degradation	47	Ob_00883;Ob_01649;Ob_11337;Ob_15805;Ob_15806;Ob_17281;Ob_18955;Ob_18956;Ob_18958;Ob_19412;Ob_19975;Ob_20349;Ob_20638;Ob_21693;Ob_21852;Ob_21854;Ob_21881;Ob_23568;Ob_25373;Ob_26203;Ob_26787;Ob_27026;Ob_28126;Ob_28461;Ob_28621;Ob_29482;Ob_30536;Ob_30553;Ob_30554;Ob_30770;Ob_30771;Ob_30961;Ob_31040;Ob_31245;Ob_31888;Ob_32344;Ob_34131;Ob_34242;Ob_34803;Ob_36321;Ob_36747;Ob_37340;Ob_39500;Ob_39550;Ob_…
map04115	p53 signaling pathway	47	Ob_00404;Ob_02001;Ob_02002;Ob_07104;Ob_08298;Ob_13449;Ob_16494;Ob_17049;Ob_17748;Ob_18520;Ob_19175;Ob_19574;Ob_19714;Ob_20294;Ob_21514;Ob_21597;Ob_21696;Ob_22807;Ob_23211;Ob_23763;Ob_24731;Ob_24734;Ob_25834;Ob_26073;Ob_27092;Ob_27109;Ob_27110;Ob_28324;Ob_28503;Ob_29143;Ob_30218;Ob_30320;Ob_30825;Ob_30921;Ob_31410;Ob_31426;Ob_31531;Ob_31829;Ob_32174;Ob_33152;Ob_33153;Ob_33345;Ob_35060;Ob_36164;Ob_…
map04130	SNARE interactions in vesicular transport	46	Ob_00643;Ob_01324;Ob_02266;Ob_03792;Ob_12249;Ob_13685;Ob_16163;Ob_17053;Ob_17417;Ob_17547;Ob_17646;Ob_20005;Ob_20128;Ob_20378;Ob_20554;Ob_22056;Ob_22405;Ob_22599;Ob_22809;Ob_23280;Ob_23682;Ob_25980;Ob_26733;Ob_26916;Ob_27090;Ob_28222;Ob_28223;Ob_29437;Ob_30403;Ob_30404;Ob_30857;Ob_31109;Ob_31264;Ob_31265;Ob_31291;Ob_32383;Ob_32385;Ob_37054;Ob_37326;Ob_37591;Ob_37793;Ob_38638;Ob_39301;Ob_41047;Ob_…
map05020	Prion diseases	46	Ob_00008;Ob_00049;Ob_00595;Ob_00851;Ob_00852;Ob_03309;Ob_09650;Ob_09999;Ob_10824;Ob_13634;Ob_17314;Ob_19814;Ob_20241;Ob_20242;Ob_20979;Ob_20980;Ob_21420;Ob_23897;Ob_23970;Ob_25392;Ob_25393;Ob_25394;Ob_27153;Ob_27154;Ob_28041;Ob_28080;Ob_30016;Ob_30017;Ob_30118;Ob_30120;Ob_30198;Ob_30242;Ob_31210;Ob_31400;Ob_31782;Ob_32940;Ob_34848;Ob_35657;Ob_35675;Ob_35676;Ob_37169;Ob_38029;Ob_38193;Ob_39116;Ob_…
map05212	Pancreatic cancer	46	Ob_00008;Ob_00049;Ob_00595;Ob_08110;Ob_09999;Ob_10824;Ob_12911;Ob_14431;Ob_16463;Ob_16863;Ob_16864;Ob_17232;Ob_18266;Ob_20241;Ob_20242;Ob_21147;Ob_23897;Ob_23970;Ob_25254;Ob_25392;Ob_25393;Ob_25394;Ob_27153;Ob_27154;Ob_27184;Ob_27185;Ob_27546;Ob_27696;Ob_28041;Ob_28080;Ob_28842;Ob_30016;Ob_30017;Ob_30118;Ob_30120;Ob_30242;Ob_31210;Ob_31514;Ob_31782;Ob_32940;Ob_34848;Ob_35657;Ob_35675;Ob_35676;Ob_…
map04660	T cell receptor signaling pathway	46	Ob_00008;Ob_00049;Ob_00595;Ob_03368;Ob_09999;Ob_10824;Ob_17270;Ob_18103;Ob_18104;Ob_19692;Ob_19853;Ob_20241;Ob_20242;Ob_20461;Ob_22421;Ob_23897;Ob_23970;Ob_25032;Ob_25132;Ob_25392;Ob_25393;Ob_25394;Ob_27153;Ob_27154;Ob_28041;Ob_28080;Ob_30016;Ob_30017;Ob_30118;Ob_30120;Ob_30242;Ob_30312;Ob_31210;Ob_31297;Ob_31782;Ob_32179;Ob_32940;Ob_33061;Ob_34848;Ob_35657;Ob_35675;Ob_35676;Ob_36825;Ob_37169;Ob_…
map04621	NOD-like receptor signaling pathway	45	Ob_00008;Ob_00049;Ob_09999;Ob_10824;Ob_10936;Ob_10937;Ob_10938;Ob_12381;Ob_14240;Ob_14241;Ob_17295;Ob_17296;Ob_17432;Ob_20241;Ob_20242;Ob_22509;Ob_22510;Ob_23897;Ob_24444;Ob_25392;Ob_25393;Ob_25394;Ob_27153;Ob_27154;Ob_27159;Ob_29509;Ob_29510;Ob_30016;Ob_30017;Ob_30118;Ob_30120;Ob_30541;Ob_31210;Ob_31782;Ob_32940;Ob_34848;Ob_35657;Ob_35675;Ob_35676;Ob_36325;Ob_37013;Ob_37169;Ob_37646;Ob_39116;Ob_…
map04712	Circadian rhythm - plant	45	Ob_00254;Ob_00335;Ob_00457;Ob_01445;Ob_03084;Ob_07584;Ob_09877;Ob_11001;Ob_14186;Ob_16489;Ob_17748;Ob_20985;Ob_21597;Ob_22125;Ob_22635;Ob_23836;Ob_24731;Ob_25816;Ob_25834;Ob_27126;Ob_27202;Ob_27554;Ob_28022;Ob_28023;Ob_29143;Ob_29687;Ob_31174;Ob_34116;Ob_34130;Ob_34540;Ob_34619;Ob_34658;Ob_34659;Ob_34661;Ob_35060;Ob_35344;Ob_35727;Ob_35728;Ob_35994;Ob_36132;Ob_36430;Ob_36521;Ob_36619;Ob_40229;Ob_…
map04730	Long-term depression	45	Ob_00008;Ob_00049;Ob_00083;Ob_00084;Ob_00281;Ob_00595;Ob_09999;Ob_10824;Ob_18363;Ob_19438;Ob_19751;Ob_19752;Ob_20231;Ob_20241;Ob_20242;Ob_23176;Ob_23897;Ob_23970;Ob_25392;Ob_25393;Ob_25394;Ob_27153;Ob_27154;Ob_28041;Ob_28080;Ob_30016;Ob_30017;Ob_30118;Ob_30120;Ob_30242;Ob_31210;Ob_31731;Ob_31732;Ob_31782;Ob_32940;Ob_34024;Ob_34025;Ob_34848;Ob_35657;Ob_35675;Ob_35676;Ob_37169;Ob_39116;Ob_41308;Ob_…
map00350	Tyrosine metabolism	45	Ob_02469;Ob_03971;Ob_08574;Ob_08770;Ob_12329;Ob_12690;Ob_12696;Ob_14902;Ob_18786;Ob_18837;Ob_18855;Ob_19249;Ob_20309;Ob_21007;Ob_21561;Ob_21690;Ob_22598;Ob_22623;Ob_23769;Ob_23992;Ob_24647;Ob_24694;Ob_24929;Ob_24990;Ob_26716;Ob_27361;Ob_28325;Ob_28500;Ob_28722;Ob_29427;Ob_29854;Ob_30143;Ob_30730;Ob_31073;Ob_31736;Ob_32410;Ob_32411;Ob_32572;Ob_33614;Ob_35692;Ob_37315;Ob_38386;Ob_38810;Ob_39692;Ob_…
map00380	Tryptophan metabolism	44	Ob_00725;Ob_00883;Ob_01649;Ob_02915;Ob_12631;Ob_14021;Ob_15805;Ob_15806;Ob_17010;Ob_17011;Ob_17281;Ob_18955;Ob_18956;Ob_18958;Ob_18996;Ob_19323;Ob_19643;Ob_19975;Ob_20638;Ob_21852;Ob_21854;Ob_22229;Ob_22859;Ob_22860;Ob_23568;Ob_24409;Ob_25373;Ob_27026;Ob_28621;Ob_30536;Ob_30553;Ob_30554;Ob_30770;Ob_30771;Ob_30961;Ob_31040;Ob_31888;Ob_35327;Ob_36106;Ob_36321;Ob_39500;Ob_39550;Ob_40107;Ob_41807;
map05204	Chemical carcinogenesis	44	Ob_00478;Ob_00541;Ob_00542;Ob_02469;Ob_03971;Ob_07061;Ob_09240;Ob_11741;Ob_12372;Ob_14038;Ob_14207;Ob_14716;Ob_15885;Ob_16352;Ob_17818;Ob_18786;Ob_18996;Ob_19056;Ob_19357;Ob_19430;Ob_19655;Ob_19780;Ob_20014;Ob_20309;Ob_20534;Ob_21057;Ob_21058;Ob_21059;Ob_21145;Ob_21247;Ob_21690;Ob_22226;Ob_22598;Ob_22623;Ob_24647;Ob_24929;Ob_24990;Ob_31228;Ob_33564;Ob_36106;Ob_37240;Ob_38060;Ob_40035;Ob_41438;
map00640	Propanoate metabolism	43	Ob_00224;Ob_00624;Ob_04089;Ob_04090;Ob_07578;Ob_07595;Ob_10157;Ob_18848;Ob_19192;Ob_20591;Ob_22553;Ob_23007;Ob_24471;Ob_24522;Ob_24523;Ob_24525;Ob_25064;Ob_25081;Ob_25513;Ob_26163;Ob_26985;Ob_28063;Ob_28689;Ob_29319;Ob_30553;Ob_30554;Ob_30619;Ob_30776;Ob_30777;Ob_30908;Ob_30961;Ob_31739;Ob_31888;Ob_33902;Ob_34000;Ob_34182;Ob_36173;Ob_36804;Ob_38896;Ob_39687;Ob_41439;Ob_42452;Ob_42752;
map05322	Systemic lupus erythematosus	43	Ob_08812;Ob_10466;Ob_11467;Ob_11547;Ob_12013;Ob_12110;Ob_12713;Ob_13074;Ob_13186;Ob_13282;Ob_13329;Ob_13479;Ob_13487;Ob_14182;Ob_14670;Ob_14802;Ob_15060;Ob_16866;Ob_17288;Ob_17289;Ob_18458;Ob_18459;Ob_18638;Ob_18651;Ob_20350;Ob_20351;Ob_20371;Ob_20741;Ob_20742;Ob_20744;Ob_21551;Ob_21552;Ob_22130;Ob_23986;Ob_23987;Ob_25516;Ob_25517;Ob_26901;Ob_28153;Ob_33014;Ob_33015;Ob_38472;Ob_41953;
map04391	Hippo signaling pathway -fly	43	Ob_00083;Ob_00084;Ob_00281;Ob_00298;Ob_00912;Ob_03718;Ob_07038;Ob_09605;Ob_09691;Ob_11184;Ob_13315;Ob_13553;Ob_14709;Ob_15654;Ob_16790;Ob_18363;Ob_19438;Ob_19751;Ob_19752;Ob_20231;Ob_20285;Ob_20286;Ob_20501;Ob_23120;Ob_23176;Ob_24089;Ob_24914;Ob_25740;Ob_26631;Ob_26632;Ob_26796;Ob_27471;Ob_28510;Ob_28511;Ob_30650;Ob_31731;Ob_31732;Ob_34024;Ob_34025;Ob_36376;Ob_38766;Ob_41308;Ob_42152;
map04723	Retrograde endocannabinoid signaling	43	Ob_00008;Ob_00049;Ob_04688;Ob_07503;Ob_08053;Ob_09999;Ob_10824;Ob_12008;Ob_15993;Ob_20241;Ob_20242;Ob_21609;Ob_21989;Ob_23795;Ob_23897;Ob_24219;Ob_24638;Ob_25230;Ob_25392;Ob_25393;Ob_25394;Ob_25919;Ob_26395;Ob_27153;Ob_27154;Ob_27534;Ob_28209;Ob_29711;Ob_30016;Ob_30017;Ob_30118;Ob_30120;Ob_31210;Ob_31782;Ob_32940;Ob_34848;Ob_35009;Ob_35011;Ob_35657;Ob_35675;Ob_35676;Ob_37169;Ob_39116;
map03430	Mismatch repair	43	Ob_00753;Ob_09949;Ob_11254;Ob_13383;Ob_13443;Ob_15123;Ob_15124;Ob_16194;Ob_16832;Ob_16833;Ob_16939;Ob_17562;Ob_17936;Ob_18228;Ob_18782;Ob_18818;Ob_19051;Ob_19436;Ob_20193;Ob_20671;Ob_20874;Ob_21984;Ob_25001;Ob_25086;Ob_25291;Ob_25629;Ob_27103;Ob_27104;Ob_27736;Ob_27748;Ob_29230;Ob_29944;Ob_30319;Ob_30321;Ob_31833;Ob_32246;Ob_32652;Ob_33050;Ob_34987;Ob_35923;Ob_36181;Ob_36719;Ob_39762;
map05213	Endometrial cancer	42	Ob_00008;Ob_00049;Ob_00595;Ob_09999;Ob_10824;Ob_19692;Ob_19853;Ob_20193;Ob_20241;Ob_20242;Ob_23897;Ob_23970;Ob_25392;Ob_25393;Ob_25394;Ob_27109;Ob_27110;Ob_27153;Ob_27154;Ob_28041;Ob_28080;Ob_30016;Ob_30017;Ob_30118;Ob_30120;Ob_30242;Ob_30312;Ob_31210;Ob_31297;Ob_31782;Ob_32179;Ob_32940;Ob_33061;Ob_34848;Ob_35657;Ob_35675;Ob_35676;Ob_36825;Ob_37169;Ob_39116;Ob_41029;Ob_42218;
map04664	Fc epsilon RI signaling pathway	42	Ob_00008;Ob_00049;Ob_00595;Ob_08110;Ob_09999;Ob_10824;Ob_12911;Ob_14431;Ob_16463;Ob_16863;Ob_16864;Ob_17232;Ob_18266;Ob_20241;Ob_20242;Ob_23897;Ob_23970;Ob_25254;Ob_25392;Ob_25393;Ob_25394;Ob_27153;Ob_27154;Ob_27184;Ob_27185;Ob_28041;Ob_28080;Ob_30016;Ob_30017;Ob_30118;Ob_30120;Ob_30242;Ob_31210;Ob_31782;Ob_32940;Ob_33061;Ob_34848;Ob_35657;Ob_35675;Ob_35676;Ob_37169;Ob_39116;
map04727	GABAergic synapse	42	Ob_00022;Ob_00023;Ob_00496;Ob_01161;Ob_02444;Ob_02703;Ob_03980;Ob_04688;Ob_07503;Ob_07707;Ob_08053;Ob_11436;Ob_15993;Ob_16003;Ob_16313;Ob_17266;Ob_17267;Ob_18451;Ob_18452;Ob_19871;Ob_20578;Ob_23308;Ob_23309;Ob_23310;Ob_23311;Ob_25919;Ob_26029;Ob_27836;Ob_28053;Ob_28054;Ob_28209;Ob_29711;Ob_31636;Ob_33373;Ob_33851;Ob_34114;Ob_35009;Ob_35011;Ob_37060;Ob_38781;Ob_39638;Ob_42533;
map02010	ABC transporters	42	Ob_02916;Ob_04543;Ob_05871;Ob_10334;Ob_10939;Ob_13033;Ob_14611;Ob_17404;Ob_19837;Ob_22694;Ob_23686;Ob_24073;Ob_24935;Ob_25611;Ob_26060;Ob_28488;Ob_29497;Ob_30033;Ob_30038;Ob_30131;Ob_30952;Ob_31748;Ob_32378;Ob_33104;Ob_33106;Ob_33716;Ob_34460;Ob_34597;Ob_34773;Ob_34887;Ob_34888;Ob_35263;Ob_35264;Ob_35647;Ob_35724;Ob_35894;Ob_35895;Ob_36776;Ob_36865;Ob_36900;Ob_36958;Ob_41841;
map04710	Circadian rhythm	41	Ob_02843;Ob_03528;Ob_03718;Ob_07893;Ob_08452;Ob_10963;Ob_11522;Ob_12903;Ob_20407;Ob_21815;Ob_22938;Ob_23821;Ob_23822;Ob_23823;Ob_23994;Ob_24565;Ob_25114;Ob_25223;Ob_27190;Ob_27229;Ob_27595;Ob_27596;Ob_27770;Ob_28031;Ob_28398;Ob_29969;Ob_30811;Ob_30999;Ob_31605;Ob_31606;Ob_31838;Ob_32115;Ob_32547;Ob_33135;Ob_33683;Ob_34250;Ob_34251;Ob_35858;Ob_35909;Ob_36982;Ob_42797;
map01040	Biosynthesis of unsaturated fatty acids	41	Ob_01889;Ob_01975;Ob_01976;Ob_03756;Ob_03910;Ob_03911;Ob_04093;Ob_04154;Ob_08005;Ob_09261;Ob_12101;Ob_16085;Ob_16559;Ob_16560;Ob_18305;Ob_18885;Ob_19715;Ob_20589;Ob_22031;Ob_23447;Ob_24074;Ob_24620;Ob_25463;Ob_25621;Ob_28181;Ob_28191;Ob_30278;Ob_30586;Ob_30610;Ob_31091;Ob_31252;Ob_31253;Ob_32387;Ob_32588;Ob_32608;Ob_33635;Ob_37479;Ob_38151;Ob_40778;Ob_42589;Ob_42590;
map04961	Endocrine and other factor-regulated calcium reabsorption	40	Ob_02198;Ob_02199;Ob_05675;Ob_09723;Ob_11320;Ob_11899;Ob_12241;Ob_13184;Ob_15355;Ob_16503;Ob_16521;Ob_16710;Ob_17170;Ob_17441;Ob_17442;Ob_19003;Ob_19453;Ob_20988;Ob_21644;Ob_23489;Ob_23607;Ob_23608;Ob_24465;Ob_25589;Ob_25990;Ob_26543;Ob_26942;Ob_26943;Ob_27710;Ob_30297;Ob_35066;Ob_35683;Ob_35713;Ob_36333;Ob_36473;Ob_36969;Ob_37516;Ob_39009;Ob_39169;Ob_40144;
map04012	ErbB signaling pathway	40	Ob_00008;Ob_00049;Ob_00595;Ob_09999;Ob_10824;Ob_19692;Ob_19853;Ob_20241;Ob_20242;Ob_23897;Ob_23970;Ob_25392;Ob_25393;Ob_25394;Ob_26404;Ob_27153;Ob_27154;Ob_28041;Ob_28080;Ob_28662;Ob_29629;Ob_30016;Ob_30017;Ob_30118;Ob_30120;Ob_30242;Ob_30312;Ob_31210;Ob_31297;Ob_31782;Ob_32179;Ob_32940;Ob_34848;Ob_35657;Ob_35675;Ob_35676;Ob_36825;Ob_37169;Ob_39116;Ob_41029;
map00460	Cyanoamino acid metabolism	40	Ob_01552;Ob_01553;Ob_03275;Ob_10362;Ob_11133;Ob_11134;Ob_11864;Ob_14401;Ob_14751;Ob_20394;Ob_22919;Ob_23668;Ob_26170;Ob_27081;Ob_27404;Ob_27896;Ob_28738;Ob_30259;Ob_30718;Ob_31066;Ob_31399;Ob_31421;Ob_31422;Ob_31423;Ob_31871;Ob_32035;Ob_33083;Ob_33252;Ob_33254;Ob_33580;Ob_33639;Ob_33810;Ob_34591;Ob_37162;Ob_38142;Ob_38647;Ob_38801;Ob_39686;Ob_39819;Ob_41227;
map00513	Various types of N-glycan biosynthesis	40	Ob_01302;Ob_02441;Ob_02442;Ob_04413;Ob_07999;Ob_13989;Ob_17543;Ob_18445;Ob_18947;Ob_19949;Ob_19950;Ob_19952;Ob_22757;Ob_23157;Ob_23194;Ob_23922;Ob_25187;Ob_25871;Ob_27669;Ob_28441;Ob_29424;Ob_29511;Ob_29525;Ob_30723;Ob_30816;Ob_31175;Ob_31456;Ob_31457;Ob_31887;Ob_32756;Ob_32993;Ob_35520;Ob_35521;Ob_36820;Ob_40403;Ob_41156;Ob_41839;Ob_42263;Ob_42368;Ob_42369;
map04550	Signaling pathways regulating pluripotency of stem cells	39	Ob_00008;Ob_00049;Ob_00595;Ob_09999;Ob_10824;Ob_19692;Ob_19853;Ob_20241;Ob_20242;Ob_21738;Ob_23897;Ob_23970;Ob_25392;Ob_25393;Ob_25394;Ob_25643;Ob_27153;Ob_27154;Ob_28041;Ob_28080;Ob_30016;Ob_30017;Ob_30118;Ob_30120;Ob_30242;Ob_30312;Ob_31210;Ob_31297;Ob_31782;Ob_32179;Ob_32940;Ob_34848;Ob_35657;Ob_35675;Ob_35676;Ob_36825;Ob_37169;Ob_39116;Ob_41029;
map05014	Amyotrophic lateral sclerosis (ALS)	39	Ob_00725;Ob_03309;Ob_03368;Ob_08110;Ob_12911;Ob_13634;Ob_14431;Ob_14639;Ob_15754;Ob_16270;Ob_16271;Ob_16272;Ob_16463;Ob_16863;Ob_16864;Ob_17010;Ob_17011;Ob_17232;Ob_17270;Ob_17314;Ob_18103;Ob_18104;Ob_18266;Ob_19323;Ob_19714;Ob_19814;Ob_20461;Ob_21420;Ob_22421;Ob_25032;Ob_25132;Ob_25254;Ob_27184;Ob_27185;Ob_30410;Ob_30412;Ob_40468;Ob_41872;Ob_42574;
map05130	Pathogenic Escherichia coli infection	39	Ob_00912;Ob_02925;Ob_03407;Ob_12302;Ob_17491;Ob_18941;Ob_18942;Ob_18987;Ob_19052;Ob_19497;Ob_19498;Ob_19499;Ob_19500;Ob_19791;Ob_19792;Ob_19793;Ob_21142;Ob_22233;Ob_22236;Ob_22237;Ob_22329;Ob_22330;Ob_23169;Ob_23170;Ob_23303;Ob_23304;Ob_23367;Ob_23368;Ob_23916;Ob_24381;Ob_24924;Ob_26457;Ob_28183;Ob_28803;Ob_28804;Ob_31324;Ob_34087;Ob_34363;Ob_38123;
map04966	Collecting duct acid secretion	38	Ob_00171;Ob_01218;Ob_03170;Ob_03212;Ob_03358;Ob_03359;Ob_04252;Ob_04253;Ob_04254;Ob_10456;Ob_12399;Ob_16920;Ob_16921;Ob_16922;Ob_18316;Ob_20317;Ob_20318;Ob_21811;Ob_23888;Ob_23981;Ob_23982;Ob_25159;Ob_25332;Ob_25333;Ob_25334;Ob_27795;Ob_30452;Ob_30453;Ob_32901;Ob_32902;Ob_35284;Ob_35839;Ob_37488;Ob_38988;Ob_39587;Ob_41641;Ob_42670;Ob_42815;
map04972	Pancreatic secretion	38	Ob_02479;Ob_05675;Ob_06783;Ob_08110;Ob_09723;Ob_11899;Ob_12911;Ob_14431;Ob_15355;Ob_16463;Ob_16503;Ob_16521;Ob_16863;Ob_16864;Ob_17170;Ob_17232;Ob_17441;Ob_17442;Ob_18266;Ob_19453;Ob_20988;Ob_23489;Ob_23600;Ob_23607;Ob_23608;Ob_24465;Ob_24940;Ob_25254;Ob_25589;Ob_25990;Ob_27184;Ob_27185;Ob_27710;Ob_28908;Ob_35066;Ob_39009;Ob_40144;Ob_42026;
map04917	Prolactin signaling pathway	38	Ob_00008;Ob_00049;Ob_00595;Ob_09999;Ob_10824;Ob_17771;Ob_19692;Ob_19853;Ob_20241;Ob_20242;Ob_23897;Ob_23970;Ob_25392;Ob_25393;Ob_25394;Ob_27153;Ob_27154;Ob_28041;Ob_28080;Ob_30016;Ob_30017;Ob_30118;Ob_30120;Ob_30242;Ob_30312;Ob_31210;Ob_31297;Ob_31782;Ob_32179;Ob_32940;Ob_34848;Ob_35657;Ob_35675;Ob_35676;Ob_36825;Ob_37169;Ob_39116;Ob_41029;
map04611	Platelet activation	38	Ob_00008;Ob_00049;Ob_00912;Ob_02240;Ob_02886;Ob_05914;Ob_09142;Ob_09999;Ob_10824;Ob_13724;Ob_20241;Ob_20242;Ob_23897;Ob_25392;Ob_25393;Ob_25394;Ob_25576;Ob_27153;Ob_27154;Ob_29496;Ob_29842;Ob_29843;Ob_30016;Ob_30017;Ob_30118;Ob_30120;Ob_31210;Ob_31578;Ob_31579;Ob_31782;Ob_32940;Ob_34848;Ob_35657;Ob_35675;Ob_35676;Ob_37169;Ob_39116;Ob_39271;
map05220	Chronic myeloid leukemia	38	Ob_00008;Ob_00049;Ob_00595;Ob_09999;Ob_10824;Ob_18492;Ob_20241;Ob_20242;Ob_21147;Ob_22636;Ob_23897;Ob_23970;Ob_25246;Ob_25392;Ob_25393;Ob_25394;Ob_27153;Ob_27154;Ob_27696;Ob_28041;Ob_28080;Ob_30016;Ob_30017;Ob_30118;Ob_30120;Ob_30242;Ob_31157;Ob_31158;Ob_31210;Ob_31514;Ob_31782;Ob_32940;Ob_34848;Ob_35657;Ob_35675;Ob_35676;Ob_37169;Ob_39116;
map04962	Vasopressin-regulated water reabsorption	37	Ob_01161;Ob_02210;Ob_05675;Ob_07707;Ob_08891;Ob_09723;Ob_11899;Ob_13503;Ob_14324;Ob_15134;Ob_15355;Ob_15596;Ob_16503;Ob_16521;Ob_16599;Ob_17170;Ob_17441;Ob_17442;Ob_19453;Ob_20988;Ob_21225;Ob_21564;Ob_23489;Ob_23607;Ob_23608;Ob_24465;Ob_25589;Ob_25990;Ob_27710;Ob_27836;Ob_30826;Ob_35066;Ob_37122;Ob_37452;Ob_39009;Ob_40144;Ob_42565;
map00920	Sulfur metabolism	37	Ob_00093;Ob_03559;Ob_15382;Ob_15383;Ob_16868;Ob_18148;Ob_18149;Ob_19280;Ob_19714;Ob_19835;Ob_20490;Ob_20836;Ob_22991;Ob_23375;Ob_23549;Ob_23668;Ob_24502;Ob_25530;Ob_25660;Ob_25661;Ob_25820;Ob_27141;Ob_27655;Ob_28524;Ob_29310;Ob_29479;Ob_30128;Ob_31551;Ob_33951;Ob_34478;Ob_36213;Ob_37268;Ob_37288;Ob_40584;Ob_41141;Ob_41608;Ob_41748;
map03022	Basal transcription factors	37	Ob_09669;Ob_11179;Ob_14427;Ob_15117;Ob_15992;Ob_17184;Ob_20922;Ob_20959;Ob_21297;Ob_21647;Ob_22015;Ob_22320;Ob_22321;Ob_22767;Ob_22768;Ob_23789;Ob_24373;Ob_24374;Ob_25029;Ob_26197;Ob_27212;Ob_27214;Ob_27479;Ob_28822;Ob_29904;Ob_30326;Ob_30448;Ob_32034;Ob_32046;Ob_34159;Ob_34258;Ob_34937;Ob_35064;Ob_36363;Ob_36657;Ob_36771;Ob_42384;
map04530	Tight junction	37	Ob_00083;Ob_00084;Ob_00254;Ob_00281;Ob_00912;Ob_18363;Ob_19438;Ob_19751;Ob_19752;Ob_20231;Ob_20411;Ob_20412;Ob_22125;Ob_22635;Ob_23176;Ob_24089;Ob_27016;Ob_27109;Ob_27110;Ob_27126;Ob_27554;Ob_28022;Ob_28023;Ob_29770;Ob_30650;Ob_31731;Ob_31732;Ob_33288;Ob_34024;Ob_34025;Ob_34728;Ob_34905;Ob_36376;Ob_40229;Ob_41308;Ob_42152;Ob_42218;
map03410	Base excision repair	37	Ob_14462;Ob_14623;Ob_17679;Ob_17936;Ob_18891;Ob_19408;Ob_19491;Ob_21563;Ob_21622;Ob_22011;Ob_23530;Ob_24134;Ob_24274;Ob_25001;Ob_25291;Ob_25313;Ob_25901;Ob_27103;Ob_27104;Ob_27450;Ob_27509;Ob_27797;Ob_29035;Ob_29944;Ob_31720;Ob_31878;Ob_32632;Ob_32633;Ob_33084;Ob_33655;Ob_34031;Ob_34076;Ob_34987;Ob_35561;Ob_35923;Ob_36642;Ob_36643;
map00600	Sphingolipid metabolism	37	Ob_09952;Ob_15165;Ob_15857;Ob_16063;Ob_17399;Ob_19456;Ob_21091;Ob_21639;Ob_21646;Ob_22007;Ob_22008;Ob_22009;Ob_22208;Ob_22781;Ob_23524;Ob_24492;Ob_28520;Ob_28618;Ob_29418;Ob_30109;Ob_32854;Ob_32855;Ob_33294;Ob_33484;Ob_34296;Ob_34341;Ob_34342;Ob_34370;Ob_34715;Ob_35735;Ob_36248;Ob_36251;Ob_36914;Ob_38923;Ob_38979;Ob_39326;Ob_40780;
map04713	Circadian entrainment	36	Ob_00008;Ob_00049;Ob_03845;Ob_09999;Ob_10497;Ob_10824;Ob_13296;Ob_13781;Ob_16429;Ob_20241;Ob_20242;Ob_21478;Ob_21479;Ob_23141;Ob_23897;Ob_25392;Ob_25393;Ob_25394;Ob_27153;Ob_27154;Ob_29711;Ob_30016;Ob_30017;Ob_30118;Ob_30120;Ob_31210;Ob_31782;Ob_32520;Ob_32521;Ob_32940;Ob_34848;Ob_35657;Ob_35675;Ob_35676;Ob_37169;Ob_39116;
map00592	alpha-Linolenic acid metabolism	36	Ob_01585;Ob_01889;Ob_02204;Ob_05162;Ob_05787;Ob_08823;Ob_10629;Ob_12810;Ob_13796;Ob_15170;Ob_17303;Ob_22615;Ob_25463;Ob_27306;Ob_28086;Ob_28181;Ob_28273;Ob_30222;Ob_30587;Ob_31091;Ob_31153;Ob_31252;Ob_31253;Ob_32608;Ob_32810;Ob_33440;Ob_33635;Ob_33729;Ob_34050;Ob_36229;Ob_36861;Ob_37144;Ob_37479;Ob_38151;Ob_42589;Ob_42590;
map05218	Melanoma	36	Ob_00008;Ob_00049;Ob_00595;Ob_09999;Ob_10824;Ob_20241;Ob_20242;Ob_21147;Ob_23897;Ob_23970;Ob_25392;Ob_25393;Ob_25394;Ob_27109;Ob_27110;Ob_27153;Ob_27154;Ob_27696;Ob_28041;Ob_28080;Ob_30016;Ob_30017;Ob_30118;Ob_30120;Ob_30242;Ob_31210;Ob_31514;Ob_31782;Ob_32940;Ob_34848;Ob_35657;Ob_35675;Ob_35676;Ob_37169;Ob_39116;Ob_42218;
map05223	Non-small cell lung cancer	34	Ob_00008;Ob_00049;Ob_00595;Ob_09999;Ob_10824;Ob_20241;Ob_20242;Ob_21147;Ob_23897;Ob_23970;Ob_25392;Ob_25393;Ob_25394;Ob_27153;Ob_27154;Ob_27696;Ob_28041;Ob_28080;Ob_30016;Ob_30017;Ob_30118;Ob_30120;Ob_30242;Ob_31210;Ob_31514;Ob_31782;Ob_32940;Ob_33061;Ob_34848;Ob_35657;Ob_35675;Ob_35676;Ob_37169;Ob_39116;
map03020	RNA polymerase	34	Ob_00110;Ob_00111;Ob_10717;Ob_12555;Ob_13919;Ob_15136;Ob_15461;Ob_17723;Ob_19126;Ob_19309;Ob_19796;Ob_19989;Ob_21322;Ob_23909;Ob_27006;Ob_27552;Ob_27643;Ob_27996;Ob_29040;Ob_30056;Ob_30300;Ob_30340;Ob_32599;Ob_32955;Ob_33020;Ob_34257;Ob_34819;Ob_34921;Ob_35720;Ob_36956;Ob_37539;Ob_38835;Ob_38970;Ob_41331;
map05221	Acute myeloid leukemia	33	Ob_00008;Ob_00049;Ob_00595;Ob_09999;Ob_10824;Ob_20241;Ob_20242;Ob_23897;Ob_23970;Ob_25392;Ob_25393;Ob_25394;Ob_26404;Ob_27153;Ob_27154;Ob_28041;Ob_28080;Ob_28662;Ob_29629;Ob_30016;Ob_30017;Ob_30118;Ob_30120;Ob_30242;Ob_31210;Ob_31782;Ob_32940;Ob_34848;Ob_35657;Ob_35675;Ob_35676;Ob_37169;Ob_39116;
map03320	PPAR signaling pathway	33	Ob_00296;Ob_00297;Ob_00624;Ob_00698;Ob_00699;Ob_01889;Ob_09034;Ob_09440;Ob_14795;Ob_17829;Ob_18771;Ob_25463;Ob_26142;Ob_26254;Ob_26255;Ob_28181;Ob_28975;Ob_29032;Ob_29386;Ob_30958;Ob_31091;Ob_31252;Ob_31253;Ob_32608;Ob_33061;Ob_33635;Ob_33719;Ob_36173;Ob_37479;Ob_38151;Ob_42303;Ob_42589;Ob_42590;
map05219	Bladder cancer	33	Ob_00008;Ob_00049;Ob_00595;Ob_09999;Ob_10824;Ob_20241;Ob_20242;Ob_21147;Ob_23897;Ob_23970;Ob_25392;Ob_25393;Ob_25394;Ob_27153;Ob_27154;Ob_27696;Ob_28041;Ob_28080;Ob_30016;Ob_30017;Ob_30118;Ob_30120;Ob_30242;Ob_31210;Ob_31514;Ob_31782;Ob_32940;Ob_34848;Ob_35657;Ob_35675;Ob_35676;Ob_37169;Ob_39116;
map04668	TNF signaling pathway	32	Ob_00008;Ob_00049;Ob_00595;Ob_09999;Ob_10824;Ob_20241;Ob_20242;Ob_23897;Ob_23970;Ob_25161;Ob_25392;Ob_25393;Ob_25394;Ob_27153;Ob_27154;Ob_28041;Ob_28080;Ob_29635;Ob_30016;Ob_30017;Ob_30118;Ob_30120;Ob_30242;Ob_31210;Ob_31782;Ob_32940;Ob_34848;Ob_35657;Ob_35675;Ob_35676;Ob_37169;Ob_39116;
map05100	Bacterial invasion of epithelial cells	32	Ob_00912;Ob_02198;Ob_02199;Ob_08110;Ob_11320;Ob_12241;Ob_12911;Ob_13184;Ob_14431;Ob_16463;Ob_16863;Ob_16864;Ob_17232;Ob_18266;Ob_18987;Ob_19003;Ob_21644;Ob_23916;Ob_24381;Ob_25254;Ob_26457;Ob_26543;Ob_26942;Ob_26943;Ob_27184;Ob_27185;Ob_30297;Ob_35683;Ob_35713;Ob_36333;Ob_36969;Ob_37516;
map00770	Pantothenate and CoA biosynthesis	32	Ob_02154;Ob_02155;Ob_03787;Ob_03789;Ob_03856;Ob_12367;Ob_17079;Ob_18738;Ob_19862;Ob_22159;Ob_23028;Ob_23153;Ob_23808;Ob_25300;Ob_25301;Ob_25349;Ob_25807;Ob_26018;Ob_27623;Ob_27624;Ob_28127;Ob_28444;Ob_29198;Ob_29244;Ob_31815;Ob_32110;Ob_32312;Ob_33920;Ob_35338;Ob_37387;Ob_39078;Ob_40966;
map04976	Bile secretion	32	Ob_02916;Ob_04543;Ob_05871;Ob_10334;Ob_13033;Ob_14611;Ob_21564;Ob_23686;Ob_24073;Ob_25611;Ob_28979;Ob_29567;Ob_30033;Ob_30038;Ob_33104;Ob_33106;Ob_34460;Ob_34597;Ob_34773;Ob_34887;Ob_34888;Ob_35263;Ob_35264;Ob_35647;Ob_35724;Ob_35894;Ob_35895;Ob_36776;Ob_36865;Ob_36900;Ob_36958;Ob_41841;
map05410	Hypertrophic cardiomyopathy (HCM)	31	Ob_00912;Ob_07893;Ob_08452;Ob_11522;Ob_21815;Ob_22938;Ob_23994;Ob_25114;Ob_25223;Ob_27190;Ob_27229;Ob_27595;Ob_27596;Ob_27770;Ob_28031;Ob_28398;Ob_29969;Ob_30811;Ob_30999;Ob_31605;Ob_31606;Ob_31838;Ob_32115;Ob_32547;Ob_33135;Ob_33683;Ob_34250;Ob_34251;Ob_35858;Ob_36982;Ob_42797;
map05202	Transcriptional misregulation in cancers	31	Ob_02139;Ob_11467;Ob_12013;Ob_18492;Ob_18638;Ob_20371;Ob_21551;Ob_21552;Ob_21696;Ob_22636;Ob_22873;Ob_23905;Ob_23906;Ob_25586;Ob_26901;Ob_28153;Ob_28886;Ob_29895;Ob_29896;Ob_31157;Ob_31158;Ob_31505;Ob_32005;Ob_32237;Ob_32550;Ob_34248;Ob_34753;Ob_34890;Ob_35288;Ob_35317;Ob_36834;
map00910	Nitrogen metabolism	31	Ob_02444;Ob_02896;Ob_03183;Ob_03184;Ob_04877;Ob_08611;Ob_13754;Ob_16003;Ob_17266;Ob_17267;Ob_18116;Ob_19251;Ob_19926;Ob_20740;Ob_21140;Ob_23074;Ob_27759;Ob_27760;Ob_28053;Ob_28054;Ob_29866;Ob_30259;Ob_31648;Ob_33851;Ob_33946;Ob_35937;Ob_36922;Ob_37360;Ob_38781;Ob_39638;Ob_40284;
map05216	Thyroid cancer	31	Ob_00008;Ob_00049;Ob_00595;Ob_09999;Ob_10824;Ob_20241;Ob_20242;Ob_23897;Ob_23970;Ob_25392;Ob_25393;Ob_25394;Ob_27153;Ob_27154;Ob_28041;Ob_28080;Ob_30016;Ob_30017;Ob_30118;Ob_30120;Ob_30242;Ob_31210;Ob_31782;Ob_32940;Ob_34848;Ob_35356;Ob_35657;Ob_35675;Ob_35676;Ob_37169;Ob_39116;
map00100	Steroid biosynthesis	31	Ob_01892;Ob_13746;Ob_14135;Ob_15476;Ob_15758;Ob_15759;Ob_16168;Ob_17726;Ob_19125;Ob_19996;Ob_20756;Ob_21408;Ob_23792;Ob_24773;Ob_24774;Ob_27304;Ob_27526;Ob_29236;Ob_29798;Ob_30365;Ob_31092;Ob_32340;Ob_32341;Ob_32394;Ob_33440;Ob_34560;Ob_35046;Ob_38698;Ob_39575;Ob_40437;Ob_41503;
map04726	Serotonergic synapse	31	Ob_00008;Ob_00049;Ob_00595;Ob_09999;Ob_10824;Ob_20241;Ob_20242;Ob_23897;Ob_23970;Ob_25392;Ob_25393;Ob_25394;Ob_27153;Ob_27154;Ob_28041;Ob_28080;Ob_29711;Ob_30016;Ob_30017;Ob_30118;Ob_30120;Ob_30242;Ob_31210;Ob_31782;Ob_32940;Ob_34848;Ob_35657;Ob_35675;Ob_35676;Ob_37169;Ob_39116;
map04725	Cholinergic synapse	31	Ob_00008;Ob_00049;Ob_00595;Ob_09999;Ob_10824;Ob_20241;Ob_20242;Ob_23897;Ob_23970;Ob_25392;Ob_25393;Ob_25394;Ob_27153;Ob_27154;Ob_28041;Ob_28080;Ob_29711;Ob_30016;Ob_30017;Ob_30118;Ob_30120;Ob_30242;Ob_31210;Ob_31782;Ob_32940;Ob_34848;Ob_35657;Ob_35675;Ob_35676;Ob_37169;Ob_39116;
map04013	MAPK signaling pathway - fly	30	Ob_00008;Ob_00049;Ob_00595;Ob_09999;Ob_10824;Ob_20241;Ob_20242;Ob_23897;Ob_23970;Ob_25392;Ob_25393;Ob_25394;Ob_27153;Ob_27154;Ob_28041;Ob_28080;Ob_30016;Ob_30017;Ob_30118;Ob_30120;Ob_30242;Ob_31210;Ob_31782;Ob_32940;Ob_34848;Ob_35657;Ob_35675;Ob_35676;Ob_37169;Ob_39116;
map00625	Chloroalkane and chloroalkene degradation	30	Ob_02469;Ob_03971;Ob_08574;Ob_15805;Ob_15806;Ob_17281;Ob_18786;Ob_19249;Ob_20309;Ob_20638;Ob_21690;Ob_21852;Ob_21854;Ob_22598;Ob_22623;Ob_23568;Ob_23992;Ob_24647;Ob_24929;Ob_24990;Ob_25373;Ob_27026;Ob_28500;Ob_28722;Ob_30536;Ob_30770;Ob_30771;Ob_31040;Ob_40107;Ob_40183;
map04320	Dorso-ventral axis formation	30	Ob_00008;Ob_00049;Ob_00595;Ob_09999;Ob_10824;Ob_20241;Ob_20242;Ob_23897;Ob_23970;Ob_25392;Ob_25393;Ob_25394;Ob_27153;Ob_27154;Ob_28041;Ob_28080;Ob_30016;Ob_30017;Ob_30118;Ob_30120;Ob_30242;Ob_31210;Ob_31782;Ob_32940;Ob_34848;Ob_35657;Ob_35675;Ob_35676;Ob_37169;Ob_39116;
map05031	Amphetamine addiction	29	Ob_02240;Ob_02886;Ob_03368;Ob_03845;Ob_05914;Ob_09142;Ob_10497;Ob_13296;Ob_13781;Ob_16429;Ob_17270;Ob_18103;Ob_18104;Ob_20461;Ob_21478;Ob_21479;Ob_22421;Ob_23141;Ob_25032;Ob_25132;Ob_25576;Ob_29496;Ob_29842;Ob_29843;Ob_31578;Ob_31579;Ob_32520;Ob_32521;Ob_39271;
map00290	Valine, leucine and isoleucine biosynthesis	29	Ob_00719;Ob_02154;Ob_02155;Ob_03787;Ob_03789;Ob_03856;Ob_09220;Ob_12367;Ob_22813;Ob_23028;Ob_23625;Ob_23626;Ob_25101;Ob_26548;Ob_27623;Ob_27624;Ob_28127;Ob_28444;Ob_29198;Ob_29244;Ob_31516;Ob_32110;Ob_32312;Ob_32359;Ob_33920;Ob_37387;Ob_39078;Ob_40966;Ob_41942;
map00650	Butanoate metabolism	29	Ob_00496;Ob_02154;Ob_02155;Ob_02160;Ob_11436;Ob_12367;Ob_17218;Ob_22037;Ob_23308;Ob_23309;Ob_23310;Ob_23311;Ob_24101;Ob_24501;Ob_25972;Ob_28444;Ob_29630;Ob_30553;Ob_30554;Ob_30961;Ob_31888;Ob_32312;Ob_32663;Ob_33373;Ob_33920;Ob_35413;Ob_39620;Ob_40155;Ob_42533;
map02020	Two-component system	28	Ob_00015;Ob_02444;Ob_02712;Ob_15529;Ob_16003;Ob_17266;Ob_17267;Ob_19454;Ob_19714;Ob_21632;Ob_23493;Ob_24042;Ob_24043;Ob_24098;Ob_24100;Ob_25621;Ob_28053;Ob_28054;Ob_30085;Ob_30414;Ob_30553;Ob_30554;Ob_30961;Ob_31888;Ob_33851;Ob_37852;Ob_38781;Ob_39638;
map00062	Fatty acid elongation	28	Ob_03756;Ob_09291;Ob_14355;Ob_18305;Ob_18885;Ob_22031;Ob_23447;Ob_23508;Ob_24074;Ob_24872;Ob_25572;Ob_25574;Ob_25575;Ob_27745;Ob_28191;Ob_29683;Ob_29865;Ob_31224;Ob_31565;Ob_31567;Ob_31613;Ob_31614;Ob_31762;Ob_33753;Ob_33754;Ob_38241;Ob_40778;Ob_42007;
map04918	Thyroid hormone synthesis	28	Ob_00443;Ob_00444;Ob_00709;Ob_00801;Ob_00851;Ob_00852;Ob_09650;Ob_15305;Ob_16519;Ob_17295;Ob_17296;Ob_19344;Ob_20979;Ob_20980;Ob_21421;Ob_23226;Ob_23957;Ob_24444;Ob_27159;Ob_28607;Ob_29509;Ob_29510;Ob_30198;Ob_31127;Ob_33013;Ob_37855;Ob_41176;Ob_41805;
map00340	Histidine metabolism	28	Ob_00883;Ob_15805;Ob_15806;Ob_17281;Ob_19474;Ob_19975;Ob_20416;Ob_20638;Ob_21852;Ob_21854;Ob_23478;Ob_23568;Ob_25308;Ob_25373;Ob_25501;Ob_27026;Ob_27345;Ob_27346;Ob_30536;Ob_30730;Ob_30770;Ob_30771;Ob_31040;Ob_33485;Ob_34233;Ob_39550;Ob_40107;Ob_42563;
map00903	Limonene and pinene degradation	27	Ob_03147;Ob_06529;Ob_11824;Ob_15805;Ob_15806;Ob_15915;Ob_17281;Ob_20638;Ob_21852;Ob_21854;Ob_23568;Ob_24333;Ob_25373;Ob_25617;Ob_26369;Ob_27026;Ob_27318;Ob_27589;Ob_27590;Ob_29608;Ob_30014;Ob_30536;Ob_30770;Ob_30771;Ob_31040;Ob_31295;Ob_40107;
map00130	Ubiquinone and other terpenoid-quinone biosynthesis	27	Ob_21054;Ob_22042;Ob_23027;Ob_23948;Ob_25784;Ob_26869;Ob_27361;Ob_29532;Ob_29891;Ob_30078;Ob_30249;Ob_31168;Ob_31226;Ob_31525;Ob_32104;Ob_32410;Ob_32411;Ob_32572;Ob_33111;Ob_33331;Ob_33387;Ob_33974;Ob_33975;Ob_34141;Ob_34548;Ob_36513;Ob_39692;
map00830	Retinol metabolism	27	Ob_00025;Ob_02469;Ob_03971;Ob_07118;Ob_07670;Ob_08574;Ob_12693;Ob_18786;Ob_18996;Ob_19249;Ob_20309;Ob_21690;Ob_22598;Ob_22623;Ob_23992;Ob_24557;Ob_24647;Ob_24929;Ob_24990;Ob_27444;Ob_28500;Ob_28722;Ob_28966;Ob_31145;Ob_31239;Ob_36106;Ob_40183;
map00565	Ether lipid metabolism	26	Ob_01757;Ob_11290;Ob_13368;Ob_13369;Ob_15902;Ob_16919;Ob_18271;Ob_23529;Ob_24778;Ob_25270;Ob_26694;Ob_27277;Ob_27278;Ob_29099;Ob_29475;Ob_29674;Ob_32363;Ob_32834;Ob_33440;Ob_33824;Ob_35083;Ob_35648;Ob_36420;Ob_36749;Ob_38146;Ob_42056;
map00670	One carbon pool by folate	26	Ob_20394;Ob_20789;Ob_21937;Ob_23043;Ob_23552;Ob_26300;Ob_26662;Ob_26721;Ob_26934;Ob_27081;Ob_28738;Ob_31421;Ob_31422;Ob_31423;Ob_31871;Ob_32079;Ob_33557;Ob_36264;Ob_37298;Ob_37299;Ob_38826;Ob_39122;Ob_39686;Ob_41068;Ob_41227;Ob_42668;
map04960	Aldosterone-regulated sodium reabsorption	26	Ob_00008;Ob_00049;Ob_09999;Ob_10824;Ob_20241;Ob_20242;Ob_23897;Ob_25392;Ob_25393;Ob_25394;Ob_27153;Ob_27154;Ob_30016;Ob_30017;Ob_30118;Ob_30120;Ob_31210;Ob_31782;Ob_32940;Ob_33061;Ob_34848;Ob_35657;Ob_35675;Ob_35676;Ob_37169;Ob_39116;
map00904	Diterpenoid biosynthesis	26	Ob_00320;Ob_00418;Ob_00419;Ob_00715;Ob_00870;Ob_01140;Ob_02265;Ob_02746;Ob_03804;Ob_04361;Ob_04456;Ob_07335;Ob_08126;Ob_09292;Ob_09857;Ob_10700;Ob_11687;Ob_13111;Ob_17728;Ob_20860;Ob_25143;Ob_26040;Ob_29252;Ob_29994;Ob_37047;Ob_37590;
map04260	Cardiac muscle contraction	25	Ob_00015;Ob_01314;Ob_02712;Ob_15529;Ob_17224;Ob_18060;Ob_18395;Ob_19454;Ob_19899;Ob_20538;Ob_20749;Ob_20750;Ob_21632;Ob_24042;Ob_24043;Ob_24098;Ob_24100;Ob_24548;Ob_24549;Ob_30085;Ob_35446;Ob_37852;Ob_39580;Ob_40302;Ob_42421;
map00450	Selenocompound metabolism	24	Ob_15584;Ob_17239;Ob_17241;Ob_18148;Ob_18149;Ob_23991;Ob_24502;Ob_24533;Ob_26945;Ob_27805;Ob_28368;Ob_30044;Ob_30128;Ob_31328;Ob_31798;Ob_31799;Ob_32202;Ob_34478;Ob_34834;Ob_35986;Ob_37268;Ob_39044;Ob_41141;Ob_41742;
map00906	Carotenoid biosynthesis	24	Ob_05150;Ob_12633;Ob_20123;Ob_20248;Ob_21649;Ob_22544;Ob_24285;Ob_24488;Ob_24779;Ob_25518;Ob_26885;Ob_27467;Ob_29321;Ob_30359;Ob_30467;Ob_30938;Ob_30956;Ob_31303;Ob_32665;Ob_33379;Ob_33380;Ob_34461;Ob_34797;Ob_36971;
map04623	Cytosolic DNA-sensing pathway	24	Ob_00110;Ob_00111;Ob_12555;Ob_13919;Ob_15136;Ob_15461;Ob_19309;Ob_19796;Ob_19989;Ob_23909;Ob_27006;Ob_27552;Ob_27643;Ob_27996;Ob_30300;Ob_30340;Ob_32599;Ob_33020;Ob_34257;Ob_36956;Ob_37539;Ob_38835;Ob_38970;Ob_41331;
map04112	Cell cycle - Caulobacter	24	Ob_14682;Ob_16907;Ob_19229;Ob_19821;Ob_20256;Ob_21762;Ob_21944;Ob_22602;Ob_25173;Ob_25174;Ob_26092;Ob_26476;Ob_26649;Ob_26650;Ob_26961;Ob_27504;Ob_28637;Ob_29730;Ob_29731;Ob_30214;Ob_31392;Ob_32980;Ob_33997;Ob_42651;
map00073	Cutin, suberine and wax biosynthesis	23	Ob_01312;Ob_01606;Ob_01607;Ob_06732;Ob_10032;Ob_10752;Ob_12082;Ob_14975;Ob_16443;Ob_21228;Ob_22699;Ob_22700;Ob_23095;Ob_26583;Ob_27317;Ob_27917;Ob_28570;Ob_31811;Ob_32194;Ob_32195;Ob_34501;Ob_34879;Ob_37841;
map00300	Lysine biosynthesis	22	Ob_00883;Ob_19975;Ob_22996;Ob_23185;Ob_23350;Ob_23929;Ob_23930;Ob_24035;Ob_24669;Ob_24874;Ob_25579;Ob_26190;Ob_26191;Ob_28452;Ob_29787;Ob_32273;Ob_32954;Ob_34409;Ob_35315;Ob_39550;Ob_41253;Ob_41988;
map00780	Biotin metabolism	22	Ob_01975;Ob_01976;Ob_07332;Ob_08005;Ob_13015;Ob_13763;Ob_15482;Ob_15483;Ob_18504;Ob_20589;Ob_21260;Ob_21601;Ob_23363;Ob_24620;Ob_25630;Ob_27539;Ob_31697;Ob_32264;Ob_32265;Ob_34577;Ob_36624;Ob_40079;
map05416	Viral myocarditis	22	Ob_00912;Ob_02932;Ob_08110;Ob_12911;Ob_14431;Ob_16463;Ob_16863;Ob_16864;Ob_17232;Ob_18266;Ob_19714;Ob_23558;Ob_23561;Ob_23624;Ob_25254;Ob_25474;Ob_27184;Ob_27185;Ob_34188;Ob_34189;Ob_34855;Ob_37429;
map00960	Tropane, piperidine and pyridine alkaloid biosynthesis	21	Ob_08770;Ob_12329;Ob_12696;Ob_18855;Ob_18934;Ob_20017;Ob_21810;Ob_24694;Ob_26716;Ob_29427;Ob_29854;Ob_30730;Ob_31073;Ob_31736;Ob_32410;Ob_32411;Ob_32572;Ob_35692;Ob_37315;Ob_38810;Ob_39692;
map00563	Glycosylphosphatidylinositol(GPI)-anchor biosynthesis	21	Ob_13342;Ob_21503;Ob_21670;Ob_23177;Ob_24558;Ob_25113;Ob_25934;Ob_26884;Ob_27054;Ob_27326;Ob_28883;Ob_29537;Ob_30282;Ob_30283;Ob_30832;Ob_31072;Ob_31367;Ob_32301;Ob_34507;Ob_35210;Ob_36304;
map00983	Drug metabolism - other enzymes	21	Ob_10944;Ob_12433;Ob_14848;Ob_15923;Ob_21616;Ob_22501;Ob_25300;Ob_25301;Ob_25736;Ob_26018;Ob_27091;Ob_29670;Ob_31405;Ob_31815;Ob_33769;Ob_34034;Ob_34035;Ob_35338;Ob_35423;Ob_35424;Ob_37785;
map04750	Inflammatory mediator regulation of TRP channels	21	Ob_02240;Ob_02886;Ob_03845;Ob_05914;Ob_09142;Ob_10497;Ob_13296;Ob_13781;Ob_16429;Ob_21478;Ob_21479;Ob_23141;Ob_25576;Ob_29496;Ob_29842;Ob_29843;Ob_31578;Ob_31579;Ob_32520;Ob_32521;Ob_39271;
map04940	Type I diabetes mellitus	20	Ob_00496;Ob_03404;Ob_03961;Ob_11436;Ob_23308;Ob_23309;Ob_23310;Ob_23311;Ob_27295;Ob_27296;Ob_31126;Ob_31287;Ob_32641;Ob_33373;Ob_34574;Ob_34747;Ob_36514;Ob_39667;Ob_40349;Ob_42533;
map00511	Other glycan degradation	19	Ob_15441;Ob_15442;Ob_18101;Ob_22392;Ob_22781;Ob_25294;Ob_25547;Ob_28357;Ob_29383;Ob_31546;Ob_33294;Ob_33484;Ob_34552;Ob_34663;Ob_34714;Ob_34715;Ob_35735;Ob_35750;Ob_36248;
map01220	Degradation of aromatic compounds	19	Ob_02469;Ob_03971;Ob_08574;Ob_12906;Ob_18786;Ob_19249;Ob_20309;Ob_21690;Ob_22598;Ob_22623;Ob_23992;Ob_24647;Ob_24929;Ob_24990;Ob_28500;Ob_28722;Ob_31525;Ob_32104;Ob_40183;
map00760	Nicotinate and nicotinamide metabolism	18	Ob_12579;Ob_18550;Ob_22555;Ob_23854;Ob_23855;Ob_24538;Ob_25568;Ob_26710;Ob_26723;Ob_27635;Ob_32366;Ob_33102;Ob_35877;Ob_35878;Ob_36555;Ob_38629;Ob_40334;Ob_40467;
map00950	Isoquinoline alkaloid biosynthesis	18	Ob_08770;Ob_12329;Ob_12696;Ob_18855;Ob_21561;Ob_24694;Ob_26716;Ob_29427;Ob_29854;Ob_31073;Ob_31736;Ob_32410;Ob_32411;Ob_32572;Ob_35692;Ob_37315;Ob_38810;Ob_39692;
map00790	Folate biosynthesis	17	Ob_12563;Ob_16431;Ob_20915;Ob_23781;Ob_24751;Ob_25214;Ob_28091;Ob_28749;Ob_29286;Ob_30221;Ob_32579;Ob_32730;Ob_34836;Ob_34865;Ob_35762;Ob_36264;Ob_38806;
map00590	Arachidonic acid metabolism	17	Ob_00801;Ob_13724;Ob_14038;Ob_15305;Ob_16519;Ob_19344;Ob_21421;Ob_23226;Ob_24420;Ob_24421;Ob_27404;Ob_27896;Ob_32342;Ob_33440;Ob_33580;Ob_37855;Ob_41805;
map00430	Taurine and hypotaurine metabolism	17	Ob_00496;Ob_11436;Ob_14562;Ob_14563;Ob_18186;Ob_21022;Ob_23308;Ob_23309;Ob_23310;Ob_23311;Ob_27404;Ob_27896;Ob_28622;Ob_28623;Ob_33373;Ob_33580;Ob_42533;
map00521	Streptomycin biosynthesis	17	Ob_02650;Ob_06272;Ob_06273;Ob_09192;Ob_15698;Ob_16047;Ob_19857;Ob_19858;Ob_21883;Ob_27100;Ob_27252;Ob_27520;Ob_28734;Ob_28778;Ob_36345;Ob_38624;Ob_41174;
map00909	Sesquiterpenoid and triterpenoid biosynthesis	17	Ob_03994;Ob_04911;Ob_09140;Ob_10445;Ob_12117;Ob_13667;Ob_15466;Ob_24932;Ob_25668;Ob_27127;Ob_29236;Ob_29798;Ob_30879;Ob_30881;Ob_30882;Ob_35046;Ob_36045;
map00531	Glycosaminoglycan degradation	16	Ob_00352;Ob_12364;Ob_15441;Ob_15442;Ob_18101;Ob_18683;Ob_21136;Ob_22473;Ob_24553;Ob_25547;Ob_29383;Ob_29778;Ob_31623;Ob_31996;Ob_34914;Ob_36248;
map00627	Aminobenzoate degradation	16	Ob_03147;Ob_06529;Ob_11824;Ob_12631;Ob_14021;Ob_15915;Ob_24333;Ob_24968;Ob_25617;Ob_26369;Ob_27318;Ob_27589;Ob_27590;Ob_29608;Ob_30014;Ob_31295;
map00626	Naphthalene degradation	16	Ob_02469;Ob_03971;Ob_08574;Ob_18786;Ob_19249;Ob_20309;Ob_21690;Ob_22598;Ob_22623;Ob_23992;Ob_24647;Ob_24929;Ob_24990;Ob_28500;Ob_28722;Ob_40183;
map04670	Leukocyte transendothelial migration	16	Ob_00912;Ob_07602;Ob_08110;Ob_08562;Ob_12911;Ob_14431;Ob_16463;Ob_16863;Ob_16864;Ob_17232;Ob_18266;Ob_25254;Ob_27184;Ob_27185;Ob_30902;Ob_34949;
map04978	Mineral absorption	15	Ob_00400;Ob_14430;Ob_15086;Ob_15695;Ob_16650;Ob_18294;Ob_20326;Ob_20526;Ob_23463;Ob_25766;Ob_28922;Ob_29927;Ob_34689;Ob_39689;Ob_40788;
map04330	Notch signaling pathway	15	Ob_16659;Ob_18492;Ob_22203;Ob_22636;Ob_23006;Ob_23791;Ob_24059;Ob_25246;Ob_25421;Ob_27959;Ob_31157;Ob_31158;Ob_31444;Ob_32983;Ob_34343;
map00196	Photosynthesis - antenna proteins	14	Ob_09321;Ob_13139;Ob_16432;Ob_16531;Ob_18120;Ob_19308;Ob_20245;Ob_20246;Ob_21180;Ob_22937;Ob_23161;Ob_24102;Ob_27883;Ob_27974;
map03070	Bacterial secretion system	14	Ob_17125;Ob_22613;Ob_25581;Ob_26459;Ob_26780;Ob_29667;Ob_30075;Ob_30076;Ob_31552;Ob_32852;Ob_33781;Ob_33782;Ob_34917;Ob_38722;
map04622	RIG-I-like receptor signaling pathway	13	Ob_06879;Ob_06880;Ob_06881;Ob_12395;Ob_16393;Ob_18165;Ob_21086;Ob_23518;Ob_26752;Ob_32735;Ob_32763;Ob_35829;Ob_42192;
map00363	Bisphenol degradation	13	Ob_03147;Ob_06529;Ob_11824;Ob_15915;Ob_24333;Ob_25617;Ob_26369;Ob_27318;Ob_27589;Ob_27590;Ob_29608;Ob_30014;Ob_31295;
map04122	Sulfur relay system	13	Ob_16431;Ob_16868;Ob_18656;Ob_19280;Ob_19593;Ob_25946;Ob_30221;Ob_30670;Ob_30824;Ob_32730;Ob_33474;Ob_33475;Ob_41748;
map05146	Amoebiasis	13	Ob_02210;Ob_14642;Ob_14643;Ob_15134;Ob_16538;Ob_16599;Ob_20226;Ob_20227;Ob_23287;Ob_24143;Ob_26320;Ob_30898;Ob_37122;
map04340	Hedgehog signaling pathway	13	Ob_03718;Ob_19692;Ob_19853;Ob_26174;Ob_27495;Ob_29612;Ob_30312;Ob_31297;Ob_32179;Ob_36825;Ob_37332;Ob_41029;Ob_41865;
map00624	Polycyclic aromatic hydrocarbon degradation	13	Ob_03147;Ob_06529;Ob_11824;Ob_15915;Ob_24333;Ob_25617;Ob_26369;Ob_27318;Ob_27589;Ob_27590;Ob_29608;Ob_30014;Ob_31295;
map00740	Riboflavin metabolism	12	Ob_18211;Ob_18212;Ob_18838;Ob_19259;Ob_20141;Ob_24232;Ob_27827;Ob_30989;Ob_31172;Ob_35342;Ob_37431;Ob_38050;
map00730	Thiamine metabolism	12	Ob_19422;Ob_20415;Ob_23514;Ob_23614;Ob_26516;Ob_26909;Ob_27352;Ob_27353;Ob_27800;Ob_29303;Ob_33474;Ob_33475;
map00908	Zeatin biosynthesis	12	Ob_03146;Ob_06964;Ob_11440;Ob_11537;Ob_15961;Ob_18772;Ob_18773;Ob_24322;Ob_24725;Ob_26022;Ob_28028;Ob_37810;
map05222	Small cell lung cancer	12	Ob_00404;Ob_18285;Ob_19175;Ob_19714;Ob_21147;Ob_25803;Ob_27109;Ob_27110;Ob_27696;Ob_31410;Ob_31514;Ob_42218;
map04973	Carbohydrate digestion and absorption	12	Ob_02650;Ob_09192;Ob_10270;Ob_19857;Ob_19858;Ob_21883;Ob_27100;Ob_30519;Ob_30520;Ob_33842;Ob_33936;Ob_36345;
map00534	Glycosaminoglycan biosynthesis - heparan sulfate / heparin	11	Ob_19511;Ob_20403;Ob_24600;Ob_26050;Ob_26281;Ob_26323;Ob_26992;Ob_28066;Ob_33207;Ob_35503;Ob_37032;
map00603	Glycosphingolipid biosynthesis - globo series	11	Ob_15441;Ob_15442;Ob_18101;Ob_19456;Ob_21646;Ob_25547;Ob_28520;Ob_28618;Ob_29383;Ob_32307;Ob_38979;
map00532	Glycosaminoglycan biosynthesis - chondroitin sulfate / dermatan sulfate	11	Ob_19511;Ob_20403;Ob_24600;Ob_26050;Ob_26281;Ob_26323;Ob_26992;Ob_28066;Ob_33207;Ob_35503;Ob_37032;
map00660	C5-Branched dibasic acid metabolism	11	Ob_02154;Ob_02155;Ob_09220;Ob_12367;Ob_23625;Ob_23626;Ob_26548;Ob_28444;Ob_32312;Ob_33920;Ob_41942;
map00750	Vitamin B6 metabolism	11	Ob_04108;Ob_17582;Ob_18684;Ob_20301;Ob_25037;Ob_25813;Ob_25898;Ob_25974;Ob_27469;Ob_28471;Ob_41550;
map04745	Phototransduction - fly	11	Ob_00912;Ob_03845;Ob_10497;Ob_13296;Ob_13781;Ob_16429;Ob_21478;Ob_21479;Ob_23141;Ob_32520;Ob_32521;
map04744	Phototransduction	11	Ob_03845;Ob_10497;Ob_13296;Ob_13781;Ob_16429;Ob_21478;Ob_21479;Ob_23141;Ob_29711;Ob_32520;Ob_32521;
