# Supplementary material for: De novo assembly and analysis of the transcriptome of Ocimum americanum var. pilosum under cold stress
Source: BMC Genomics. 2016 Mar 9;17:209. doi: 10.1186/s12864-016-2507-7 (PMC4784345; doi:10.1186/s12864-016-2507-7)
Supplement: Additional file 6: Table S4. — Primer information. (XLSX 38 kb). [file 12864_2016_2507_MOESM6_ESM.xlsx]

## Sheet: Sheet1
DNA oligos used in qRT-PCR
Unigene	Direction	Sequence (5' to 3')
Ob_23367	Forward	GTCTGCGACATCCCACCAAGAG
	Reverse	GGTGAACTCCATCTCGTCCATTC
Ob_12222	Forward	GAAGGCGACTTTGACGGAGATG
	Reverse	GTCATAATCTTGGAAACCCTCATGTTG
Ob_33171	Forward	GACGACCTTGGAGATGACGTTG
	Reverse	CGGCTTCACCTTGAAACTATACATC
Ob_05225	Forward	GCCCTGTTAGTGGCAGAAGAGTATG
	Reverse	CTTCGTCGTGTCGATCAAACACAG
Ob_13772	Forward	CGGACAAATGCTCTCTGCTTCAAC
	Reverse	CACTCCCATCCTCGGCTTCTTC
Ob_31535	Forward	CTCCTACCGCAACTTCAACATCAAC
	Reverse	CGCAGCCTGTTCCTGCCATTC
Ob_26551	Forward	CTTCGCCGAGATGGGTTGAGC
	Reverse	GCCAAGCATCCTTGTGTGTTACG
Ob_30260	Forward	CACTCAGACCTCGAAGCATCCATAG
	Reverse	GTGAGGCTTTGTCCATTTTTGAGAC
Ob_28998	Forward	CCGATTACGCTCCACATCCTG
	Reverse	TCCCATCTTGTCAATCATATCCTTC
Ob_21755	Forward	GCCAAGCCACCATCACTAACCTC
	Reverse	GGCTGCTGCTGATGCTCAACTC
Ob_32844	Forward	TTTGCCGAGCATGTAGGCACC
	Reverse	CGGGTATTATGATTCCTGTTTTGACTG
Ob_13881	Forward	GGAACCTACAAGGATTTCTTCAAGTC
	Reverse	AGCAACATGGACATATCTTCCCAAC
Ob_33671	Forward	CGTCGTGCTCCAGCTTCTCAG
	Reverse	GGCAAACAAGACACTCAAATCCAC
Ob_20246	Forward	CGGAGACTATGGTTGGGACACTG
	Reverse	CCAAACTTAACACCGTTCTTGGAG
Ob_24578	Forward	GCGGAGATGAGTGCTTGGAATC
	Reverse	TCAATGCTTTGTGTCAGTGTGTGAG
Ob_26837	Forward	GGAAGCTCGCTATCGGAAATATC
	Reverse	CGGGTTTCAGCATAAGCCTTC
